# Supplementary material for: Pumilio differentially binds to mRNA 3′ UTR isoforms to regulate localization of synaptic proteins
Source: EMBO Rep. 2025 Feb 21;26(7):1792–815. doi: 10.1038/s44319-025-00401-z (PMC11976915; doi:10.1038/s44319-025-00401-z)
Supplement: Supplementary file 2 — Data Set EV1 [file 44319_2025_401_MOESM2_ESM.xlsx]

## Sheet: Legend
Dataset EV1 - Analysis of Drosophila Pumilio target mRNAs.
Tab1 '460 Pumilio targets':
List of Pumilio targets by Log2FC(IP/input); Pumilio targets enriched in the synaptosome fraction are highlighted in blue
Tab2 'Pum motif enrichment':
Enriched motifs (Ray, 2013 rbp Drosophila melanogaster.dna database) in 460 Pum targets against the expressed gene background as called by AME (MEME suite). Deduplicated, top hits are shown.
Tab3 'GO 460 Pumilio targets':
Gene Ontology Biological Processess terms associated with 460 Pumilio targets, significant by p-value <0.05 adjusted with Benjamini-Hochberg method

## Sheet: 460 Pumilio targets
FlyBase ID	Base mean	Log2FoldChange (IP/Input)	Adjusted p-value	gene name
FBgn0250908	38.8784	9.63173	0.00114841	beat-VII
FBgn0026206	48.4505	6.8659	0.000711129	mei-P26
FBgn0085384	77.5827	6.38218	0.000433992	CG34355
FBgn0003165	887.144	6.31307	4.20873e-08	pum
FBgn0036398	119.014	5.26305	0.000352447	upSET
FBgn0264386	79.7325	5.23332	0.00127579	Ca-alpha1T
FBgn0023213	69.8143	5.06093	0.00436113	eIF4G1
FBgn0030240	94.0779	5.032	0.00729082	CG2202
FBgn0028481	223.735	4.98488	7.62706e-06	CG4341
FBgn0052057	97.5747	4.849	0.000675029	dpr10
FBgn0000535	203.41	4.81777	4.72209e-05	eag
FBgn0265598	357.567	4.70419	0.00210269	Bx
FBgn0031753	185.72	4.58957	1.91684e-08	CG13999
FBgn0262108	636.826	4.49333	1.44887e-33	lncRNA:CR42861
FBgn0026160	53.38	4.48519	0.00715898	tna
FBgn0040726	97.4544	4.37842	0.000550923	dpr1
FBgn0037636	91.3311	4.36389	2.74491e-05	aqz (FBgn0286516)
FBgn0017590	10.8049	4.32987	0.00239651	klg
FBgn0259246	182.954	4.29296	0.000706749	brp
FBgn0011817	178.656	4.18136	0.00770176	nmo
FBgn0015402	124.249	4.17319	6.65189e-13	ksr
FBgn0031183	1012.34	4.10727	5.39403e-33	CG14621
FBgn0023076	975.994	4.07054	3.67614e-18	Clk
FBgn0044028	124.071	4.04305	8.46497e-08	Notum
FBgn0285944	366.868	4.04146	6.96039e-05	para
FBgn0050361	345.214	3.98932	1.88126e-06	mtt
FBgn0041184	1091.07	3.98582	9.69291e-79	Socs36E
FBgn0038460	2667.41	3.9494	1.35973e-30	CG18622
FBgn0005658	452.283	3.93462	6.60979e-05	Ets65A
FBgn0016977	53.2156	3.9181	0.0115559	spen
FBgn0000077	48.776	3.90775	0.00577414	amx
FBgn0024994	302.132	3.85877	8.71031e-10	Ugalt
FBgn0262018	253.201	3.83796	2.09694e-13	CadN2
FBgn0000633	4007.41	3.83463	2.38424e-08	tei
FBgn0259734	77.8771	3.8127	0.00993459	Nost
FBgn0031424	142.27	3.8035	0.0026329	VGlut
FBgn0038428	45.0969	3.80023	0.00922808	CG14894
FBgn0035385	31.7532	3.78981	0.0129063	FMRFaR
FBgn0039064	40.4579	3.76217	0.00760744	CG4467
FBgn0264307	40.6397	3.74575	0.0153651	orb2
FBgn0010323	42.7234	3.72461	0.0150133	Gsc
FBgn0003380	230.627	3.71639	0.000148675	Sh
FBgn0033846	410.898	3.66915	1.21709e-07	mip120
FBgn0051721	120.047	3.62066	0.00280117	Trim9
FBgn0028397	125.018	3.58828	0.0143052	Tob
FBgn0032233	1268.97	3.57121	1.43661e-14	dpr19
FBgn0028644	1161	3.55447	2.51029e-24	beat-Ic
FBgn0261804	251.208	3.55298	0.0011873	CG42750
FBgn0033558	163.661	3.53977	0.000621034	CG12344
FBgn0085382	403.885	3.53201	4.17364e-10	CG34353
FBgn0086677	105.399	3.52964	0.0148957	jeb
FBgn0016061	443.111	3.49951	0.000598921	side
FBgn0037993	141.875	3.46283	1.55454e-07	dpr15
FBgn0038606	582.82	3.40981	8.39644e-06	CG15803
FBgn0034286	802.514	3.39952	1.22275e-16	dpr13
FBgn0039420	781.632	3.39688	1.5783e-08	CG6154
FBgn0003716	41.9118	3.38837	0.0158054	tkv
FBgn0034476	348.259	3.36541	3.09233e-10	Toll-7
FBgn0031377	594.679	3.36254	2.09694e-13	CG15356
FBgn0030808	55.1387	3.35519	0.0131924	RhoGAP15B
FBgn0036935	964.636	3.35181	2.88564e-10	CG14186
FBgn0030788	226.604	3.32778	3.66833e-05	Sap30
FBgn0001139	74.2801	3.31645	0.00327741	gro
FBgn0032629	2107.38	3.31337	2.47632e-20	beat-IIIc
FBgn0001965	251.906	3.30114	0.000141127	Sos
FBgn0028360	105.741	3.29588	0.0203135	Cdc7
FBgn0000036	378.139	3.2916	3.62283e-09	nAChRalpha1
FBgn0270928	371.183	3.25956	0.00136389	VAChT
FBgn0085414	6077.82	3.23488	2.86537e-33	dpr12
FBgn0083963	993.628	3.21645	1.23236e-14	Nlg3
FBgn0051814	854.594	3.2155	6.30442e-07	DIP-kappa
FBgn0036381	2599.94	3.20043	3.32081e-23	CG8745
FBgn0263102	152.435	3.19816	0.00473597	psq
FBgn0041111	130.095	3.19228	0.00145111	lilli
FBgn0001320	42.9495	3.19141	0.0189666	kni
FBgn0038087	150.371	3.18135	3.93635e-06	beat-Va
FBgn0037908	725.08	3.17634	7.08423e-15	dpr5
FBgn0262869	337.723	3.17631	0.000518825	Gfrl
FBgn0023095	538.269	3.17388	0.000856457	caps
FBgn0052600	559.23	3.16489	0.000256265	dpr8
FBgn0000568	179.365	3.164	0.0181118	Eip75B
FBgn0038156	1834.7	3.16162	1.44459e-13	side-IV
FBgn0267337	287.797	3.15634	3.62283e-09	rn
FBgn0031702	92.3409	3.15614	0.00293937	fusl
FBgn0051998	328.566	3.15588	0.000138625	CG31998
FBgn0261963	163.975	3.15302	0.00793252	mid
FBgn0000233	39.5552	3.15141	0.011161	btd
FBgn0004198	54.6702	3.13701	0.00351178	ct
FBgn0028996	2127.64	3.13267	5.91311e-28	onecut
FBgn0031456	86.7481	3.11773	0.000919558	Tnpo-SR
FBgn0004244	83.2058	3.10921	0.0100353	Rdl
FBgn0021738	313.323	3.08337	2.11459e-07	Crg-1
FBgn0000581	220.487	3.0745	0.00394874	E(Pc)
FBgn0034950	1199.86	3.0632	2.09919e-10	Pask
FBgn0283509	104.243	3.04652	0.00294082	Phm
FBgn0034136	115.15	3.03782	0.000101089	DAT
FBgn0040299	582.122	3.02947	4.38904e-06	Myo28B1
FBgn0005677	160.535	3.02518	0.000387713	dac
FBgn0000719	890.759	3.00923	1.70085e-05	fog
FBgn0265623	72.435	3.00765	0.0217652	Su(z)2
FBgn0265814	157.397	2.9973	0.0192132	lncRNA:CR44603
FBgn0036815	99.077	2.92441	0.00359476	HipHop
FBgn0083950	435.883	2.91361	1.28862e-06	side-VI
FBgn0042180	303.767	2.90311	5.58179e-13	CG18870
FBgn0085420	66.8493	2.88307	0.0143968	DIP-delta
FBgn0016076	799.196	2.85321	4.64575e-11	vri
FBgn0086358	119.381	2.84543	0.0202593	Tab2
FBgn0278608	1078.64	2.83249	0.00144491	Dsp1
FBgn0037698	499.621	2.83069	0.000112486	CG16779
FBgn0283657	87.4388	2.80916	0.0183731	Tlk
FBgn0022764	1094.03	2.79161	1.01414e-22	Sin3A
FBgn0264273	1197.25	2.78295	3.39119e-10	Sema2b
FBgn0085753	68.9279	2.77064	0.0145286	28SrRNA-Psi:CR40596
FBgn0051619	1944.64	2.76993	6.88065e-18	nolo
FBgn0260793	378.549	2.76212	3.62283e-09	2mit
FBgn0263111	172.681	2.75793	0.00287629	cac
FBgn0003042	124.332	2.75725	0.00905812	Pc
FBgn0003334	518.291	2.74949	3.00067e-05	Scm
FBgn0003301	153.127	2.74902	0.00440509	rut
FBgn0011207	139.892	2.74797	0.000160337	pelo
FBgn0011300	132.77	2.74436	0.00441738	babo
FBgn0039862	250.679	2.73564	0.000577992	kek6
FBgn0041097	505.263	2.733	4.5201e-11	robo3
FBgn0264753	639.611	2.72954	1.09308e-05	Rgk1
FBgn0030961	75.5259	2.72538	0.00864689	CG7058
FBgn0039140	641.569	2.72433	1.77533e-09	Miro
FBgn0260499	37.7034	2.71995	0.00760085	qvr
FBgn0013765	1358.33	2.71939	7.33875e-06	cnn
FBgn0003742	37.3261	2.69747	0.0296004	tra2
FBgn0013995	194.363	2.6921	0.00766818	Calx
FBgn0034240	344.475	2.69106	0.0028398	MESR4
FBgn0030089	75.8252	2.66734	0.0101893	AP-1gamma
FBgn0003326	516.645	2.65804	8.63221e-07	sca
FBgn0020386	553.709	2.65377	0.00326528	Pdk1
FBgn0086674	85.8088	2.64767	0.00552188	Tpst
FBgn0011656	540.699	2.62387	3.95788e-09	Mef2
FBgn0039089	648.809	2.60833	9.15202e-10	beat-IV
FBgn0000382	103.431	2.60825	0.00793536	csw
FBgn0085387	179.006	2.60106	0.00624801	shakB
FBgn0029504	1500	2.59064	1.16343e-25	CHES-1-like
FBgn0264815	640.312	2.58563	0.00493934	Pde1c
FBgn0261445	505.733	2.58359	0.000469147	sgl
FBgn0052206	586.78	2.56761	2.09694e-13	CG32206
FBgn0003415	912.214	2.56049	4.34672e-06	skd
FBgn0003079	323.783	2.55532	1.76762e-06	Raf
FBgn0042092	92.5206	2.55096	0.0237686	Polr1F
FBgn0015360	366.455	2.54645	0.000303079	oxt
FBgn0285917	392.644	2.53975	0.00273635	sbb
FBgn0261617	187.93	2.53841	0.0035276	nej
FBgn0263602	125.498	2.51996	0.0312309	Tasp1
FBgn0030294	169.859	2.50578	6.89079e-05	Pa1 (FBgn0287454)
FBgn0003386	179.448	2.50031	4.86653e-06	Shaw
FBgn0015399	372.898	2.48894	0.0229407	kek1
FBgn0032078	773	2.48338	1.17412e-09	C1GalTA
FBgn0053052	88.4565	2.48215	0.024866	Gorab
FBgn0004369	665.625	2.47836	0.00622937	Ptp99A
FBgn0031491	232.985	2.47367	0.000544516	alpha4GT1
FBgn0053087	142.66	2.47311	0.0106076	LRP1
FBgn0051064	134.619	2.47021	0.0132997	CG31064
FBgn0262738	344.545	2.46541	0.0118017	norpA
FBgn0031681	615.882	2.46454	0.000587954	Pgant5
FBgn0035888	296.696	2.44392	0.00200115	CG7120
FBgn0036566	437.862	2.43372	0.000289939	ClC-c
FBgn0004102	126.769	2.43286	0.00835132	oc
FBgn0037218	243.468	2.42506	0.0200181	aux
FBgn0025525	110.852	2.42357	0.0164682	bab2
FBgn0262975	2799.28	2.40752	3.87451e-10	cnc
FBgn0261929	207.754	2.40734	1.57412e-05	5-HT2B
FBgn0267515	69.9424	2.40614	0.0268268	28SrRNA-Psi:CR45855
FBgn0027343	195.701	2.40513	0.00452297	fz3
FBgn0035896	71.4984	2.40231	0.0372649	CG6983
FBgn0039688	764.259	2.40133	3.46267e-05	Kul
FBgn0030790	79.0837	2.39861	0.0163438	CG4768
FBgn0008636	203.83	2.38322	9.22283e-05	hbn
FBgn0013718	966.773	2.37954	2.54278e-07	nuf
FBgn0011259	1710.49	2.37643	1.90076e-12	Sema1a
FBgn0085432	16.958	2.37391	0.0167319	pan
FBgn0267519	132.988	2.36661	0.0325901	28SrRNA-Psi:CR45859
FBgn0265784	216.432	2.36349	3.64171e-07	CrebB
FBgn0261671	105.246	2.3581	0.0386489	tweek
FBgn0263355	151.2	2.35236	0.00937521	CG31688
FBgn0051687	298.943	2.33632	0.00937521	CG31687
FBgn0266129	22.3241	2.32693	0.0468811	lov
FBgn0037363	509.899	2.32478	1.57287e-06	Atg17
FBgn0052204	436.153	2.32053	0.000110447	CG32204
FBgn0259175	435.907	2.31899	0.0113489	ome
FBgn0261698	2827.35	2.31854	1.99795e-22	SLO2
FBgn0004435	114.338	2.31741	0.025141	Galphaq
FBgn0024230	164.156	2.31696	4.52848e-05	Hs2st
FBgn0020251	1116.38	2.31264	9.52284e-12	sfl
FBgn0086372	102.268	2.30718	0.0274051	lap
FBgn0040370	106.302	2.30463	0.0381316	CG13375
FBgn0053988	108.837	2.30022	0.0224307	Mid1
FBgn0004919	101.37	2.28531	0.0145418	gol
FBgn0031945	69.2943	2.27538	0.0161633	CG7191
FBgn0020620	248.772	2.265	0.0125504	RN-tre
FBgn0032480	356.508	2.26261	8.69436e-05	Edem2
FBgn0029768	2452.04	2.26084	2.26318e-13	SPR
FBgn0261555	659.244	2.25846	2.57277e-09	CG42673
FBgn0003328	185.359	2.24633	0.00877039	scb (FBgn0286785)
FBgn0011582	1269.86	2.24185	2.92975e-11	Dop1R1
FBgn0264090	160.324	2.23552	0.0491087	CG43759
FBgn0028888	45.5225	2.2325	0.0364429	CG4168
FBgn0033636	606.57	2.23231	0.0176018	tou
FBgn0023531	253.871	2.21154	0.0250151	CG32809
FBgn0004880	28.3271	2.20395	0.0369787	scrt
FBgn0004876	226.985	2.19411	0.0181716	cdi
FBgn0032770	152.026	2.18863	0.0493426	CG13086
FBgn0036144	400.665	2.18766	1.37245e-08	GlcAT-P
FBgn0035106	123.172	2.18595	0.00695275	rno
FBgn0261556	313.318	2.18422	3.01224e-05	CG42674
FBgn0011666	1013.99	2.18234	0.000140262	msi
FBgn0039764	34.9638	2.18062	0.0418976	CG15535
FBgn0067102	77.7018	2.17978	0.0449719	GlcT
FBgn0027492	599.317	2.17726	0.00888983	wdb
FBgn0259110	726.031	2.17486	0.0139295	mmd
FBgn0003209	304.44	2.17439	0.0326115	raw
FBgn0004569	264.848	2.16706	0.0150133	aos
FBgn0038881	1496.41	2.165	0.000128805	aus
FBgn0263116	1204.7	2.16494	2.69275e-06	5-HT1B
FBgn0085430	75.5219	2.16482	0.0434043	Dora
FBgn0036494	570.906	2.16374	5.025e-09	Toll-6
FBgn0267351	459.797	2.16101	9.47824e-10	Topors
FBgn0261108	267.371	2.16073	1.80434e-05	Atg13
FBgn0038564	111.016	2.15953	0.00360149	CG7785
FBgn0025726	287.555	2.15455	0.0170945	unc-13
FBgn0038282	474.213	2.13901	8.59512e-08	dpr9
FBgn0259738	106.131	2.13314	0.000188883	CG42392
FBgn0033652	253.188	2.12697	0.0350696	ths
FBgn0263934	205.635	2.12499	0.000175664	esn
FBgn0035424	528.47	2.12266	1.64578e-09	Larp4B
FBgn0004619	302.219	2.11993	5.38918e-06	GluRIA
FBgn0031359	1206.65	2.1187	4.55844e-06	Rim2
FBgn0053202	377.298	2.10666	0.0158054	dpr11
FBgn0259111	420.739	2.10494	0.0186131	Ndae1
FBgn0004449	184.974	2.09544	0.00589916	Ten-m
FBgn0031118	111.536	2.06967	0.0286966	RhoGAP19D
FBgn0036199	215.585	2.0687	0.00022905	Bmcp
FBgn0262732	294.548	2.06111	0.0218359	mbf1
FBgn0267385	116.396	2.05327	0.0377123	PyK
FBgn0038246	575.661	2.04569	0.00568843	CG14853
FBgn0023528	395.655	2.03265	0.0192362	CG2924
FBgn0026575	40.3759	2.0263	0.0424143	hang
FBgn0037110	529.215	2.01631	0.00362863	ORMDL
FBgn0259213	386.316	2.01452	0.00134227	side-II
FBgn0011274	594.681	2.00592	0.00089284	Dif
FBgn0038063	471.234	1.99092	0.0299802	Octbeta2R
FBgn0030090	190.49	1.9895	0.000692091	fend
FBgn0037611	99.959	1.98721	0.0436596	CG11755
FBgn0265182	1686.09	1.98168	4.81493e-05	CG44247
FBgn0030243	496.999	1.97891	3.20836e-05	CG2186
FBgn0032886	189.415	1.97295	0.0384514	CG9328
FBgn0085380	313.704	1.97215	8.8224e-05	dcma
FBgn0051221	433.376	1.97066	0.028373	CG31221
FBgn0001078	763.247	1.96693	4.52706e-12	ftz-f1
FBgn0263108	1316.27	1.96516	4.0689e-16	BtbVII
FBgn0052207	88.8589	1.96248	0.0190237	hpRNA:CR32207
FBgn0033236	274.484	1.96208	0.010879	CG14764
FBgn0034808	162.697	1.95836	0.0113855	CG9896
FBgn0032048	465.045	1.95274	0.00494475	Dh31
FBgn0015569	91.4226	1.95142	0.0039222	alpha-Est10
FBgn0030343	247.28	1.95042	0.000491409	ATP7
FBgn0032401	139.342	1.95023	0.00404961	Plzf
FBgn0033872	41.8982	1.94604	0.0473135	CG6329
FBgn0000287	89.1384	1.94374	0.023312	salr
FBgn0029878	376.208	1.93103	0.000390116	Pat1
FBgn0026147	677.11	1.92107	3.83906e-06	TTLL4A
FBgn0000163	461.863	1.9148	0.0219858	baz
FBgn0004456	712.351	1.90982	8.65944e-08	mew
FBgn0262733	378.105	1.9073	1.30004e-06	Src64B
FBgn0085370	416.087	1.8985	0.00042817	Pde11
FBgn0032600	186.36	1.89805	0.0264578	BuGZ
FBgn0000541	122.568	1.89787	0.0388698	E(bx)
FBgn0023097	492.899	1.89659	0.0160893	bon
FBgn0263118	62.0794	1.89427	0.0116234	tx (FBgn0288888)
FBgn0032816	112.107	1.88709	0.00568843	Nf-YB
FBgn0039938	215.391	1.88584	0.00171085	Sox102F
FBgn0036152	277.031	1.88516	0.000122033	Dyro
FBgn0260964	93.4309	1.87418	0.0359095	Vmat
FBgn0285925	209.821	1.87296	0.0312099	Fas1
FBgn0033871	486.498	1.87118	0.00267424	CG13339
FBgn0085383	816.353	1.86909	0.00010194	CG34354
FBgn0024944	169.404	1.8664	0.00654814	Oamb
FBgn0027597	217.261	1.86253	0.000178568	CG17712
FBgn0259212	226.301	1.85989	1.77933e-08	cno
FBgn0028550	175.215	1.83989	0.00343357	Atf3
FBgn0003429	2373.33	1.83972	9.33725e-06	slo
FBgn0285913	585.022	1.83554	1.14502e-08	red
FBgn0031016	93.6862	1.82529	0.0423486	kek5
FBgn0026076	2797.55	1.82164	3.07992e-10	UBL3
FBgn0039741	730.768	1.81936	0.00704106	CG7943
FBgn0259222	696.714	1.81292	0.000348682	CG42322
FBgn0024963	1655.57	1.80987	0.0232177	GluClalpha
FBgn0260446	303.902	1.80607	0.0263387	GABA-B-R1
FBgn0011818	540.674	1.79447	5.65845e-14	oaf
FBgn0010105	177.504	1.79341	0.0161066	comm
FBgn0037116	465.18	1.79112	0.0049802	Als2
FBgn0031258	281.494	1.78636	1.21709e-07	CG4297
FBgn0262656	828.02	1.78308	6.09067e-06	Myc
FBgn0267001	139.073	1.77633	0.0308239	Ten-a
FBgn0053179	417.111	1.7763	9.16891e-05	beat-IIIb
FBgn0264006	1242.39	1.76817	0.000187899	dysc
FBgn0285955	735.946	1.76785	6.06466e-05	cv-c
FBgn0066101	633.765	1.76775	0.022899	LpR1
FBgn0264908	491.764	1.7656	0.00505537	pHCl-1
FBgn0004647	130.237	1.76555	0.00947489	N
FBgn0000964	192.991	1.75986	0.0139653	tj
FBgn0036502	249.198	1.75633	0.0272689	CG7841
FBgn0038251	695.749	1.75291	1.00602e-10	Hexim
FBgn0067905	1627.08	1.73679	0.0422806	Dso2
FBgn0045038	487.562	1.73599	5.80666e-09	Proc
FBgn0262562	445.905	1.73457	0.000130704	CG43102
FBgn0035266	501.163	1.73318	3.29118e-09	Gk2
FBgn0004242	254.988	1.7291	0.0333867	Syt1
FBgn0000286	345.871	1.72312	0.00221937	Cf2
FBgn0004795	161.934	1.72101	0.000222203	retn
FBgn0039530	689.279	1.72038	1.62431e-08	Tusp
FBgn0029761	2694.15	1.71459	1.11482e-09	SK
FBgn0039808	676.971	1.70971	0.000915927	CG12071
FBgn0004607	165.963	1.69844	0.029455	zfh2
FBgn0086758	931.128	1.6964	1.89697e-11	chinmo
FBgn0028341	1082.36	1.68325	0.0013175	Ptpmeg2
FBgn0264598	219.998	1.67134	0.0440008	PsGEF
FBgn0037720	458.24	1.67068	0.00265977	CG8312
FBgn0005564	1001.33	1.66675	1.66146e-06	Shal
FBgn0283468	1279.83	1.6628	2.07373e-10	slmb
FBgn0265575	443.347	1.66233	0.022123	yin
FBgn0033463	557.923	1.65724	4.66361e-06	CG1513
FBgn0031652	167.958	1.65638	0.00395077	jet
FBgn0267033	31.708	1.65281	0.0376298	mamo
FBgn0044810	203.225	1.65012	0.0337291	TotX
FBgn0012344	227.395	1.64403	0.0456277	Dh44
FBgn0033092	160.066	1.64178	0.00144074	Rpp25
FBgn0037754	1292.75	1.64125	4.61467e-08	CG8500
FBgn0027589	385.433	1.63667	0.00198589	CG1688
FBgn0041092	354.834	1.63339	0.00901208	tai
FBgn0003218	3641.44	1.63104	3.85166e-06	rdgB
FBgn0266100	136.14	1.62665	0.0248531	CG44837
FBgn0051122	402.783	1.62346	0.0148522	CG31122
FBgn0035142	2270.54	1.62003	1.21875e-09	Hipk
FBgn0040020	77.5282	1.61744	0.0132404	MED21
FBgn0038763	246.589	1.6169	1.1173e-05	PIG-L
FBgn0083987	329.366	1.61569	0.0320252	snRNA:U11
FBgn0086686	1287.19	1.60633	0.0298084	l(3)L1231
FBgn0261983	481.874	1.60598	0.000981007	l(2)gd1
FBgn0003317	131.401	1.6053	0.0199329	sax
FBgn0036202	440.999	1.59404	0.00344653	loaf
FBgn0040206	77.9934	1.5888	0.014281	krz
FBgn0026238	782.807	1.57682	0.000710736	gus
FBgn0052017	2598.37	1.57377	0.000123763	CG32017
FBgn0026199	267.647	1.55611	0.0102294	myo
FBgn0265998	374.625	1.55179	0.00333938	Doa
FBgn0037760	528.422	1.54301	0.00709361	FBXO11
FBgn0000038	2034.13	1.54023	0.0424887	nAChRbeta1
FBgn0015558	1298.36	1.53997	8.25393e-05	tty
FBgn0043362	373.735	1.53374	0.0059332	bchs
FBgn0035617	276.773	1.53262	0.000276541	l(3)psg2
FBgn0000479	2087.89	1.532	3.8735e-08	dnc
FBgn0266376	127.934	1.52598	0.0160893	lncRNA:CR45018
FBgn0050419	395.252	1.52292	1.17588e-08	CG30419
FBgn0039633	554.987	1.52267	0.00574291	Bicra
FBgn0032151	1273.84	1.49623	0.00578904	nAChRalpha6
FBgn0259714	260.939	1.49596	0.0113855	DIP-epsilon
FBgn0030960	996.397	1.48298	0.0192132	Atg101
FBgn0027569	444.622	1.44502	6.20245e-07	cert
FBgn0004364	68.4384	1.44249	0.0338123	18w (FBgn0287775)
FBgn0029911	368.564	1.44119	0.000948037	CG14435
FBgn0003091	991.22	1.43325	0.000273717	Pkc53E
FBgn0034803	249.399	1.43093	0.000483804	CG9849
FBgn0039900	317.965	1.42831	0.0251391	Syt7
FBgn0010825	278.755	1.42485	0.00221905	Gug
FBgn0003435	3769.8	1.42254	0.00655571	sm
FBgn0030421	574.84	1.41606	0.0140671	Agpat1
FBgn0250823	465.047	1.41085	8.66562e-05	gish
FBgn0029939	160.576	1.41077	0.0262284	Cph
FBgn0264001	3132.84	1.40752	1.07649e-05	bru3
FBgn0041775	1636.9	1.40636	0.00236575	tral
FBgn0053147	436.798	1.40483	0.00315092	Hs3st-A
FBgn0037602	288.8	1.39797	0.0277823	SLIRP2
FBgn0002413	1023.04	1.39094	0.00032536	dco
FBgn0259239	177.262	1.38967	0.02938	CG42337
FBgn0004896	130.462	1.38667	0.0265219	fd59A
FBgn0026439	3829.89	1.38597	0.00189539	Eaat1
FBgn0085409	1676.07	1.38516	0.00221674	smal
FBgn0263929	1796.88	1.38437	0.000235331	jvl
FBgn0003310	529.25	1.38088	0.0418796	S
FBgn0051038	2486.89	1.38	3.7194e-08	CG31038
FBgn0243512	1878.82	1.37488	0.00237322	puc
FBgn0035111	150.699	1.37328	0.014327	Dis3l2
FBgn0039528	532.102	1.36717	0.00258109	dsd
FBgn0033812	284.886	1.36712	0.00539454	Pex13
FBgn0036544	342.597	1.36398	0.00928872	sff
FBgn0001235	1918.22	1.35711	6.54908e-05	hth
FBgn0036043	2290.34	1.35262	2.65257e-05	Ae2
FBgn0052369	142.197	1.34842	0.0346271	CG32369
FBgn0263289	859.306	1.3467	3.22351e-05	scrib
FBgn0026083	538.041	1.33601	0.00222658	tyf
FBgn0027279	1093.18	1.32931	0.00226214	l(1)G0196
FBgn0262614	860.134	1.32761	0.00012102	pyd
FBgn0013799	280.642	1.32477	0.000664707	Deaf1
FBgn0053100	1731.89	1.31269	0.000112542	eIF4EHP
FBgn0086370	144.352	1.30835	0.0091963	sra
FBgn0027572	1161.46	1.30622	0.0293959	ACOX1
FBgn0030049	686.15	1.30081	0.00293081	Trf4-1
FBgn0031855	504.606	1.29384	0.0132558	meng
FBgn0004652	38.8024	1.28142	0.0269299	fru
FBgn0033252	89.0299	1.27851	0.0414925	CG12769
FBgn0031064	1035.29	1.27846	3.58143e-05	CG12531
FBgn0037084	274.439	1.27468	0.0367183	Syx6
FBgn0259242	171.678	1.27424	0.0434784	CG42340
FBgn0264606	447.165	1.26947	0.00149267	Fife
FBgn0025626	316.623	1.26934	0.00307808	CG4281
FBgn0265296	1655.47	1.25819	0.000304422	Dscam2
FBgn0052062	1438.55	1.25583	0.0103126	Rbfox1
FBgn0031356	147.826	1.25019	0.0368887	CG17660
FBgn0030613	686.438	1.24951	0.0110426	Rab3-GEF
FBgn0033196	1287.39	1.24585	0.0058824	HisT
FBgn0266409	310.447	1.24426	0.0356995	CG45049
FBgn0040636	236.906	1.24174	0.000846637	CG13255
FBgn0263257	1737.74	1.23844	2.61029e-06	Cngl
FBgn0024291	510.816	1.23158	0.00759554	Sirt1
FBgn0264574	453.379	1.22884	0.00645814	Glut1
FBgn0039722	881.845	1.22801	0.000884387	Capa
FBgn0267795	149.276	1.22377	0.00709495	Frl
FBgn0037021	441.989	1.22271	4.00176e-05	Pcif1
FBgn0265959	497.718	1.21599	0.0120071	rdgC
FBgn0039430	673.293	1.21443	0.00915841	CG5455
FBgn0035625	1483.29	1.20927	4.10209e-05	Blimp-1
FBgn0005694	290.291	1.20883	0.0115921	Aef1
FBgn0040505	2625.51	1.20791	0.00499384	Alk
FBgn0033876	724.391	1.20789	0.00946362	Syngr
FBgn0035023	1201.89	1.20738	0.00493912	ITP
FBgn0033183	1111.44	1.19492	0.0242142	CG1620
FBgn0004397	710.424	1.19454	0.00827819	Vinc
FBgn0259685	193.127	1.19078	0.0397655	crb
FBgn0050015	444.981	1.19009	0.00371821	CG30015
FBgn0036534	640.603	1.18967	0.000981007	DCP2
FBgn0050463	248.035	1.18935	0.00363325	Pgant9
FBgn0028704	4606.69	1.18388	0.0137041	Nckx30C
FBgn0011206	1649.3	1.1808	0.00406543	bol
FBgn0036746	404.673	1.17185	2.10848e-05	Crtc
FBgn0051522	785.782	1.16172	0.00520593	CG31522
FBgn0027356	416.662	1.15326	0.0356995	Amph
FBgn0263511	197.539	1.14933	0.026702	Vsx1
FBgn0036391	1277.51	1.14877	0.0381999	CG17364
FBgn0014388	1613.12	1.14626	0.0010572	sty
FBgn0025741	672.582	1.14591	0.0111805	PlexA
FBgn0265140	491.94	1.14566	0.0175568	Meltrin
FBgn0052183	509.045	1.14335	0.00574291	Ccn
FBgn0025455	1225.84	1.09343	0.00395484	CycT
FBgn0031069	1096.82	1.08769	0.0104788	Abcd3
FBgn0003862	1310.29	1.08169	0.00128855	trx
FBgn0259823	905.3	1.07509	0.0184848	CG42404
FBgn0042135	757.67	1.06583	1.78497e-05	Gdap2
FBgn0035538	2080.79	1.06315	0.0196947	DopEcR
FBgn0085385	615.417	1.04424	0.0134534	bma
FBgn0264494	512.398	1.02996	0.0458266	CG17646
FBgn0019968	421.936	1.02134	0.0381952	Khc-73
FBgn0016694	5293.63	1.02039	0.000414896	Pdp1
FBgn0085412	1217.59	1.01995	0.00508142	kmr

## Sheet: Pum motif enrichment
ID	Alt ID	p-value	E-value	TP Thresh	TP (%)	FP (%)
RNCMPT00046	PUM	1.7e-45	1.14e-43	1.02	314 (74.1%)	3391 (38.0%)
RNCMPT00008	CNOT4	3.68e-30	2.47e-28	1.24	321 (75.7%)	4119 (46.1%)
RNCMPT00126	ORB2	1.92e-22	1.29e-20	1.01	335 (79.0%)	4806 (53.8%)
RNCMPT00139	PABP	3.37e-21	2.26e-19	1.02	304 (71.7%)	4149 (46.5%)
RNCMPT00132	RBP9	2.06e-19	1.38e-17	1.06	351 (82.8%)	5361 (60.1%)
RNCMPT00120	FNE	3.84e-18	2.57e-16	1.27	319 (75.2%)	4645 (52.0%)
RNCMPT00122	BRU-3	8.99e-18	6.03e-16	1.02	252 (59.4%)	3234 (36.2%)
RNCMPT00175	SHEP	7.77e-13	5.2e-11	1.01	342 (80.7%)	5510 (61.7%)
RNCMPT00121	ELAV	2.17e-12	1.46e-10	1.14	356 (84.0%)	5892 (66.0%)

## Sheet: GO 460 Pumilio targets
GO BP term	Gene count	Corrected p-value
regulation of transcription from RNA polymerase II promoter	61	7.7e-07
chemical synaptic transmission	23	1.1e-06
compound eye development	21	0.00012
synapse organization	16	0.00033
axon guidance	25	0.0017
compound eye photoreceptor development	9	0.0024
locomotor rhythm	14	0.0055
signal transduction	24	0.0064
negative regulation of transcription from RNA polymerase II promoter	24	0.0064
positive regulation of MAPK cascade	6	0.011
circadian rhythm	11	0.013
cell differentiation	16	0.013
imaginal disc-derived leg morphogenesis	11	0.015
neurological system process	8	0.026
fibroblast growth factor receptor signaling pathway	8	0.026
potassium ion transport	7	0.039
motor neuron axon guidance	13	0.044
regulation of establishment of planar polarity	7	0.045
regulation of ion transmembrane transport	7	0.045
ommatidial rotation	8	0.045
