# Supplementary material for: Pumilio differentially binds to mRNA 3′ UTR isoforms to regulate localization of synaptic proteins
Source: EMBO Rep. 2025 Feb 21;26(7):1792–815. doi: 10.1038/s44319-025-00401-z (PMC11976915; doi:10.1038/s44319-025-00401-z)
Supplement: Supplementary file 3 — Data Set EV2 [file 44319_2025_401_MOESM3_ESM.xlsx]

## Sheet: Legend
Dataset EV2 - Comparative analysis of mouse and Drosophila Pumilio target mRNAs.
Tab1 'Pum1 and 2 Fly Pum ':
List of 460 identified Drosophila Pum targets and Drosophila homologues of 1174 mouse Pum1 or Pum2 targets
Tab2 ' Gene lists of intersects':
Gene list of 118 genes: intersection of genes listed in colums 1 and 2 of Tab1 with FlyBase ID and gene names
Tab3 'GO terms 118 genes':
GO terms "biological process" of 118 Pum targets genes, against 8920 genes all expressed in input of Pum xRIP-3'-seq, p-value <0.05 (left table)
GO terms "cellular component" of 118 Pum targets genes, against 8920 genes all expressed in input of Pum xRIP-3'-seq, p-value <0.05 (right table)
GO terms related to neuronal function are highlighted in green
Tab4 'Intersect Pum1 Fly Pum':
460 identified Drosophila Pum targets, intersected with D. melanogaster homologues of 1087 mouse Pum1 targets (combined and deduplicated). Intersection size: 108 genes.
Tab5 'Intersect Pum2 Fly Pum':
460 identified Drosophila Pum targets, intersected with D. melanogaster homologues of 560 mouse Pum1 targets (combined and deduplicated). Intersection size: 66 genes.
Tab6 'Intersect Pum1-2 Fly Pum':
460 identified Drosophila Pum targets, intersected with D. melanogaster homologues of 473 mouse Pum1 and Pum2 targets (combined and deduplicated). Intersection size: 56 genes.
Tab7 'Intersect outgroups':
List of genes that do not overlap with any of the three target lists

## Sheet: Pum1 and 2 Fly Pum
Drosophila Pum targets (460)	Drosophila homologues of mouse Pum1 or Pum2 targets (1174)
FBgn0250908	FBgn0031030
FBgn0021738	FBgn0010905
FBgn0003716	FBgn0028399
FBgn0038428	FBgn0013799
FBgn0038460	FBgn0000658
FBgn0027597	FBgn0285912
FBgn0030240	FBgn0002868
FBgn0033871	FBgn0002869
FBgn0267385	FBgn0038790
FBgn0036381	FBgn0053192
FBgn0085753	FBgn0015791
FBgn0267519	FBgn0028400
FBgn0004607	FBgn0039528
FBgn0004449	FBgn0051217
FBgn0037110	FBgn0026076
FBgn0066101	FBgn0011259
FBgn0011817	FBgn0015776
FBgn0040206	FBgn0032946
FBgn0039764	FBgn0034797
FBgn0030808	FBgn0037092
FBgn0036815	FBgn0033313
FBgn0040020	FBgn0260938
FBgn0000719	FBgn0003165
FBgn0030961	FBgn0037963
FBgn0083987	FBgn0286516
FBgn0004647	FBgn0026438
FBgn0044028	FBgn0039875
FBgn0051721	FBgn0261788
FBgn0266100	FBgn0003371
FBgn0263934	FBgn0041191
FBgn0010323	FBgn0004656
FBgn0034808	FBgn0267337
FBgn0011274	FBgn0039668
FBgn0000382	FBgn0004419
FBgn0003334	FBgn0037702
FBgn0015569	FBgn0034137
FBgn0039722	FBgn0031855
FBgn0038881	FBgn0015754
FBgn0015399	FBgn0265002
FBgn0035888	FBgn0261244
FBgn0003380	FBgn0039381
FBgn0042092	FBgn0267821
FBgn0032886	FBgn0024232
FBgn0031456	FBgn0052687
FBgn0031377	FBgn0015589
FBgn0001965	FBgn0026598
FBgn0003301	FBgn0263197
FBgn0037698	FBgn0025741
FBgn0033558	FBgn0033392
FBgn0034803	FBgn0266722
FBgn0031491	FBgn0082831
FBgn0030788	FBgn0053265
FBgn0035111	FBgn0034802
FBgn0038763	FBgn0013995
FBgn0015360	FBgn0051092
FBgn0000036	FBgn0039294
FBgn0033092	FBgn0015797
FBgn0265784	FBgn0038453
FBgn0040370	FBgn0262166
FBgn0040636	FBgn0020306
FBgn0259685	FBgn0037573
FBgn0031652	FBgn0027950
FBgn0259212	FBgn0053116
FBgn0261983	FBgn0032880
FBgn0265575	FBgn0037993
FBgn0259175	FBgn0037295
FBgn0000287	FBgn0039141
FBgn0035424	FBgn0032480
FBgn0004795	FBgn0031885
FBgn0044810	FBgn0003396
FBgn0036746	FBgn0266410
FBgn0039420	FBgn0038975
FBgn0267351	FBgn0015623
FBgn0003317	FBgn0036485
FBgn0028644	FBgn0035851
FBgn0262108	FBgn0035702
FBgn0025726	FBgn0030240
FBgn0067905	FBgn0036305
FBgn0031702	FBgn0023213
FBgn0011666	FBgn0031384
FBgn0266376	FBgn0025641
FBgn0000535	FBgn0030268
FBgn0013718	FBgn0287478
FBgn0037602	FBgn0262509
FBgn0027569	FBgn0259978
FBgn0263602	FBgn0002524
FBgn0036144	FBgn0262955
FBgn0285917	FBgn0037007
FBgn0051619	FBgn0004370
FBgn0261108	FBgn0004368
FBgn0038282	FBgn0085377
FBgn0034476	FBgn0037671
FBgn0263108	FBgn0264001
FBgn0033652	FBgn0031762
FBgn0267515	FBgn0004380
FBgn0000541	FBgn0024555
FBgn0041184	FBgn0039625
FBgn0259246	FBgn0031698
FBgn0004569	FBgn0025802
FBgn0086677	FBgn0262519
FBgn0034286	FBgn0004574
FBgn0023528	FBgn0014388
FBgn0003209	FBgn0260659
FBgn0265998	FBgn0052085
FBgn0003415	FBgn0010014
FBgn0000581	FBgn0015614
FBgn0086370	FBgn0036239
FBgn0016076	FBgn0050460
FBgn0085387	FBgn0028541
FBgn0028550	FBgn0085421
FBgn0260446	FBgn0003275
FBgn0259714	FBgn0030417
FBgn0035617	FBgn0030710
FBgn0032048	FBgn0086758
FBgn0259213	FBgn0263102
FBgn0005677	FBgn0040324
FBgn0031424	FBgn0264975
FBgn0264494	FBgn0027378
FBgn0037084	FBgn0031171
FBgn0003165	FBgn0035308
FBgn0086686	FBgn0052000
FBgn0032480	FBgn0266098
FBgn0032600	FBgn0034962
FBgn0010825	FBgn0039140
FBgn0051064	FBgn0005631
FBgn0039089	FBgn0040319
FBgn0004896	FBgn0000061
FBgn0265140	FBgn0042085
FBgn0026206	FBgn0260943
FBgn0267795	FBgn0028474
FBgn0024230	FBgn0036764
FBgn0030090	FBgn0033677
FBgn0028360	FBgn0039969
FBgn0250823	FBgn0052677
FBgn0017590	FBgn0001085
FBgn0259738	FBgn0038826
FBgn0039808	FBgn0067102
FBgn0014388	FBgn0030400
FBgn0050463	FBgn0034722
FBgn0053988	FBgn0022764
FBgn0000964	FBgn0050485
FBgn0266409	FBgn0283450
FBgn0036502	FBgn0058045
FBgn0086358	FBgn0050036
FBgn0023076	FBgn0050037
FBgn0285913	FBgn0053145
FBgn0261556	FBgn0039056
FBgn0085384	FBgn0023518
FBgn0262614	FBgn0002891
FBgn0261804	FBgn0033539
FBgn0086372	FBgn0030662
FBgn0039741	FBgn0024277
FBgn0264908	FBgn0024806
FBgn0020620	FBgn0032634
FBgn0259111	FBgn0032799
FBgn0037720	FBgn0267348
FBgn0263102	FBgn0030465
FBgn0004652	FBgn0036004
FBgn0262656	FBgn0036460
FBgn0023213	FBgn0263395
FBgn0041097	FBgn0035445
FBgn0030421	FBgn0032821
FBgn0000633	FBgn0263392
FBgn0003310	FBgn0030893
FBgn0035266	FBgn0031118
FBgn0004369	FBgn0038603
FBgn0264386	FBgn0034643
FBgn0264574	FBgn0033581
FBgn0045038	FBgn0051365
FBgn0053179	FBgn0015558
FBgn0041092	FBgn0030341
FBgn0263289	FBgn0034267
FBgn0264598	FBgn0035524
FBgn0029878	FBgn0038926
FBgn0000568	FBgn0265598
FBgn0051522	FBgn0023081
FBgn0265814	FBgn0003475
FBgn0011818	FBgn0085450
FBgn0052600	FBgn0016797
FBgn0261445	FBgn0029861
FBgn0030790	FBgn0264492
FBgn0262738	FBgn0033155
FBgn0025741	FBgn0024248
FBgn0033846	FBgn0262018
FBgn0013799	FBgn0010194
FBgn0035385	FBgn0037720
FBgn0266129	FBgn0038331
FBgn0028481	FBgn0260861
FBgn0264307	FBgn0260012
FBgn0285955	FBgn0004606
FBgn0031069	FBgn0037716
FBgn0024994	FBgn0031304
FBgn0026160	FBgn0028697
FBgn0261698	FBgn0020497
FBgn0003042	FBgn0038725
FBgn0041111	FBgn0027291
FBgn0262562	FBgn0034065
FBgn0039688	FBgn0029514
FBgn0259239	FBgn0003016
FBgn0036152	FBgn0004378
FBgn0051687	FBgn0013753
FBgn0026238	FBgn0004391
FBgn0023097	FBgn0032251
FBgn0264273	FBgn0020887
FBgn0020386	FBgn0032815
FBgn0004880	FBgn0035715
FBgn0033463	FBgn0050085
FBgn0036199	FBgn0010825
FBgn0039900	FBgn0053193
FBgn0267001	FBgn0024326
FBgn0031356	FBgn0086690
FBgn0035023	FBgn0003892
FBgn0037754	FBgn0037242
FBgn0259222	FBgn0015321
FBgn0038063	FBgn0039013
FBgn0000077	FBgn0015803
FBgn0003091	FBgn0005683
FBgn0016977	FBgn0037466
FBgn0030049	FBgn0031992
FBgn0040726	FBgn0052369
FBgn0029504	FBgn0029878
FBgn0039064	FBgn0035772
FBgn0085432	FBgn0025830
FBgn0052369	FBgn0031047
FBgn0051814	FBgn0039727
FBgn0029768	FBgn0022097
FBgn0031118	FBgn0028325
FBgn0042135	FBgn0029687
FBgn0024963	FBgn0035333
FBgn0262733	FBgn0029996
FBgn0004198	FBgn0041585
FBgn0265182	FBgn0265137
FBgn0262732	FBgn0264491
FBgn0031753	FBgn0025836
FBgn0036398	FBgn0267002
FBgn0037116	FBgn0267001
FBgn0037363	FBgn0003886
FBgn0011582	FBgn0043362
FBgn0000286	FBgn0032030
FBgn0263116	FBgn0005322
FBgn0243512	FBgn0263987
FBgn0000163	FBgn0263120
FBgn0031016	FBgn0000043
FBgn0265598	FBgn0086675
FBgn0051221	FBgn0015790
FBgn0028996	FBgn0086372
FBgn0028888	FBgn0010611
FBgn0026575	FBgn0261822
FBgn0261555	FBgn0003651
FBgn0264815	FBgn0032249
FBgn0262975	FBgn0011747
FBgn0004456	FBgn0015509
FBgn0011259	FBgn0035401
FBgn0263111	FBgn0038042
FBgn0036534	FBgn0086378
FBgn0029911	FBgn0040281
FBgn0024291	FBgn0039920
FBgn0026083	FBgn0263780
FBgn0278608	FBgn0035622
FBgn0265959	FBgn0039562
FBgn0267033	FBgn0259483
FBgn0260499	FBgn0023172
FBgn0050015	FBgn0288700
FBgn0085385	FBgn0036509
FBgn0259110	FBgn0053531
FBgn0013765	FBgn0015400
FBgn0033812	FBgn0051952
FBgn0039530	FBgn0011656
FBgn0027356	FBgn0034907
FBgn0028341	FBgn0025637
FBgn0032233	FBgn0035879
FBgn0264753	FBgn0000575
FBgn0085382	FBgn0263396
FBgn0053147	FBgn0015789
FBgn0011656	FBgn0038890
FBgn0015558	FBgn0011481
FBgn0035896	FBgn0011211
FBgn0259242	FBgn0030752
FBgn0002413	FBgn0000253
FBgn0264006	FBgn0026181
FBgn0085430	FBgn0011205
FBgn0013995	FBgn0026160
FBgn0036391	FBgn0000117
FBgn0264606	FBgn0024314
FBgn0038251	FBgn0086779
FBgn0263355	FBgn0263603
FBgn0052057	FBgn0003002
FBgn0270928	FBgn0004436
FBgn0261617	FBgn0010341
FBgn0039633	FBgn0025700
FBgn0027572	FBgn0004915
FBgn0011206	FBgn0260945
FBgn0005564	FBgn0027111
FBgn0001320	FBgn0029002
FBgn0033183	FBgn0051158
FBgn0020251	FBgn0029123
FBgn0034950	FBgn0011758
FBgn0023531	FBgn0259243
FBgn0004397	FBgn0035400
FBgn0037636	FBgn0013726
FBgn0003742	FBgn0004242
FBgn0026076	FBgn0037016
FBgn0026439	FBgn0037012
FBgn0051038	FBgn0030812
FBgn0026199	FBgn0014857
FBgn0260964	FBgn0085427
FBgn0005694	FBgn0039257
FBgn0028397	FBgn0039350
FBgn0083963	FBgn0000256
FBgn0265296	FBgn0004435
FBgn0033872	FBgn0262601
FBgn0032151	FBgn0050440
FBgn0283657	FBgn0013469
FBgn0029761	FBgn0037921
FBgn0085420	FBgn0004657
FBgn0023095	FBgn0015269
FBgn0022764	FBgn0036046
FBgn0019968	FBgn0033876
FBgn0259734	FBgn0036260
FBgn0264001	FBgn0250788
FBgn0038246	FBgn0028509
FBgn0039430	FBgn0000636
FBgn0000233	FBgn0001235
FBgn0016694	FBgn0085451
FBgn0033196	FBgn0083963
FBgn0038156	FBgn0259984
FBgn0003218	FBgn0035677
FBgn0032078	FBgn0035692
FBgn0085414	FBgn0264075
FBgn0030960	FBgn0044823
FBgn0035625	FBgn0003415
FBgn0027492	FBgn0004449
FBgn0027279	FBgn0031233
FBgn0053100	FBgn0262871
FBgn0003862	FBgn0013717
FBgn0283509	FBgn0004516
FBgn0283468	FBgn0036537
FBgn0052062	FBgn0003866
FBgn0000038	FBgn0261570
FBgn0265623	FBgn0039465
FBgn0031359	FBgn0014009
FBgn0004242	FBgn0000108
FBgn0052183	FBgn0030946
FBgn0003326	FBgn0037754
FBgn0085370	FBgn0005671
FBgn0085409	FBgn0263772
FBgn0039528	FBgn0030850
FBgn0085412	FBgn0052177
FBgn0003429	FBgn0052451
FBgn0025455	FBgn0032196
FBgn0041775	FBgn0030703
FBgn0086758	FBgn0027865
FBgn0028704	FBgn0000119
FBgn0040505	FBgn0031664
FBgn0035142	FBgn0040765
FBgn0035538	FBgn0005655
FBgn0033876	FBgn0025678
FBgn0036043	FBgn0040777
FBgn0001235	FBgn0037098
FBgn0037760	FBgn0000464
FBgn0003435	FBgn0036667
FBgn0051122	FBgn0030114
FBgn0000479	FBgn0011725
FBgn0033236	FBgn0029685
FBgn0262018	FBgn0003301
FBgn0030613	FBgn0051849
FBgn0004244	FBgn0053848
FBgn0285944	FBgn0036544
FBgn0001139	FBgn0030269
FBgn0015402	FBgn0267791
FBgn0031855	FBgn0026533
FBgn0263929	FBgn0034083
FBgn0031064	FBgn0041111
FBgn0033636	FBgn0035026
FBgn0263257	FBgn0264294
FBgn0036202	FBgn0032949
FBgn0036494	FBgn0259108
FBgn0032816	FBgn0053113
FBgn0039140	FBgn0036805
FBgn0067102	FBgn0086361
FBgn0052017	FBgn0029935
FBgn0085383	FBgn0010488
FBgn0050361	FBgn0050263
FBgn0030089	FBgn0026084
FBgn0086674	FBgn0035021
FBgn0036566	FBgn0051715
FBgn0034136	FBgn0262406
FBgn0053052	FBgn0087039
FBgn0261671	FBgn0278608
FBgn0004435	FBgn0010389
FBgn0031945	FBgn0019985
FBgn0025525	FBgn0053087
FBgn0261963	FBgn0036365
FBgn0263118	FBgn0025639
FBgn0037993	FBgn0031424
FBgn0037611	FBgn0261710
FBgn0004919	FBgn0001308
FBgn0261929	FBgn0000319
FBgn0052207	FBgn0263456
FBgn0264090	FBgn0026375
FBgn0011300	FBgn0265784
FBgn0032770	FBgn0031635
FBgn0004102	FBgn0036662
FBgn0038087	FBgn0000611
FBgn0038564	FBgn0259176
FBgn0053087	FBgn0031086
FBgn0011207	FBgn0004619
FBgn0030343	FBgn0262424
FBgn0004364	FBgn0003889
FBgn0051998	FBgn0015299
FBgn0038606	FBgn0052758
FBgn0035106	FBgn0025740
FBgn0030294	FBgn0267912
FBgn0003386	FBgn0011826
FBgn0005658	FBgn0041096
FBgn0037218	FBgn0030486
FBgn0083950	FBgn0029936
FBgn0003328	FBgn0015794
FBgn0032401	FBgn0050122
FBgn0033252	FBgn0023179
FBgn0016061	FBgn0035631
FBgn0260793	FBgn0262376
FBgn0039862	FBgn0031883
FBgn0262869	FBgn0004363
FBgn0040299	FBgn0034181
FBgn0027343	FBgn0086129
FBgn0267337	FBgn0011592
FBgn0004876	FBgn0003654
FBgn0008636	FBgn0000581
FBgn0032629	FBgn0265416
FBgn0285925	FBgn0017418
FBgn0024944	FBgn0013749
FBgn0042180	FBgn0020510
FBgn0034240	FBgn0263346
FBgn0010105	FBgn0259111
FBgn0029939	FBgn0001233
FBgn0001078	FBgn0036556
FBgn0052206	FBgn0040285
FBgn0039938	FBgn0085322
FBgn0012344	FBgn0033906
FBgn0003079	FBgn0001189
FBgn0031681	FBgn0031322
FBgn0031183	FBgn0033377
FBgn0004619	FBgn0004607
FBgn0053202	FBgn0262699
FBgn0263511	FBgn0011817
FBgn0085380	FBgn0035236
FBgn0052204	FBgn0011638
FBgn0037908	FBgn0052479
FBgn0031258	FBgn0053558
FBgn0036935	FBgn0053653
FBgn0027589	FBgn0052016
FBgn0025626	FBgn0017550
FBgn0043362	FBgn0003256
FBgn0036544	FBgn0004864
FBgn0030243	FBgn0243514
FBgn0050419	FBgn0062440
FBgn0037021	FBgn0004889
FBgn0026147	FBgn0028370
FBgn0259823	FBgn0261243
	FBgn0020279
	FBgn0001319
	FBgn0050361
	FBgn0001105
	FBgn0032886
	FBgn0020238
	FBgn0038577
	FBgn0020294
	FBgn0266579
	FBgn0017572
	FBgn0053909
	FBgn0051151
	FBgn0011771
	FBgn0000283
	FBgn0003870
	FBgn0036913
	FBgn0033663
	FBgn0004924
	FBgn0050404
	FBgn0050418
	FBgn0031673
	FBgn0003731
	FBgn0039741
	FBgn0028999
	FBgn0036745
	FBgn0011584
	FBgn0013954
	FBgn0039936
	FBgn0034975
	FBgn0004177
	FBgn0039234
	FBgn0262446
	FBgn0003862
	FBgn0005640
	FBgn0263782
	FBgn0285917
	FBgn0022786
	FBgn0264574
	FBgn0010078
	FBgn0036398
	FBgn0028970
	FBgn0030600
	FBgn0039915
	FBgn0260446
	FBgn0000250
	FBgn0061515
	FBgn0001104
	FBgn0031319
	FBgn0013759
	FBgn0267486
	FBgn0035542
	FBgn0004611
	FBgn0261885
	FBgn0261618
	FBgn0034158
	FBgn0036967
	FBgn0261617
	FBgn0020930
	FBgn0010348
	FBgn0033528
	FBgn0032435
	FBgn0002284
	FBgn0259168
	FBgn0016126
	FBgn0030136
	FBgn0005386
	FBgn0027066
	FBgn0261599
	FBgn0036804
	FBgn0262483
	FBgn0025809
	FBgn0034120
	FBgn0052767
	FBgn0037876
	FBgn0030659
	FBgn0003567
	FBgn0010051
	FBgn0004907
	FBgn0031285
	FBgn0260990
	FBgn0020503
	FBgn0034364
	FBgn0260987
	FBgn0004404
	FBgn0026089
	FBgn0036192
	FBgn0029896
	FBgn0031107
	FBgn0001075
	FBgn0046222
	FBgn0036090
	FBgn0034277
	FBgn0264077
	FBgn0015622
	FBgn0037094
	FBgn0000536
	FBgn0024330
	FBgn0004369
	FBgn0261671
	FBgn0052354
	FBgn0015024
	FBgn0001218
	FBgn0034071
	FBgn0039908
	FBgn0036685
	FBgn0262393
	FBgn0034577
	FBgn0033984
	FBgn0013342
	FBgn0262387
	FBgn0037913
	FBgn0266409
	FBgn0031312
	FBgn0031676
	FBgn0263398
	FBgn0036844
	FBgn0002431
	FBgn0038478
	FBgn0005632
	FBgn0040239
	FBgn0038223
	FBgn0085292
	FBgn0035649
	FBgn0284245
	FBgn0259824
	FBgn0000568
	FBgn0250753
	FBgn0025457
	FBgn0030648
	FBgn0051721
	FBgn0085432
	FBgn0030499
	FBgn0003093
	FBgn0015239
	FBgn0028475
	FBgn0052230
	FBgn0028476
	FBgn0026379
	FBgn0020257
	FBgn0261111
	FBgn0028741
	FBgn0010434
	FBgn0034636
	FBgn0030509
	FBgn0013576
	FBgn0036028
	FBgn0051612
	FBgn0020378
	FBgn0266582
	FBgn0004567
	FBgn0052675
	FBgn0032635
	FBgn0053887
	FBgn0035087
	FBgn0004655
	FBgn0086656
	FBgn0026433
	FBgn0032243
	FBgn0261554
	FBgn0035050
	FBgn0020235
	FBgn0285896
	FBgn0011837
	FBgn0022023
	FBgn0261858
	FBgn0037252
	FBgn0031392
	FBgn0004647
	FBgn0263029
	FBgn0033654
	FBgn0052264
	FBgn0031869
	FBgn0005777
	FBgn0038439
	FBgn0032075
	FBgn0262476
	FBgn0003023
	FBgn0030944
	FBgn0050395
	FBgn0038100
	FBgn0022361
	FBgn0046253
	FBgn0015615
	FBgn0038653
	FBgn0026403
	FBgn0260795
	FBgn0001220
	FBgn0260486
	FBgn0041092
	FBgn0265630
	FBgn0267378
	FBgn0027569
	FBgn0034708
	FBgn0032397
	FBgn0026879
	FBgn0040973
	FBgn0010399
	FBgn0262937
	FBgn0000008
	FBgn0053818
	FBgn0053863
	FBgn0030674
	FBgn0011726
	FBgn0035271
	FBgn0022959
	FBgn0037737
	FBgn0005586
	FBgn0013733
	FBgn0086657
	FBgn0267978
	FBgn0037807
	FBgn0003374
	FBgn0026401
	FBgn0262719
	FBgn0000635
	FBgn0024361
	FBgn0032376
	FBgn0036769
	FBgn0263006
	FBgn0259214
	FBgn0266521
	FBgn0033368
	FBgn0050394
	FBgn0039928
	FBgn0010415
	FBgn0037481
	FBgn0039916
	FBgn0038837
	FBgn0038247
	FBgn0032006
	FBgn0030617
	FBgn0010240
	FBgn0285944
	FBgn0267849
	FBgn0261552
	FBgn0021760
	FBgn0053825
	FBgn0024836
	FBgn0037240
	FBgn0033159
	FBgn0265296
	FBgn0261046
	FBgn0263219
	FBgn0039858
	FBgn0030330
	FBgn0026376
	FBgn0003042
	FBgn0036111
	FBgn0040107
	FBgn0259230
	FBgn0035199
	FBgn0085370
	FBgn0038047
	FBgn0038627
	FBgn0037653
	FBgn0027508
	FBgn0040022
	FBgn0030816
	FBgn0030817
	FBgn0011260
	FBgn0264273
	FBgn0010316
	FBgn0263873
	FBgn0038304
	FBgn0031116
	FBgn0261928
	FBgn0038401
	FBgn0034009
	FBgn0035916
	FBgn0031117
	FBgn0020620
	FBgn0052506
	FBgn0038129
	FBgn0037074
	FBgn0037917
	FBgn0030082
	FBgn0033504
	FBgn0260741
	FBgn0020309
	FBgn0000520
	FBgn0004618
	FBgn0262656
	FBgn0037703
	FBgn0020251
	FBgn0004587
	FBgn0287864
	FBgn0010280
	FBgn0267795
	FBgn0036882
	FBgn0001108
	FBgn0261387
	FBgn0001291
	FBgn0027538
	FBgn0025936
	FBgn0042696
	FBgn0033550
	FBgn0037551
	FBgn0000157
	FBgn0261561
	FBgn0010350
	FBgn0262975
	FBgn0034493
	FBgn0028539
	FBgn0083956
	FBgn0020258
	FBgn0034730
	FBgn0030795
	FBgn0264542
	FBgn0037203
	FBgn0000273
	FBgn0003380
	FBgn0036052
	FBgn0038286
	FBgn0034542
	FBgn0038488
	FBgn0003612
	FBgn0003255
	FBgn0030183
	FBgn0000228
	FBgn0032295
	FBgn0033934
	FBgn0264744
	FBgn0001180
	FBgn0266450
	FBgn0032401
	FBgn0020307
	FBgn0002413
	FBgn0004860
	FBgn0031057
	FBgn0002924
	FBgn0030964
	FBgn0002521
	FBgn0024236
	FBgn0003048
	FBgn0016660
	FBgn0261963
	FBgn0021767
	FBgn0264324
	FBgn0002778
	FBgn0002609
	FBgn0002631
	FBgn0002633
	FBgn0000591
	FBgn0002733
	FBgn0002735
	FBgn0002734
	FBgn0029866
	FBgn0015949
	FBgn0283724
	FBgn0265991
	FBgn0020767
	FBgn0001083
	FBgn0003884
	FBgn0024187
	FBgn0283657
	FBgn0086687
	FBgn0043043
	FBgn0031534
	FBgn0043458
	FBgn0260934
	FBgn0261800
	FBgn0005612
	FBgn0032015
	FBgn0031741
	FBgn0032484
	FBgn0014010
	FBgn0034704
	FBgn0261477
	FBgn0261564
	FBgn0039907
	FBgn0035142
	FBgn0023023
	FBgn0043070
	FBgn0028397
	FBgn0035533
	FBgn0267336
	FBgn0000114
	FBgn0261574
	FBgn0053513
	FBgn0011300
	FBgn0030707
	FBgn0259110
	FBgn0030778
	FBgn0004648
	FBgn0036958
	FBgn0035238
	FBgn0052202
	FBgn0026582
	FBgn0004362
	FBgn0010228
	FBgn0038805
	FBgn0038978
	FBgn0038979
	FBgn0034396
	FBgn0032485
	FBgn0040230
	FBgn0038475
	FBgn0037978
	FBgn0037922
	FBgn0024975
	FBgn0051632
	FBgn0262733
	FBgn0036790
	FBgn0036789
	FBgn0004179
	FBgn0250757
	FBgn0052666
	FBgn0260753
	FBgn0044328
	FBgn0053869
	FBgn0026179
	FBgn0082582
	FBgn0003514
	FBgn0037218
	FBgn0031759
	FBgn0041775
	FBgn0037705
	FBgn0014135
	FBgn0013718
	FBgn0040010
	FBgn0014007
	FBgn0243512
	FBgn0003742
	FBgn0035060
	FBgn0028538
	FBgn0015268
	FBgn0028734
	FBgn0000308
	FBgn0037116
	FBgn0000247
	FBgn0053288
	FBgn0031286
	FBgn0038917
	FBgn0031344
	FBgn0034113
	FBgn0031769
	FBgn0261931
	FBgn0259174
	FBgn0002638
	FBgn0031187
	FBgn0038862
	FBgn0004636
	FBgn0005624
	FBgn0034308
	FBgn0050106
	FBgn0033058
	FBgn0016917
	FBgn0034914
	FBgn0000299
	FBgn0039269
	FBgn0051708
	FBgn0036734
	FBgn0085447
	FBgn0265193
	FBgn0037875
	FBgn0085223
	FBgn0053147
	FBgn0032691
	FBgn0051730
	FBgn0031043
	FBgn0051851
	FBgn0024362
	FBgn0052319
	FBgn0036039
	FBgn0024188
	FBgn0263251
	FBgn0037165
	FBgn0037163
	FBgn0040752
	FBgn0011217
	FBgn0000337
	FBgn0031713
	FBgn0262614
	FBgn0026597
	FBgn0034145
	FBgn0020622
	FBgn0261794
	FBgn0051611
	FBgn0032303
	FBgn0032748
	FBgn0030010
	FBgn0035481
	FBgn0038301
	FBgn0035802
	FBgn0031837
	FBgn0051617
	FBgn0053801
	FBgn0053804
	FBgn0053807
	FBgn0053810
	FBgn0053813
	FBgn0053816
	FBgn0053819
	FBgn0053822
	FBgn0053828
	FBgn0053831
	FBgn0053834
	FBgn0053837
	FBgn0053840
	FBgn0053843
	FBgn0053846
	FBgn0053849
	FBgn0053852
	FBgn0053855
	FBgn0053858
	FBgn0053861
	FBgn0053864
	FBgn0017561
	FBgn0040491
	FBgn0029131
	FBgn0032651
	FBgn0024958
	FBgn0010379
	FBgn0031170
	FBgn0036747
	FBgn0283468
	FBgn0262737
	FBgn0013307
	FBgn0013308
	FBgn0004237
	FBgn0001215
	FBgn0004903
	FBgn0260799
	FBgn0051961
	FBgn0011661
	FBgn0039249
	FBgn0039075
	FBgn0000524
	FBgn0038984
	FBgn0041605
	FBgn0016078
	FBgn0041087
	FBgn0030735
	FBgn0036732
	FBgn0038065
	FBgn0033349
	FBgn0261041
	FBgn0031850
	FBgn0043364
	FBgn0034590
	FBgn0040505
	FBgn0003366
	FBgn0024273
	FBgn0262169
	FBgn0050016
	FBgn0053544
	FBgn0036576
	FBgn0033232
	FBgn0283499
	FBgn0023458
	FBgn0001123
	FBgn0261283
	FBgn0053832
	FBgn0053859
	FBgn0034282
	FBgn0036128
	FBgn0016075
	FBgn0039132
	FBgn0001624
	FBgn0284408
	FBgn0035449
	FBgn0037902
	FBgn0034032
	FBgn0250820
	FBgn0036695
	FBgn0038524
	FBgn0260744
	FBgn0024994
	FBgn0051665
	FBgn0262872
	FBgn0027657
	FBgn0034013
	FBgn0039169
	FBgn0037070
	FBgn0265271
	FBgn0035312
	FBgn0035309
	FBgn0029942
	FBgn0026570
	FBgn0026593
	FBgn0037071
	FBgn0039172
	FBgn0266709
	FBgn0026562
	FBgn0035720
	FBgn0284243
	FBgn0026573
	FBgn0016754
	FBgn0029976
	FBgn0003079
	FBgn0023097
	FBgn0261625
	FBgn0003716
	FBgn0038839
	FBgn0267330
	FBgn0086680
	FBgn0028988
	FBgn0028983
	FBgn0000084
	FBgn0000479
	FBgn0004921
	FBgn0002783
	FBgn0264895
	FBgn0038145
	FBgn0039150
	FBgn0036621
	FBgn0044323
	FBgn0024288
	FBgn0283658
	FBgn0033629
	FBgn0052062
	FBgn0051072
	FBgn0017578
	FBgn0023215
	FBgn0029791
	FBgn0032252
	FBgn0003137
	FBgn0051445
	FBgn0263236
	FBgn0002736
	FBgn0263391
	FBgn0025681
	FBgn0031589
	FBgn0265140
	FBgn0052699
	FBgn0015247
	FBgn0016081
	FBgn0003169
	FBgn0043010
	FBgn0085442
	FBgn0040773
	FBgn0039213
	FBgn0030853
	FBgn0002643
	FBgn0051211
	FBgn0029067
	FBgn0039714
	FBgn0023531
	FBgn0032398
	FBgn0032305
	FBgn0024921
	FBgn0283651
	FBgn0033309
	FBgn0035871
	FBgn0002973
	FBgn0260742
	FBgn0039764
	FBgn0002921
	FBgn0005649
	FBgn0267972
	FBgn0053111
	FBgn0039938
	FBgn0033426
	FBgn0010315
	FBgn0000057
	FBgn0261674
	FBgn0085413
	FBgn0011715
	FBgn0036746
	FBgn0032883
	FBgn0000022
	FBgn0002561
	FBgn0022787
	FBgn0038546
	FBgn0062442
	FBgn0262081
	FBgn0028480
	FBgn0039559
	FBgn0034948
	FBgn0020391
	FBgn0004839
	FBgn0010407
	FBgn0039518
	FBgn0039010
	FBgn0037916
	FBgn0037915
	FBgn0033187
	FBgn0033479
	FBgn0034346
	FBgn0035424
	FBgn0027343
	FBgn0051064
	FBgn0030420
	FBgn0286782
	FBgn0041195
	FBgn0264785
	FBgn0032156
	FBgn0000339
	FBgn0013467
	FBgn0052423
	FBgn0039054
	FBgn0038774
	FBgn0035499
	FBgn0002789
	FBgn0264606
	FBgn0053547
	FBgn0037835
	FBgn0000629
	FBgn0036566
	FBgn0052703
	FBgn0267339
	FBgn0004868
	FBgn0040650
	FBgn0020616
	FBgn0051352
	FBgn0033983
	FBgn0023507
	FBgn0263490
	FBgn0037445
	FBgn0027491
	FBgn0004875
	FBgn0028872
	FBgn0031016
	FBgn0085440

## Sheet: Gene lists of intersects
118 genes in intersection	Gene Name
FBgn0000479	dunce(dnc)
FBgn0000568	Ecdysone-induced protein 75B(Eip75B)
FBgn0000581	Enhancer of Polycomb(E(Pc))
FBgn0001235	homothorax(hth)
FBgn0002413	discs overgrown(dco)
FBgn0003042	Polycomb(Pc)
FBgn0003079	Raf oncogene(Raf)
FBgn0003165	pumilio(pum)
FBgn0003301	rutabaga(rut)
FBgn0003380	Shaker(Sh)
FBgn0003415	skuld(skd)
FBgn0003716	thickveins(tkv)
FBgn0003742	transformer 2(tra2)
FBgn0003862	trithorax(trx)
FBgn0004242	Synaptotagmin 1(Syt1)
FBgn0004369	Protein tyrosine phosphatase 99A(Ptp99A)
FBgn0004435	G protein alpha q subunit(Galphaq)
FBgn0004449	Tenascin major(Ten-m)
FBgn0004607	Zn finger homeodomain 2(zfh2)
FBgn0004619	Glutamate receptor IA(GluRIA)
FBgn0004647	Notch(N)
FBgn0010825	Grunge(Gug)
FBgn0011259	Semaphorin 1a(Sema1a)
FBgn0011300	baboon(babo)
FBgn0011656	Myocyte enhancer factor 2(Mef2)
FBgn0011817	nemo(nmo)
FBgn0013718	nuclear fallout(nuf)
FBgn0013799	Deformed epidermal autoregulatory factor-1(Deaf1)
FBgn0013995	Na/Ca-exchange protein(Calx)
FBgn0014388	sprouty(sty)
FBgn0015558	tweety(tty)
FBgn0020251	sulfateless(sfl)
FBgn0020620	Related to the N terminus of tre oncogene(RN-tre)
FBgn0022764	Sin3A(Sin3A)
FBgn0023097	bonus(bon)
FBgn0023213	eukaryotic translation initiation factor 4G1(eIF4G1)
FBgn0023531	uncharacterized protein(CG32809)
FBgn0024994	UDP-galactose transporter(Ugalt)
FBgn0025741	Plexin A(PlexA)
FBgn0026076	Ubiquitin like 3(UBL3)
FBgn0026160	tonalli(tna)
FBgn0027343	frizzled 3(fz3)
FBgn0027569	ceramide transfer protein(cert)
FBgn0028397	Transducer of ERBB2(Tob)
FBgn0029878	Protein interacting with APP tail-1(Pat1)
FBgn0030240	uncharacterized protein(CG2202)
FBgn0031016	kekkon 5(kek5)
FBgn0031118	Rho GTPase activating protein at 19D(RhoGAP19D)
FBgn0031424	Vesicular glutamate transporter(VGlut)
FBgn0031855	meng-po(meng)
FBgn0032401	Promyelocytic leukemia zinc finger(Plzf)
FBgn0032480	ER degradation enhancer, mannosidase alpha-like 2(Edem2)
FBgn0032886	uncharacterized protein(CG9328)
FBgn0033876	Synaptogyrin(Syngr)
FBgn0035142	Homeodomain interacting protein kinase(Hipk)
FBgn0035424	La-related protein 4B(Larp4B)
FBgn0036398	upSET(upSET)
FBgn0036544	sugar-free frosting(sff)
FBgn0036566	Chloride channel-c(ClC-c)
FBgn0036746	CREB-regulated transcription coactivator(Crtc)
FBgn0037116	Amyotrophic lateral sclerosis 2(Als2)
FBgn0037218	auxilin(aux)
FBgn0037720	uncharacterized protein(CG8312)
FBgn0037754	uncharacterized protein(CG8500)
FBgn0037993	defective proboscis extension response 15(dpr15)
FBgn0039140	Mitochondrial Rho(Miro)
FBgn0039528	distracted(dsd)
FBgn0039741	uncharacterized protein(CG7943)
FBgn0039764	uncharacterized protein(CG15535)
FBgn0039938	Sox102F(Sox102F)
FBgn0040505	Anaplastic lymphoma kinase(Alk)
FBgn0041092	taiman(tai)
FBgn0041111	lilliputian(lilli)
FBgn0041775	trailer hitch(tral)
FBgn0043362	blue cheese(bchs)
FBgn0050361	mangetout(mtt)
FBgn0051064	uncharacterized protein(CG31064)
FBgn0051721	Tripartite motif containing 9(Trim9)
FBgn0052062	RNA-binding Fox protein 1(Rbfox1)
FBgn0052369	uncharacterized protein(CG32369)
FBgn0053087	LDL receptor protein 1(LRP1)
FBgn0053147	Heparan sulfate 3-O sulfotransferase-A(Hs3st-A)
FBgn0067102	Glucosylceramide synthase(GlcT)
FBgn0083963	Neuroligin 3(Nlg3)
FBgn0085370	Phosphodiesterase 11(Pde11)
FBgn0085432	pangolin(pan)
FBgn0086372	like-AP180(lap)
FBgn0086758	Chronologically inappropriate morphogenesis(chinmo)
FBgn0243512	puckered(puc)
FBgn0259110	mind-meld(mmd)
FBgn0259111	Na[+]-driven anion exchanger 1(Ndae1)
FBgn0260446	metabotropic GABA-B receptor subtype 1(GABA-B-R1)
FBgn0261617	nejire(nej)
FBgn0261671	tweek(tweek)
FBgn0261963	midline(mid)
FBgn0262018	Cadherin-N2(CadN2)
FBgn0262614	polychaetoid(pyd)
FBgn0262656	Myc(Myc)
FBgn0262733	Src oncogene at 64B(Src64B)
FBgn0262975	cap-n-collar(cnc)
FBgn0263102	pipsqueak(psq)
FBgn0264001	bruno 3(bru3)
FBgn0264273	Semaphorin 2b(Sema2b)
FBgn0264574	Glucose transporter 1(Glut1)
FBgn0264606	fife(Fife)
FBgn0265140	meltrin(Meltrin)
FBgn0265296	Down syndrome cell adhesion molecule 2(Dscam2)
FBgn0265598	Beadex(Bx)
FBgn0265784	Cyclic-AMP response element binding protein B(CrebB)
FBgn0266409	uncharacterized protein(CG45049)
FBgn0267001	Tenascin accessory(Ten-a)
FBgn0267337	rotund(rn)
FBgn0267795	Formin-like(Frl)
FBgn0278608	Dorsal switch protein 1(Dsp1)
FBgn0283468	supernumerary limbs(slmb)
FBgn0283657	Tousled-like kinase(Tlk)
FBgn0285917	scribbler(sbb)
FBgn0285944	paralytic(para)

## Sheet: GO terms 118 genes
GO terms "biological process" of 118 Pum targets genes, against 8920 genes all expressed in input of Pum xRIP-3'-seq				GO terms "cellular component" of 118 Pum targets genes, against 8920 genes all expressed in input of Pum xRIP-3'-seq
Term	Count	p-value		Term	Gene count	p-value
GO:0045944~positive regulation of transcription from RNA polymerase II promoter	16	6.46749e-06		GO:0005886~plasma membrane	33	9.21868e-05
GO:0007476~imaginal disc-derived wing morphogenesis	11	1.74962e-05		GO:0005887~integral component of plasma membrane	16	0.000312395
GO:0048749~compound eye development	10	2.46847e-05		GO:0031594~neuromuscular junction	7	0.00167206
GO:0022416~chaeta development	7	4.93306e-05		GO:0005634~nucleus	43	0.00247855
GO:0007411~axon guidance	11	0.000161031		GO:0005654~nucleoplasm	12	0.00270577
GO:0006357~regulation of transcription from RNA polymerase II promoter	20	0.000201624		GO:0043235~receptor complex	4	0.00762226
GO:0009880~embryonic pattern specification	5	0.000251119		GO:0005700~polytene chromosome	8	0.00807926
GO:0010628~positive regulation of gene expression	7	0.000677625		GO:0016020~membrane	25	0.0122438
GO:0007474~imaginal disc-derived wing vein specification	6	0.000878184		GO:0000123~histone acetyltransferase complex	3	0.0319864
GO:0048190~wing disc dorsal/ventral pattern formation	6	0.000967891		GO:0030672~synaptic vesicle membrane	3	0.0425841
GO:0046777~protein autophosphorylation	5	0.00125509		GO:0031982~vesicle	4	0.04381
GO:0007611~learning or memory	4	0.00129274		GO:0030424~axon	6	0.0457934
GO:0007507~heart development	5	0.00142335
GO:0072375~medium-term memory	4	0.0015971
GO:0001745~compound eye morphogenesis	7	0.00183764
GO:0045475~locomotor rhythm	6	0.00228079
GO:0016200~synaptic target attraction	3	0.00248023
GO:0035171~lamellocyte differentiation	3	0.00248023
GO:0030154~cell differentiation	7	0.00264566
GO:0030641~regulation of cellular pH	3	0.00368134
GO:0045893~positive regulation of transcription, DNA-templated	8	0.00368602
GO:0007623~circadian rhythm	5	0.00405037
GO:0007616~long-term memory	6	0.00457096
GO:0007480~imaginal disc-derived leg morphogenesis	5	0.00481616
GO:0048675~axon extension	4	0.00718412
GO:0045892~negative regulation of transcription, DNA-templated	7	0.0079874
GO:0016199~axon midline choice point recognition	4	0.00802735
GO:0016318~ommatidial rotation	4	0.0089265
GO:0001933~negative regulation of protein phosphorylation	3	0.0105894
GO:0036011~imaginal disc-derived leg segmentation	3	0.0105894
GO:0007268~chemical synaptic transmission	6	0.0116065
GO:0061060~negative regulation of peptidoglycan recognition protein signaling pathway	4	0.0119667
GO:0008039~synaptic target recognition	4	0.0119667
GO:0045927~positive regulation of growth	3	0.0128077
GO:0045570~regulation of imaginal disc growth	3	0.0128077
GO:0006468~protein phosphorylation	8	0.0129659
GO:0040040~thermosensory behavior	3	0.0152092
GO:0090090~negative regulation of canonical Wnt signaling pathway	4	0.0155328
GO:0035332~positive regulation of hippo signaling	4	0.0168404
GO:0046622~positive regulation of organ growth	3	0.0177877
GO:0017148~negative regulation of translation	4	0.0196353
GO:0016055~Wnt signaling pathway	4	0.0196353
GO:0000122~negative regulation of transcription from RNA polymerase II promoter	8	0.020454
GO:0048666~neuron development	3	0.0205368
GO:0007379~segment specification	3	0.0234507
GO:0030707~ovarian follicle cell development	5	0.0245726
GO:0008045~motor neuron axon guidance	5	0.0245726
GO:0045165~cell fate commitment	3	0.0265232
GO:0048489~synaptic vesicle transport	3	0.0265232
GO:0001654~eye development	3	0.0297487
GO:0046843~dorsal appendage formation	4	0.031314
GO:0034110~regulation of homotypic cell-cell adhesion	2	0.0318863
GO:0019102~male somatic sex determination	2	0.0318863
GO:0040017~positive regulation of locomotion	2	0.0318863
GO:0032368~regulation of lipid transport	2	0.0318863
GO:2000305~semaphorin-plexin signaling pathway involved in regulation of photoreceptor cell axon guidance	2	0.0318863
GO:0034116~positive regulation of heterotypic cell-cell adhesion	2	0.0318863
GO:0014018~neuroblast fate specification	2	0.0318863
GO:0090263~positive regulation of canonical Wnt signaling pathway	4	0.0332224
GO:0018105~peptidyl-serine phosphorylation	4	0.0332224
GO:0007528~neuromuscular junction development	4	0.0332224
GO:0050803~regulation of synapse structure or activity	3	0.0366364
GO:0007619~courtship behavior	3	0.0366364
GO:0090175~regulation of establishment of planar polarity	3	0.0366364
GO:0007613~memory	3	0.0366364
GO:0042051~compound eye photoreceptor development	3	0.0402878
GO:0007293~germarium-derived egg chamber formation	3	0.0402878
GO:0048791~calcium ion-regulated exocytosis of neurotransmitter	2	0.0474495
GO:0000186~activation of MAPKK activity	2	0.0474495
GO:0097090~presynaptic membrane organization	2	0.0474495
GO:0001661~conditioned taste aversion	2	0.0474495
GO:0007265~Ras protein signal transduction	3	0.0479794
GO:0007526~larval somatic muscle development	4	0.0482248

## Sheet: Intersect Pum1 Fly Pum
Drosophila Pum targets (460)	Drosophila homologues of mouse Pum1 targets (1087)	108 gene overlap (56 plus 52 in Venn, color coded here)
FBgn0250908	FBgn0031030	FBgn0003165
FBgn0021738	FBgn0010905	FBgn0013799
FBgn0003716	FBgn0028399	FBgn0031855
FBgn0038428	FBgn0013799	FBgn0013995
FBgn0038460	FBgn0000658	FBgn0030240
FBgn0027597	FBgn0285912	FBgn0004242
FBgn0030240	FBgn0002868	FBgn0039528
FBgn0033871	FBgn0002869	FBgn0053087
FBgn0267385	FBgn0038790	FBgn0025741
FBgn0036381	FBgn0053192	FBgn0003301
FBgn0085753	FBgn0015791	FBgn0015558
FBgn0267519	FBgn0028400	FBgn0067102
FBgn0004607	FBgn0039528	FBgn0037993
FBgn0004449	FBgn0051217	FBgn0001235
FBgn0037110	FBgn0026076	FBgn0039140
FBgn0066101	FBgn0011259	FBgn0262656
FBgn0011817	FBgn0015776	FBgn0023213
FBgn0040206	FBgn0032946	FBgn0086758
FBgn0039764	FBgn0034797	FBgn0263102
FBgn0030808	FBgn0037092	FBgn0022764
FBgn0036815	FBgn0033313	FBgn0264001
FBgn0040020	FBgn0260938	FBgn0262018
FBgn0000719	FBgn0003165	FBgn0000581
FBgn0030961	FBgn0037963	FBgn0265784
FBgn0083987	FBgn0286516	FBgn0283468
FBgn0004647	FBgn0026438	FBgn0004435
FBgn0044028	FBgn0039875	FBgn0083963
FBgn0051721	FBgn0261788	FBgn0050361
FBgn0266100	FBgn0003371	FBgn0033876
FBgn0263934	FBgn0041191	FBgn0004647
FBgn0010323	FBgn0004656	FBgn0004449
FBgn0034808	FBgn0267337	FBgn0285944
FBgn0011274	FBgn0039668	FBgn0052369
FBgn0000382	FBgn0004419	FBgn0004369
FBgn0003334	FBgn0037702	FBgn0267337
FBgn0015569	FBgn0034137	FBgn0003042
FBgn0039722	FBgn0031855	FBgn0036398
FBgn0038881	FBgn0015754	FBgn0262975
FBgn0015399	FBgn0265002	FBgn0267795
FBgn0035888	FBgn0261244	FBgn0052062
FBgn0003380	FBgn0039381	FBgn0003862
FBgn0042092	FBgn0267821	FBgn0003716
FBgn0032886	FBgn0024232	FBgn0014388
FBgn0031456	FBgn0052687	FBgn0283657
FBgn0031377	FBgn0015589	FBgn0259111
FBgn0001965	FBgn0026598	FBgn0285917
FBgn0003301	FBgn0263197	FBgn0259110
FBgn0037698	FBgn0025741	FBgn0085370
FBgn0033558	FBgn0033392	FBgn0004619
FBgn0034803	FBgn0266722	FBgn0051721
FBgn0031491	FBgn0082831	FBgn0037754
FBgn0030788	FBgn0053265	FBgn0020251
FBgn0035111	FBgn0034802	FBgn0010825
FBgn0038763	FBgn0013995	FBgn0011300
FBgn0015360	FBgn0051092	FBgn0037116
FBgn0000036	FBgn0039294	FBgn0032401
FBgn0033092	FBgn0015797	FBgn0026076
FBgn0265784	FBgn0038453	FBgn0011259
FBgn0040370	FBgn0262166	FBgn0032480
FBgn0040636	FBgn0020306	FBgn0031118
FBgn0259685	FBgn0037573	FBgn0265598
FBgn0031652	FBgn0027950	FBgn0037720
FBgn0259212	FBgn0053116	FBgn0029878
FBgn0261983	FBgn0032880	FBgn0267001
FBgn0265575	FBgn0037993	FBgn0043362
FBgn0259175	FBgn0037295	FBgn0086372
FBgn0000287	FBgn0039141	FBgn0011656
FBgn0035424	FBgn0032480	FBgn0026160
FBgn0004795	FBgn0031885	FBgn0003415
FBgn0044810	FBgn0003396	FBgn0036544
FBgn0036746	FBgn0266410	FBgn0041111
FBgn0039420	FBgn0038975	FBgn0278608
FBgn0267351	FBgn0015623	FBgn0031424
FBgn0003317	FBgn0036485	FBgn0004607
FBgn0028644	FBgn0035851	FBgn0011817
FBgn0262108	FBgn0035702	FBgn0032886
FBgn0025726	FBgn0030240	FBgn0039741
FBgn0067905	FBgn0036305	FBgn0264574
FBgn0031702	FBgn0023213	FBgn0260446
FBgn0011666	FBgn0031384	FBgn0261617
FBgn0266376	FBgn0025641	FBgn0261671
FBgn0000535	FBgn0030268	FBgn0266409
FBgn0013718	FBgn0287478	FBgn0000568
FBgn0037602	FBgn0262509	FBgn0085432
FBgn0027569	FBgn0259978	FBgn0041092
FBgn0263602	FBgn0002524	FBgn0027569
FBgn0036144	FBgn0262955	FBgn0265296
FBgn0285917	FBgn0037007	FBgn0264273
FBgn0051619	FBgn0004370	FBgn0020620
FBgn0261108	FBgn0004368	FBgn0003380
FBgn0038282	FBgn0085377	FBgn0002413
FBgn0034476	FBgn0037671	FBgn0261963
FBgn0263108	FBgn0264001	FBgn0035142
FBgn0033652	FBgn0031762	FBgn0028397
FBgn0267515	FBgn0004380	FBgn0262733
FBgn0000541	FBgn0024555	FBgn0037218
FBgn0041184	FBgn0039625	FBgn0041775
FBgn0259246	FBgn0031698	FBgn0013718
FBgn0004569	FBgn0025802	FBgn0243512
FBgn0086677	FBgn0262519	FBgn0003742
FBgn0034286	FBgn0004574	FBgn0053147
FBgn0023528	FBgn0014388	FBgn0262614
FBgn0003209	FBgn0260659	FBgn0040505
FBgn0265998	FBgn0052085	FBgn0024994
FBgn0003415	FBgn0010014	FBgn0003079
FBgn0000581	FBgn0015614	FBgn0023097
FBgn0086370	FBgn0036239	FBgn0000479
FBgn0016076	FBgn0050460	FBgn0265140
FBgn0085387	FBgn0028541
FBgn0028550	FBgn0085421
FBgn0260446	FBgn0003275
FBgn0259714	FBgn0030417
FBgn0035617	FBgn0030710
FBgn0032048	FBgn0086758
FBgn0259213	FBgn0263102
FBgn0005677	FBgn0040324
FBgn0031424	FBgn0264975
FBgn0264494	FBgn0027378
FBgn0037084	FBgn0031171
FBgn0003165	FBgn0035308
FBgn0086686	FBgn0052000
FBgn0032480	FBgn0266098
FBgn0032600	FBgn0034962
FBgn0010825	FBgn0039140
FBgn0051064	FBgn0005631
FBgn0039089	FBgn0040319
FBgn0004896	FBgn0000061
FBgn0265140	FBgn0042085
FBgn0026206	FBgn0260943
FBgn0267795	FBgn0028474
FBgn0024230	FBgn0036764
FBgn0030090	FBgn0033677
FBgn0028360	FBgn0039969
FBgn0250823	FBgn0052677
FBgn0017590	FBgn0001085
FBgn0259738	FBgn0038826
FBgn0039808	FBgn0067102
FBgn0014388	FBgn0030400
FBgn0050463	FBgn0034722
FBgn0053988	FBgn0022764
FBgn0000964	FBgn0050485
FBgn0266409	FBgn0283450
FBgn0036502	FBgn0058045
FBgn0086358	FBgn0050036
FBgn0023076	FBgn0050037
FBgn0285913	FBgn0053145
FBgn0261556	FBgn0039056
FBgn0085384	FBgn0023518
FBgn0262614	FBgn0002891
FBgn0261804	FBgn0033539
FBgn0086372	FBgn0030662
FBgn0039741	FBgn0024277
FBgn0264908	FBgn0024806
FBgn0020620	FBgn0032634
FBgn0259111	FBgn0032799
FBgn0037720	FBgn0267348
FBgn0263102	FBgn0030465
FBgn0004652	FBgn0036004
FBgn0262656	FBgn0036460
FBgn0023213	FBgn0263395
FBgn0041097	FBgn0035445
FBgn0030421	FBgn0032821
FBgn0000633	FBgn0263392
FBgn0003310	FBgn0030893
FBgn0035266	FBgn0031118
FBgn0004369	FBgn0038603
FBgn0264386	FBgn0034643
FBgn0264574	FBgn0033581
FBgn0045038	FBgn0051365
FBgn0053179	FBgn0015558
FBgn0041092	FBgn0030341
FBgn0263289	FBgn0034267
FBgn0264598	FBgn0035524
FBgn0029878	FBgn0038926
FBgn0000568	FBgn0265598
FBgn0051522	FBgn0023081
FBgn0265814	FBgn0003475
FBgn0011818	FBgn0085450
FBgn0052600	FBgn0016797
FBgn0261445	FBgn0029861
FBgn0030790	FBgn0264492
FBgn0262738	FBgn0033155
FBgn0025741	FBgn0024248
FBgn0033846	FBgn0262018
FBgn0013799	FBgn0010194
FBgn0035385	FBgn0037720
FBgn0266129	FBgn0038331
FBgn0028481	FBgn0260861
FBgn0264307	FBgn0260012
FBgn0285955	FBgn0004606
FBgn0031069	FBgn0037716
FBgn0024994	FBgn0031304
FBgn0026160	FBgn0028697
FBgn0261698	FBgn0020497
FBgn0003042	FBgn0038725
FBgn0041111	FBgn0027291
FBgn0262562	FBgn0034065
FBgn0039688	FBgn0029514
FBgn0259239	FBgn0003016
FBgn0036152	FBgn0004378
FBgn0051687	FBgn0013753
FBgn0026238	FBgn0004391
FBgn0023097	FBgn0032251
FBgn0264273	FBgn0020887
FBgn0020386	FBgn0032815
FBgn0004880	FBgn0035715
FBgn0033463	FBgn0050085
FBgn0036199	FBgn0010825
FBgn0039900	FBgn0053193
FBgn0267001	FBgn0024326
FBgn0031356	FBgn0086690
FBgn0035023	FBgn0003892
FBgn0037754	FBgn0037242
FBgn0259222	FBgn0015321
FBgn0038063	FBgn0039013
FBgn0000077	FBgn0015803
FBgn0003091	FBgn0005683
FBgn0016977	FBgn0037466
FBgn0030049	FBgn0031992
FBgn0040726	FBgn0052369
FBgn0029504	FBgn0029878
FBgn0039064	FBgn0035772
FBgn0085432	FBgn0025830
FBgn0052369	FBgn0031047
FBgn0051814	FBgn0039727
FBgn0029768	FBgn0022097
FBgn0031118	FBgn0028325
FBgn0042135	FBgn0029687
FBgn0024963	FBgn0035333
FBgn0262733	FBgn0029996
FBgn0004198	FBgn0041585
FBgn0265182	FBgn0265137
FBgn0262732	FBgn0264491
FBgn0031753	FBgn0025836
FBgn0036398	FBgn0267002
FBgn0037116	FBgn0267001
FBgn0037363	FBgn0003886
FBgn0011582	FBgn0043362
FBgn0000286	FBgn0032030
FBgn0263116	FBgn0005322
FBgn0243512	FBgn0263987
FBgn0000163	FBgn0263120
FBgn0031016	FBgn0000043
FBgn0265598	FBgn0086675
FBgn0051221	FBgn0015790
FBgn0028996	FBgn0086372
FBgn0028888	FBgn0010611
FBgn0026575	FBgn0261822
FBgn0261555	FBgn0003651
FBgn0264815	FBgn0032249
FBgn0262975	FBgn0011747
FBgn0004456	FBgn0015509
FBgn0011259	FBgn0035401
FBgn0263111	FBgn0038042
FBgn0036534	FBgn0086378
FBgn0029911	FBgn0040281
FBgn0024291	FBgn0039920
FBgn0026083	FBgn0263780
FBgn0278608	FBgn0035622
FBgn0265959	FBgn0039562
FBgn0267033	FBgn0259483
FBgn0260499	FBgn0023172
FBgn0050015	FBgn0288700
FBgn0085385	FBgn0036509
FBgn0259110	FBgn0053531
FBgn0013765	FBgn0015400
FBgn0033812	FBgn0051952
FBgn0039530	FBgn0011656
FBgn0027356	FBgn0034907
FBgn0028341	FBgn0025637
FBgn0032233	FBgn0035879
FBgn0264753	FBgn0000575
FBgn0085382	FBgn0263396
FBgn0053147	FBgn0015789
FBgn0011656	FBgn0038890
FBgn0015558	FBgn0011481
FBgn0035896	FBgn0011211
FBgn0259242	FBgn0030752
FBgn0002413	FBgn0000253
FBgn0264006	FBgn0026181
FBgn0085430	FBgn0011205
FBgn0013995	FBgn0026160
FBgn0036391	FBgn0000117
FBgn0264606	FBgn0024314
FBgn0038251	FBgn0086779
FBgn0263355	FBgn0263603
FBgn0052057	FBgn0003002
FBgn0270928	FBgn0004436
FBgn0261617	FBgn0010341
FBgn0039633	FBgn0025700
FBgn0027572	FBgn0004915
FBgn0011206	FBgn0260945
FBgn0005564	FBgn0027111
FBgn0001320	FBgn0029002
FBgn0033183	FBgn0051158
FBgn0020251	FBgn0029123
FBgn0034950	FBgn0011758
FBgn0023531	FBgn0259243
FBgn0004397	FBgn0035400
FBgn0037636	FBgn0013726
FBgn0003742	FBgn0004242
FBgn0026076	FBgn0037016
FBgn0026439	FBgn0037012
FBgn0051038	FBgn0030812
FBgn0026199	FBgn0014857
FBgn0260964	FBgn0085427
FBgn0005694	FBgn0039257
FBgn0028397	FBgn0039350
FBgn0083963	FBgn0000256
FBgn0265296	FBgn0004435
FBgn0033872	FBgn0262601
FBgn0032151	FBgn0050440
FBgn0283657	FBgn0013469
FBgn0029761	FBgn0037921
FBgn0085420	FBgn0004657
FBgn0023095	FBgn0015269
FBgn0022764	FBgn0036046
FBgn0019968	FBgn0033876
FBgn0259734	FBgn0036260
FBgn0264001	FBgn0250788
FBgn0038246	FBgn0028509
FBgn0039430	FBgn0000636
FBgn0000233	FBgn0001235
FBgn0016694	FBgn0085451
FBgn0033196	FBgn0083963
FBgn0038156	FBgn0259984
FBgn0003218	FBgn0035677
FBgn0032078	FBgn0035692
FBgn0085414	FBgn0264075
FBgn0030960	FBgn0044823
FBgn0035625	FBgn0003415
FBgn0027492	FBgn0004449
FBgn0027279	FBgn0031233
FBgn0053100	FBgn0262871
FBgn0003862	FBgn0013717
FBgn0283509	FBgn0004516
FBgn0283468	FBgn0036537
FBgn0052062	FBgn0003866
FBgn0000038	FBgn0261570
FBgn0265623	FBgn0039465
FBgn0031359	FBgn0014009
FBgn0004242	FBgn0000108
FBgn0052183	FBgn0030946
FBgn0003326	FBgn0037754
FBgn0085370	FBgn0005671
FBgn0085409	FBgn0263772
FBgn0039528	FBgn0030850
FBgn0085412	FBgn0052177
FBgn0003429	FBgn0052451
FBgn0025455	FBgn0032196
FBgn0041775	FBgn0030703
FBgn0086758	FBgn0027865
FBgn0028704	FBgn0000119
FBgn0040505	FBgn0031664
FBgn0035142	FBgn0040765
FBgn0035538	FBgn0005655
FBgn0033876	FBgn0025678
FBgn0036043	FBgn0040777
FBgn0001235	FBgn0037098
FBgn0037760	FBgn0000464
FBgn0003435	FBgn0036667
FBgn0051122	FBgn0030114
FBgn0000479	FBgn0011725
FBgn0033236	FBgn0029685
FBgn0262018	FBgn0003301
FBgn0030613	FBgn0051849
FBgn0004244	FBgn0053848
FBgn0285944	FBgn0036544
FBgn0001139	FBgn0030269
FBgn0015402	FBgn0267791
FBgn0031855	FBgn0026533
FBgn0263929	FBgn0034083
FBgn0031064	FBgn0041111
FBgn0033636	FBgn0035026
FBgn0263257	FBgn0264294
FBgn0036202	FBgn0032949
FBgn0036494	FBgn0259108
FBgn0032816	FBgn0053113
FBgn0039140	FBgn0036805
FBgn0067102	FBgn0086361
FBgn0052017	FBgn0029935
FBgn0085383	FBgn0010488
FBgn0050361	FBgn0050263
FBgn0030089	FBgn0026084
FBgn0086674	FBgn0035021
FBgn0036566	FBgn0051715
FBgn0034136	FBgn0262406
FBgn0053052	FBgn0087039
FBgn0261671	FBgn0278608
FBgn0004435	FBgn0010389
FBgn0031945	FBgn0019985
FBgn0025525	FBgn0053087
FBgn0261963	FBgn0036365
FBgn0263118	FBgn0025639
FBgn0037993	FBgn0031424
FBgn0037611	FBgn0261710
FBgn0004919	FBgn0001308
FBgn0261929	FBgn0000319
FBgn0052207	FBgn0263456
FBgn0264090	FBgn0026375
FBgn0011300	FBgn0265784
FBgn0032770	FBgn0031635
FBgn0004102	FBgn0036662
FBgn0038087	FBgn0000611
FBgn0038564	FBgn0259176
FBgn0053087	FBgn0031086
FBgn0011207	FBgn0004619
FBgn0030343	FBgn0262424
FBgn0004364	FBgn0003889
FBgn0051998	FBgn0015299
FBgn0038606	FBgn0052758
FBgn0035106	FBgn0025740
FBgn0030294	FBgn0267912
FBgn0003386	FBgn0011826
FBgn0005658	FBgn0041096
FBgn0037218	FBgn0030486
FBgn0083950	FBgn0029936
FBgn0003328	FBgn0015794
FBgn0032401	FBgn0050122
FBgn0033252	FBgn0023179
FBgn0016061	FBgn0035631
FBgn0260793	FBgn0262376
FBgn0039862	FBgn0031883
FBgn0262869	FBgn0004363
FBgn0040299	FBgn0034181
FBgn0027343	FBgn0086129
FBgn0267337	FBgn0011592
FBgn0004876	FBgn0003654
FBgn0008636	FBgn0000581
FBgn0032629	FBgn0265416
FBgn0285925	FBgn0017418
FBgn0024944	FBgn0013749
FBgn0042180	FBgn0020510
FBgn0034240	FBgn0263346
FBgn0010105	FBgn0259111
FBgn0029939	FBgn0001233
FBgn0001078	FBgn0036556
FBgn0052206	FBgn0040285
FBgn0039938	FBgn0085322
FBgn0012344	FBgn0033906
FBgn0003079	FBgn0001189
FBgn0031681	FBgn0031322
FBgn0031183	FBgn0033377
FBgn0004619	FBgn0004607
FBgn0053202	FBgn0262699
FBgn0263511	FBgn0011817
FBgn0085380	FBgn0035236
FBgn0052204	FBgn0011638
FBgn0037908	FBgn0052479
FBgn0031258	FBgn0053558
FBgn0036935	FBgn0053653
FBgn0027589	FBgn0052016
FBgn0025626	FBgn0017550
FBgn0043362	FBgn0003256
FBgn0036544	FBgn0004864
FBgn0030243	FBgn0243514
FBgn0050419	FBgn0062440
FBgn0037021	FBgn0004889
FBgn0026147	FBgn0028370
FBgn0259823	FBgn0261243
	FBgn0020279
	FBgn0001319
	FBgn0050361
	FBgn0001105
	FBgn0032886
	FBgn0020238
	FBgn0038577
	FBgn0020294
	FBgn0266579
	FBgn0017572
	FBgn0053909
	FBgn0051151
	FBgn0011771
	FBgn0000283
	FBgn0003870
	FBgn0036913
	FBgn0033663
	FBgn0004924
	FBgn0050404
	FBgn0050418
	FBgn0031673
	FBgn0003731
	FBgn0039741
	FBgn0028999
	FBgn0036745
	FBgn0011584
	FBgn0013954
	FBgn0039936
	FBgn0034975
	FBgn0004177
	FBgn0039234
	FBgn0262446
	FBgn0003862
	FBgn0005640
	FBgn0263782
	FBgn0285917
	FBgn0022786
	FBgn0264574
	FBgn0010078
	FBgn0036398
	FBgn0028970
	FBgn0030600
	FBgn0039915
	FBgn0260446
	FBgn0000250
	FBgn0061515
	FBgn0001104
	FBgn0031319
	FBgn0013759
	FBgn0267486
	FBgn0035542
	FBgn0004611
	FBgn0261885
	FBgn0261618
	FBgn0034158
	FBgn0036967
	FBgn0261617
	FBgn0020930
	FBgn0010348
	FBgn0033528
	FBgn0032435
	FBgn0002284
	FBgn0259168
	FBgn0016126
	FBgn0030136
	FBgn0005386
	FBgn0027066
	FBgn0261599
	FBgn0036804
	FBgn0262483
	FBgn0025809
	FBgn0034120
	FBgn0052767
	FBgn0037876
	FBgn0030659
	FBgn0003567
	FBgn0010051
	FBgn0004907
	FBgn0031285
	FBgn0260990
	FBgn0020503
	FBgn0034364
	FBgn0260987
	FBgn0004404
	FBgn0026089
	FBgn0036192
	FBgn0029896
	FBgn0031107
	FBgn0001075
	FBgn0046222
	FBgn0036090
	FBgn0034277
	FBgn0264077
	FBgn0015622
	FBgn0037094
	FBgn0000536
	FBgn0024330
	FBgn0004369
	FBgn0261671
	FBgn0052354
	FBgn0015024
	FBgn0001218
	FBgn0034071
	FBgn0039908
	FBgn0036685
	FBgn0262393
	FBgn0034577
	FBgn0033984
	FBgn0013342
	FBgn0262387
	FBgn0037913
	FBgn0266409
	FBgn0031312
	FBgn0031676
	FBgn0263398
	FBgn0036844
	FBgn0002431
	FBgn0038478
	FBgn0005632
	FBgn0040239
	FBgn0038223
	FBgn0085292
	FBgn0035649
	FBgn0284245
	FBgn0259824
	FBgn0000568
	FBgn0250753
	FBgn0025457
	FBgn0030648
	FBgn0051721
	FBgn0085432
	FBgn0030499
	FBgn0003093
	FBgn0015239
	FBgn0028475
	FBgn0052230
	FBgn0028476
	FBgn0026379
	FBgn0020257
	FBgn0261111
	FBgn0028741
	FBgn0010434
	FBgn0034636
	FBgn0030509
	FBgn0013576
	FBgn0036028
	FBgn0051612
	FBgn0020378
	FBgn0266582
	FBgn0004567
	FBgn0052675
	FBgn0032635
	FBgn0053887
	FBgn0035087
	FBgn0004655
	FBgn0086656
	FBgn0026433
	FBgn0032243
	FBgn0261554
	FBgn0035050
	FBgn0020235
	FBgn0285896
	FBgn0011837
	FBgn0022023
	FBgn0261858
	FBgn0037252
	FBgn0031392
	FBgn0004647
	FBgn0263029
	FBgn0033654
	FBgn0052264
	FBgn0031869
	FBgn0005777
	FBgn0038439
	FBgn0032075
	FBgn0262476
	FBgn0003023
	FBgn0030944
	FBgn0050395
	FBgn0038100
	FBgn0022361
	FBgn0046253
	FBgn0015615
	FBgn0038653
	FBgn0026403
	FBgn0260795
	FBgn0001220
	FBgn0260486
	FBgn0041092
	FBgn0265630
	FBgn0267378
	FBgn0027569
	FBgn0034708
	FBgn0032397
	FBgn0026879
	FBgn0040973
	FBgn0010399
	FBgn0262937
	FBgn0000008
	FBgn0053818
	FBgn0053863
	FBgn0030674
	FBgn0011726
	FBgn0035271
	FBgn0022959
	FBgn0037737
	FBgn0005586
	FBgn0013733
	FBgn0086657
	FBgn0267978
	FBgn0037807
	FBgn0003374
	FBgn0026401
	FBgn0262719
	FBgn0000635
	FBgn0024361
	FBgn0032376
	FBgn0036769
	FBgn0263006
	FBgn0259214
	FBgn0266521
	FBgn0033368
	FBgn0050394
	FBgn0039928
	FBgn0010415
	FBgn0037481
	FBgn0039916
	FBgn0038837
	FBgn0038247
	FBgn0032006
	FBgn0030617
	FBgn0010240
	FBgn0285944
	FBgn0267849
	FBgn0261552
	FBgn0021760
	FBgn0053825
	FBgn0024836
	FBgn0037240
	FBgn0033159
	FBgn0265296
	FBgn0261046
	FBgn0263219
	FBgn0039858
	FBgn0030330
	FBgn0026376
	FBgn0003042
	FBgn0036111
	FBgn0040107
	FBgn0259230
	FBgn0035199
	FBgn0085370
	FBgn0038047
	FBgn0038627
	FBgn0037653
	FBgn0027508
	FBgn0040022
	FBgn0030816
	FBgn0030817
	FBgn0011260
	FBgn0264273
	FBgn0010316
	FBgn0263873
	FBgn0038304
	FBgn0031116
	FBgn0261928
	FBgn0038401
	FBgn0034009
	FBgn0035916
	FBgn0031117
	FBgn0020620
	FBgn0052506
	FBgn0038129
	FBgn0037074
	FBgn0037917
	FBgn0030082
	FBgn0033504
	FBgn0260741
	FBgn0020309
	FBgn0000520
	FBgn0004618
	FBgn0262656
	FBgn0037703
	FBgn0020251
	FBgn0004587
	FBgn0287864
	FBgn0010280
	FBgn0267795
	FBgn0036882
	FBgn0001108
	FBgn0261387
	FBgn0001291
	FBgn0027538
	FBgn0025936
	FBgn0042696
	FBgn0033550
	FBgn0037551
	FBgn0000157
	FBgn0261561
	FBgn0010350
	FBgn0262975
	FBgn0034493
	FBgn0028539
	FBgn0083956
	FBgn0020258
	FBgn0034730
	FBgn0030795
	FBgn0264542
	FBgn0037203
	FBgn0000273
	FBgn0003380
	FBgn0036052
	FBgn0038286
	FBgn0034542
	FBgn0038488
	FBgn0003612
	FBgn0003255
	FBgn0030183
	FBgn0000228
	FBgn0032295
	FBgn0033934
	FBgn0264744
	FBgn0001180
	FBgn0266450
	FBgn0032401
	FBgn0020307
	FBgn0002413
	FBgn0004860
	FBgn0031057
	FBgn0002924
	FBgn0030964
	FBgn0002521
	FBgn0024236
	FBgn0003048
	FBgn0016660
	FBgn0261963
	FBgn0021767
	FBgn0264324
	FBgn0002778
	FBgn0002609
	FBgn0002631
	FBgn0002633
	FBgn0000591
	FBgn0002733
	FBgn0002735
	FBgn0002734
	FBgn0029866
	FBgn0015949
	FBgn0283724
	FBgn0265991
	FBgn0020767
	FBgn0001083
	FBgn0003884
	FBgn0024187
	FBgn0283657
	FBgn0086687
	FBgn0043043
	FBgn0031534
	FBgn0043458
	FBgn0260934
	FBgn0261800
	FBgn0005612
	FBgn0032015
	FBgn0031741
	FBgn0032484
	FBgn0014010
	FBgn0034704
	FBgn0261477
	FBgn0261564
	FBgn0039907
	FBgn0035142
	FBgn0023023
	FBgn0043070
	FBgn0028397
	FBgn0035533
	FBgn0267336
	FBgn0000114
	FBgn0261574
	FBgn0053513
	FBgn0011300
	FBgn0030707
	FBgn0259110
	FBgn0030778
	FBgn0004648
	FBgn0036958
	FBgn0035238
	FBgn0052202
	FBgn0026582
	FBgn0004362
	FBgn0010228
	FBgn0038805
	FBgn0038978
	FBgn0038979
	FBgn0034396
	FBgn0032485
	FBgn0040230
	FBgn0038475
	FBgn0037978
	FBgn0037922
	FBgn0024975
	FBgn0051632
	FBgn0262733
	FBgn0036790
	FBgn0036789
	FBgn0004179
	FBgn0250757
	FBgn0052666
	FBgn0260753
	FBgn0044328
	FBgn0053869
	FBgn0026179
	FBgn0082582
	FBgn0003514
	FBgn0037218
	FBgn0031759
	FBgn0041775
	FBgn0037705
	FBgn0014135
	FBgn0013718
	FBgn0040010
	FBgn0014007
	FBgn0243512
	FBgn0003742
	FBgn0035060
	FBgn0028538
	FBgn0015268
	FBgn0028734
	FBgn0000308
	FBgn0037116
	FBgn0000247
	FBgn0053288
	FBgn0031286
	FBgn0038917
	FBgn0031344
	FBgn0034113
	FBgn0031769
	FBgn0261931
	FBgn0259174
	FBgn0002638
	FBgn0031187
	FBgn0038862
	FBgn0004636
	FBgn0005624
	FBgn0034308
	FBgn0050106
	FBgn0033058
	FBgn0016917
	FBgn0034914
	FBgn0000299
	FBgn0039269
	FBgn0051708
	FBgn0036734
	FBgn0085447
	FBgn0265193
	FBgn0037875
	FBgn0085223
	FBgn0053147
	FBgn0032691
	FBgn0051730
	FBgn0031043
	FBgn0051851
	FBgn0024362
	FBgn0052319
	FBgn0036039
	FBgn0024188
	FBgn0263251
	FBgn0037165
	FBgn0037163
	FBgn0040752
	FBgn0011217
	FBgn0000337
	FBgn0031713
	FBgn0262614
	FBgn0026597
	FBgn0034145
	FBgn0020622
	FBgn0261794
	FBgn0051611
	FBgn0032303
	FBgn0032748
	FBgn0030010
	FBgn0035481
	FBgn0038301
	FBgn0035802
	FBgn0031837
	FBgn0051617
	FBgn0053801
	FBgn0053804
	FBgn0053807
	FBgn0053810
	FBgn0053813
	FBgn0053816
	FBgn0053819
	FBgn0053822
	FBgn0053828
	FBgn0053831
	FBgn0053834
	FBgn0053837
	FBgn0053840
	FBgn0053843
	FBgn0053846
	FBgn0053849
	FBgn0053852
	FBgn0053855
	FBgn0053858
	FBgn0053861
	FBgn0053864
	FBgn0017561
	FBgn0040491
	FBgn0029131
	FBgn0032651
	FBgn0024958
	FBgn0010379
	FBgn0031170
	FBgn0036747
	FBgn0283468
	FBgn0262737
	FBgn0013307
	FBgn0013308
	FBgn0004237
	FBgn0001215
	FBgn0004903
	FBgn0260799
	FBgn0051961
	FBgn0011661
	FBgn0039249
	FBgn0039075
	FBgn0000524
	FBgn0038984
	FBgn0041605
	FBgn0016078
	FBgn0041087
	FBgn0030735
	FBgn0036732
	FBgn0038065
	FBgn0033349
	FBgn0261041
	FBgn0031850
	FBgn0043364
	FBgn0034590
	FBgn0040505
	FBgn0003366
	FBgn0024273
	FBgn0262169
	FBgn0050016
	FBgn0053544
	FBgn0036576
	FBgn0033232
	FBgn0283499
	FBgn0023458
	FBgn0001123
	FBgn0261283
	FBgn0053832
	FBgn0053859
	FBgn0034282
	FBgn0036128
	FBgn0016075
	FBgn0039132
	FBgn0001624
	FBgn0284408
	FBgn0035449
	FBgn0037902
	FBgn0034032
	FBgn0250820
	FBgn0036695
	FBgn0038524
	FBgn0260744
	FBgn0024994
	FBgn0051665
	FBgn0262872
	FBgn0027657
	FBgn0034013
	FBgn0039169
	FBgn0037070
	FBgn0265271
	FBgn0035312
	FBgn0035309
	FBgn0029942
	FBgn0026570
	FBgn0026593
	FBgn0037071
	FBgn0039172
	FBgn0266709
	FBgn0026562
	FBgn0035720
	FBgn0284243
	FBgn0026573
	FBgn0016754
	FBgn0029976
	FBgn0003079
	FBgn0023097
	FBgn0261625
	FBgn0003716
	FBgn0038839
	FBgn0267330
	FBgn0086680
	FBgn0028988
	FBgn0028983
	FBgn0000084
	FBgn0000479
	FBgn0004921
	FBgn0002783
	FBgn0264895
	FBgn0038145
	FBgn0039150
	FBgn0036621
	FBgn0044323
	FBgn0024288
	FBgn0283658
	FBgn0033629
	FBgn0052062
	FBgn0051072
	FBgn0017578
	FBgn0023215
	FBgn0029791
	FBgn0032252
	FBgn0003137
	FBgn0051445
	FBgn0263236
	FBgn0002736
	FBgn0263391
	FBgn0025681
	FBgn0031589
	FBgn0265140
	FBgn0052699
	FBgn0015247
	FBgn0016081

## Sheet: Intersect Pum2 Fly Pum
Drosophila Pum targets (460)	Drosophila homologues of mouse Pum2 targets (560)	66 gene overlap ( 56 plus 10 in Venn, color coded here)
FBgn0250908	FBgn0031030	FBgn0003165
FBgn0021738	FBgn0028399	FBgn0013799
FBgn0003716	FBgn0026084	FBgn0031855
FBgn0038428	FBgn0261822	FBgn0013995
FBgn0038460	FBgn0003165	FBgn0030240
FBgn0027597	FBgn0013799	FBgn0004242
FBgn0030240	FBgn0285912	FBgn0039528
FBgn0033871	FBgn0010905	FBgn0053087
FBgn0267385	FBgn0260938	FBgn0025741
FBgn0036381	FBgn0015776	FBgn0003301
FBgn0085753	FBgn0032946	FBgn0015558
FBgn0267519	FBgn0034137	FBgn0067102
FBgn0004607	FBgn0031855	FBgn0037993
FBgn0004449	FBgn0013995	FBgn0001235
FBgn0037110	FBgn0267002	FBgn0039140
FBgn0066101	FBgn0028400	FBgn0262656
FBgn0011817	FBgn0051217	FBgn0023213
FBgn0040206	FBgn0037092	FBgn0086758
FBgn0039764	FBgn0035702	FBgn0263102
FBgn0030808	FBgn0030240	FBgn0022764
FBgn0036815	FBgn0004242	FBgn0264001
FBgn0040020	FBgn0039528	FBgn0262018
FBgn0000719	FBgn0026438	FBgn0000581
FBgn0030961	FBgn0015589	FBgn0265784
FBgn0083987	FBgn0026598	FBgn0283468
FBgn0004647	FBgn0003371	FBgn0004435
FBgn0044028	FBgn0286516	FBgn0083963
FBgn0051721	FBgn0053087	FBgn0050361
FBgn0266100	FBgn0033392	FBgn0033876
FBgn0263934	FBgn0261788	FBgn0004647
FBgn0010323	FBgn0028734	FBgn0004449
FBgn0034808	FBgn0052687	FBgn0285944
FBgn0011274	FBgn0263782	FBgn0052369
FBgn0000382	FBgn0015791	FBgn0004369
FBgn0003334	FBgn0287478	FBgn0267337
FBgn0015569	FBgn0025741	FBgn0003042
FBgn0039722	FBgn0261244	FBgn0036398
FBgn0038881	FBgn0027865	FBgn0262975
FBgn0015399	FBgn0000250	FBgn0267795
FBgn0035888	FBgn0037963	FBgn0052062
FBgn0003380	FBgn0263197	FBgn0003862
FBgn0042092	FBgn0039875	FBgn0003716
FBgn0032886	FBgn0003301	FBgn0014388
FBgn0031456	FBgn0034907	FBgn0283657
FBgn0031377	FBgn0052085	FBgn0259111
FBgn0001965	FBgn0015400	FBgn0285917
FBgn0003301	FBgn0003093	FBgn0259110
FBgn0037698	FBgn0000061	FBgn0085370
FBgn0033558	FBgn0015558	FBgn0004619
FBgn0034803	FBgn0002868	FBgn0051721
FBgn0031491	FBgn0002869	FBgn0037754
FBgn0030788	FBgn0038790	FBgn0020251
FBgn0035111	FBgn0053192	FBgn0010825
FBgn0038763	FBgn0024232	FBgn0011300
FBgn0015360	FBgn0000117	FBgn0037116
FBgn0000036	FBgn0267821	FBgn0032401
FBgn0033092	FBgn0015797	FBgn0023531
FBgn0265784	FBgn0039294	FBgn0039764
FBgn0040370	FBgn0030703	FBgn0039938
FBgn0040636	FBgn0029123	FBgn0036746
FBgn0259685	FBgn0037573	FBgn0035424
FBgn0031652	FBgn0023518	FBgn0027343
FBgn0259212	FBgn0051092	FBgn0051064
FBgn0261983	FBgn0024277	FBgn0264606
FBgn0265575	FBgn0067102	FBgn0036566
FBgn0259175	FBgn0003169	FBgn0031016
FBgn0000287	FBgn0000043
FBgn0035424	FBgn0037993
FBgn0004795	FBgn0037295
FBgn0044810	FBgn0000575
FBgn0036746	FBgn0001308
FBgn0039420	FBgn0053265
FBgn0267351	FBgn0001235
FBgn0003317	FBgn0037702
FBgn0028644	FBgn0039465
FBgn0262108	FBgn0036028
FBgn0025726	FBgn0263456
FBgn0067905	FBgn0020378
FBgn0031702	FBgn0039140
FBgn0011666	FBgn0032880
FBgn0266376	FBgn0262656
FBgn0000535	FBgn0262519
FBgn0013718	FBgn0036305
FBgn0037602	FBgn0023213
FBgn0027569	FBgn0015754
FBgn0263602	FBgn0031384
FBgn0036144	FBgn0262166
FBgn0285917	FBgn0003002
FBgn0051619	FBgn0030465
FBgn0261108	FBgn0260012
FBgn0038282	FBgn0024806
FBgn0034476	FBgn0037671
FBgn0263108	FBgn0025802
FBgn0033652	FBgn0030417
FBgn0267515	FBgn0030710
FBgn0000541	FBgn0086758
FBgn0041184	FBgn0263102
FBgn0259246	FBgn0058045
FBgn0004569	FBgn0031392
FBgn0086677	FBgn0085451
FBgn0034286	FBgn0267348
FBgn0023528	FBgn0260945
FBgn0003209	FBgn0039562
FBgn0265998	FBgn0022764
FBgn0003415	FBgn0031885
FBgn0000581	FBgn0035333
FBgn0086370	FBgn0033539
FBgn0016076	FBgn0260659
FBgn0085387	FBgn0260990
FBgn0028550	FBgn0038826
FBgn0260446	FBgn0044823
FBgn0259714	FBgn0014010
FBgn0035617	FBgn0264001
FBgn0032048	FBgn0019985
FBgn0259213	FBgn0035851
FBgn0005677	FBgn0003275
FBgn0031424	FBgn0003651
FBgn0264494	FBgn0024314
FBgn0037084	FBgn0261243
FBgn0003165	FBgn0025637
FBgn0086686	FBgn0262018
FBgn0032480	FBgn0000581
FBgn0032600	FBgn0032030
FBgn0010825	FBgn0043010
FBgn0051064	FBgn0085442
FBgn0039089	FBgn0020306
FBgn0004896	FBgn0039169
FBgn0265140	FBgn0265784
FBgn0026206	FBgn0024288
FBgn0267795	FBgn0053116
FBgn0024230	FBgn0266410
FBgn0030090	FBgn0260861
FBgn0028360	FBgn0040773
FBgn0250823	FBgn0033155
FBgn0017590	FBgn0032634
FBgn0259738	FBgn0040285
FBgn0039808	FBgn0039213
FBgn0014388	FBgn0030853
FBgn0050463	FBgn0002643
FBgn0053988	FBgn0024326
FBgn0000964	FBgn0031698
FBgn0266409	FBgn0051211
FBgn0036502	FBgn0266098
FBgn0086358	FBgn0032243
FBgn0023076	FBgn0046253
FBgn0285913	FBgn0029067
FBgn0261556	FBgn0039714
FBgn0085384	FBgn0023531
FBgn0262614	FBgn0004574
FBgn0261804	FBgn0263346
FBgn0086372	FBgn0051952
FBgn0039741	FBgn0036046
FBgn0264908	FBgn0005322
FBgn0020620	FBgn0261570
FBgn0259111	FBgn0032398
FBgn0037720	FBgn0032305
FBgn0263102	FBgn0011726
FBgn0004652	FBgn0053818
FBgn0262656	FBgn0053863
FBgn0023213	FBgn0262483
FBgn0041097	FBgn0029687
FBgn0030421	FBgn0025740
FBgn0000633	FBgn0283468
FBgn0003310	FBgn0024921
FBgn0035266	FBgn0025639
FBgn0004369	FBgn0022023
FBgn0264386	FBgn0265137
FBgn0264574	FBgn0264324
FBgn0045038	FBgn0053848
FBgn0053179	FBgn0020294
FBgn0041092	FBgn0260987
FBgn0263289	FBgn0262719
FBgn0264598	FBgn0259108
FBgn0029878	FBgn0259984
FBgn0000568	FBgn0039625
FBgn0051522	FBgn0013342
FBgn0265814	FBgn0264075
FBgn0011818	FBgn0002431
FBgn0052600	FBgn0015024
FBgn0261445	FBgn0283651
FBgn0030790	FBgn0033309
FBgn0262738	FBgn0035871
FBgn0025741	FBgn0011771
FBgn0033846	FBgn0035445
FBgn0013799	FBgn0003654
FBgn0035385	FBgn0010611
FBgn0266129	FBgn0033313
FBgn0028481	FBgn0005671
FBgn0264307	FBgn0053909
FBgn0285955	FBgn0031319
FBgn0031069	FBgn0038890
FBgn0024994	FBgn0010488
FBgn0026160	FBgn0038975
FBgn0261698	FBgn0024248
FBgn0003042	FBgn0004419
FBgn0041111	FBgn0004435
FBgn0262562	FBgn0036509
FBgn0039688	FBgn0002973
FBgn0259239	FBgn0260742
FBgn0036152	FBgn0000464
FBgn0051687	FBgn0039764
FBgn0026238	FBgn0250788
FBgn0023097	FBgn0034577
FBgn0264273	FBgn0262406
FBgn0020386	FBgn0002921
FBgn0004880	FBgn0086680
FBgn0033463	FBgn0003396
FBgn0036199	FBgn0083963
FBgn0039900	FBgn0259176
FBgn0267001	FBgn0000636
FBgn0031356	FBgn0039381
FBgn0035023	FBgn0005649
FBgn0037754	FBgn0267972
FBgn0259222	FBgn0036260
FBgn0038063	FBgn0010434
FBgn0000077	FBgn0043043
FBgn0003091	FBgn0053111
FBgn0016977	FBgn0000108
FBgn0030049	FBgn0033663
FBgn0040726	FBgn0087039
FBgn0029504	FBgn0263120
FBgn0039064	FBgn0052000
FBgn0085432	FBgn0052177
FBgn0052369	FBgn0029896
FBgn0051814	FBgn0052354
FBgn0029768	FBgn0031285
FBgn0031118	FBgn0013954
FBgn0042135	FBgn0051158
FBgn0024963	FBgn0039938
FBgn0262733	FBgn0033426
FBgn0004198	FBgn0034277
FBgn0265182	FBgn0011837
FBgn0262732	FBgn0004436
FBgn0031753	FBgn0267912
FBgn0036398	FBgn0011826
FBgn0037116	FBgn0010315
FBgn0037363	FBgn0000253
FBgn0011582	FBgn0005655
FBgn0000286	FBgn0037705
FBgn0263116	FBgn0000057
FBgn0243512	FBgn0010051
FBgn0000163	FBgn0013717
FBgn0031016	FBgn0053887
FBgn0265598	FBgn0052264
FBgn0051221	FBgn0261674
FBgn0028996	FBgn0264491
FBgn0028888	FBgn0036537
FBgn0026575	FBgn0028475
FBgn0261555	FBgn0005631
FBgn0264815	FBgn0028325
FBgn0262975	FBgn0031992
FBgn0004456	FBgn0004177
FBgn0011259	FBgn0261710
FBgn0263111	FBgn0085413
FBgn0036534	FBgn0014857
FBgn0029911	FBgn0028370
FBgn0024291	FBgn0052677
FBgn0026083	FBgn0020510
FBgn0278608	FBgn0039915
FBgn0265959	FBgn0011715
FBgn0267033	FBgn0022959
FBgn0260499	FBgn0039920
FBgn0050015	FBgn0030752
FBgn0085385	FBgn0001075
FBgn0259110	FBgn0004907
FBgn0013765	FBgn0001233
FBgn0033812	FBgn0050361
FBgn0039530	FBgn0031869
FBgn0027356	FBgn0051151
FBgn0028341	FBgn0033876
FBgn0032233	FBgn0020279
FBgn0264753	FBgn0032015
FBgn0085382	FBgn0036746
FBgn0053147	FBgn0004567
FBgn0011656	FBgn0000157
FBgn0015558	FBgn0263603
FBgn0035896	FBgn0037913
FBgn0259242	FBgn0032883
FBgn0002413	FBgn0000022
FBgn0264006	FBgn0002561
FBgn0085430	FBgn0260486
FBgn0013995	FBgn0032821
FBgn0036391	FBgn0259168
FBgn0264606	FBgn0040777
FBgn0038251	FBgn0004647
FBgn0263355	FBgn0051365
FBgn0052057	FBgn0000283
FBgn0270928	FBgn0003870
FBgn0261617	FBgn0035622
FBgn0039633	FBgn0031762
FBgn0027572	FBgn0022787
FBgn0011206	FBgn0001189
FBgn0005564	FBgn0038439
FBgn0001320	FBgn0032075
FBgn0033183	FBgn0033906
FBgn0020251	FBgn0038546
FBgn0034950	FBgn0062442
FBgn0023531	FBgn0262081
FBgn0004397	FBgn0265416
FBgn0037636	FBgn0031664
FBgn0003742	FBgn0266579
FBgn0026076	FBgn0034120
FBgn0026439	FBgn0052767
FBgn0051038	FBgn0037876
FBgn0026199	FBgn0030659
FBgn0260964	FBgn0003567
FBgn0005694	FBgn0001105
FBgn0028397	FBgn0039013
FBgn0083963	FBgn0288700
FBgn0265296	FBgn0039234
FBgn0033872	FBgn0004449
FBgn0032151	FBgn0028480
FBgn0283657	FBgn0000611
FBgn0029761	FBgn0053558
FBgn0085420	FBgn0032196
FBgn0023095	FBgn0015321
FBgn0022764	FBgn0051849
FBgn0019968	FBgn0263006
FBgn0259734	FBgn0003889
FBgn0264001	FBgn0285944
FBgn0038246	FBgn0033368
FBgn0039430	FBgn0050394
FBgn0000233	FBgn0266521
FBgn0016694	FBgn0037551
FBgn0033196	FBgn0024361
FBgn0038156	FBgn0032376
FBgn0003218	FBgn0036769
FBgn0032078	FBgn0039928
FBgn0085414	FBgn0053832
FBgn0030960	FBgn0053859
FBgn0035625	FBgn0010415
FBgn0027492	FBgn0052369
FBgn0027279	FBgn0259214
FBgn0053100	FBgn0004369
FBgn0003862	FBgn0038047
FBgn0283509	FBgn0260741
FBgn0283468	FBgn0020309
FBgn0052062	FBgn0000520
FBgn0000038	FBgn0004618
FBgn0265623	FBgn0267337
FBgn0031359	FBgn0026376
FBgn0004242	FBgn0030617
FBgn0052183	FBgn0039916
FBgn0003326	FBgn0038837
FBgn0085370	FBgn0003042
FBgn0085409	FBgn0264975
FBgn0039528	FBgn0000635
FBgn0085412	FBgn0010350
FBgn0003429	FBgn0082582
FBgn0025455	FBgn0036398
FBgn0041775	FBgn0032006
FBgn0086758	FBgn0038247
FBgn0028704	FBgn0261794
FBgn0040505	FBgn0050106
FBgn0035142	FBgn0033058
FBgn0035538	FBgn0283499
FBgn0033876	FBgn0003366
FBgn0036043	FBgn0261564
FBgn0001235	FBgn0037481
FBgn0037760	FBgn0039936
FBgn0003435	FBgn0032484
FBgn0051122	FBgn0039559
FBgn0000479	FBgn0035400
FBgn0033236	FBgn0005586
FBgn0262018	FBgn0053113
FBgn0030613	FBgn0038627
FBgn0004244	FBgn0037653
FBgn0285944	FBgn0030114
FBgn0001139	FBgn0030330
FBgn0015402	FBgn0039858
FBgn0031855	FBgn0261387
FBgn0263929	FBgn0051708
FBgn0031064	FBgn0010316
FBgn0033636	FBgn0042696
FBgn0263257	FBgn0020767
FBgn0036202	FBgn0267849
FBgn0036494	FBgn0261552
FBgn0032816	FBgn0040107
FBgn0039140	FBgn0259230
FBgn0067102	FBgn0035199
FBgn0052017	FBgn0005386
FBgn0085383	FBgn0020258
FBgn0050361	FBgn0034730
FBgn0030089	FBgn0030795
FBgn0086674	FBgn0030816
FBgn0036566	FBgn0030817
FBgn0034136	FBgn0034948
FBgn0053052	FBgn0010240
FBgn0261671	FBgn0037978
FBgn0004435	FBgn0262975
FBgn0031945	FBgn0030082
FBgn0025525	FBgn0267795
FBgn0261963	FBgn0052062
FBgn0263118	FBgn0262737
FBgn0037993	FBgn0020391
FBgn0037611	FBgn0004839
FBgn0004919	FBgn0010407
FBgn0261929	FBgn0039518
FBgn0052207	FBgn0039010
FBgn0264090	FBgn0037916
FBgn0011300	FBgn0037915
FBgn0032770	FBgn0033187
FBgn0004102	FBgn0033479
FBgn0038087	FBgn0034346
FBgn0038564	FBgn0003862
FBgn0053087	FBgn0035424
FBgn0011207	FBgn0027343
FBgn0030343	FBgn0000337
FBgn0004364	FBgn0031713
FBgn0051998	FBgn0263396
FBgn0038606	FBgn0038453
FBgn0035106	FBgn0003716
FBgn0030294	FBgn0051064
FBgn0003386	FBgn0000114
FBgn0005658	FBgn0014388
FBgn0037218	FBgn0283657
FBgn0083950	FBgn0026597
FBgn0003328	FBgn0027538
FBgn0032401	FBgn0030420
FBgn0033252	FBgn0259111
FBgn0016061	FBgn0286782
FBgn0260793	FBgn0041195
FBgn0039862	FBgn0285917
FBgn0262869	FBgn0003048
FBgn0040299	FBgn0051445
FBgn0027343	FBgn0263236
FBgn0267337	FBgn0264785
FBgn0004876	FBgn0259110
FBgn0008636	FBgn0001624
FBgn0032629	FBgn0028509
FBgn0285925	FBgn0013733
FBgn0024944	FBgn0085370
FBgn0042180	FBgn0032156
FBgn0034240	FBgn0004619
FBgn0010105	FBgn0000339
FBgn0029939	FBgn0051721
FBgn0001078	FBgn0005612
FBgn0052206	FBgn0033550
FBgn0039938	FBgn0051611
FBgn0012344	FBgn0016078
FBgn0003079	FBgn0041087
FBgn0031681	FBgn0261574
FBgn0031183	FBgn0013467
FBgn0004619	FBgn0052423
FBgn0053202	FBgn0036804
FBgn0263511	FBgn0037754
FBgn0085380	FBgn0031057
FBgn0052204	FBgn0037917
FBgn0037908	FBgn0036790
FBgn0031258	FBgn0036789
FBgn0036935	FBgn0039054
FBgn0027589	FBgn0086687
FBgn0025626	FBgn0260934
FBgn0043362	FBgn0284408
FBgn0036544	FBgn0040324
FBgn0030243	FBgn0043070
FBgn0050419	FBgn0038774
FBgn0037021	FBgn0035499
FBgn0026147	FBgn0002789
FBgn0259823	FBgn0267486
	FBgn0014007
	FBgn0264606
	FBgn0053547
	FBgn0036111
	FBgn0037835
	FBgn0001083
	FBgn0051665
	FBgn0000629
	FBgn0040752
	FBgn0036566
	FBgn0010348
	FBgn0025936
	FBgn0053825
	FBgn0023023
	FBgn0015615
	FBgn0020251
	FBgn0035050
	FBgn0024836
	FBgn0051617
	FBgn0053801
	FBgn0053804
	FBgn0053807
	FBgn0053810
	FBgn0053813
	FBgn0053816
	FBgn0053819
	FBgn0053822
	FBgn0053828
	FBgn0053831
	FBgn0053834
	FBgn0053837
	FBgn0053840
	FBgn0053843
	FBgn0053846
	FBgn0053849
	FBgn0053852
	FBgn0053855
	FBgn0053858
	FBgn0053861
	FBgn0053864
	FBgn0010825
	FBgn0052703
	FBgn0267339
	FBgn0026562
	FBgn0037070
	FBgn0265271
	FBgn0035312
	FBgn0035309
	FBgn0029942
	FBgn0026570
	FBgn0026593
	FBgn0037071
	FBgn0038839
	FBgn0040491
	FBgn0029131
	FBgn0037703
	FBgn0004868
	FBgn0035533
	FBgn0011300
	FBgn0086779
	FBgn0005624
	FBgn0053869
	FBgn0037116
	FBgn0000247
	FBgn0053288
	FBgn0031286
	FBgn0038917
	FBgn0031344
	FBgn0034113
	FBgn0031769
	FBgn0261931
	FBgn0031107
	FBgn0259174
	FBgn0002638
	FBgn0030010
	FBgn0032295
	FBgn0035481
	FBgn0038301
	FBgn0032401
	FBgn0040650
	FBgn0030400
	FBgn0037165
	FBgn0037163
	FBgn0033629
	FBgn0020307
	FBgn0035060
	FBgn0020616
	FBgn0051352
	FBgn0033983
	FBgn0023507
	FBgn0263490
	FBgn0037445
	FBgn0027491
	FBgn0027066
	FBgn0020622
	FBgn0034308
	FBgn0004875
	FBgn0028872
	FBgn0031016
	FBgn0085440

## Sheet: Intersect Pum1-2 Fly Pum
Drosophila Pum targets (460)	Drosophila homologues of mouse Pum1 AND Pum2 targets (473: 417 and 56 in Venn)	56 gene overlap (center of Venn)
FBgn0250908	FBgn0031030	FBgn0003165
FBgn0021738	FBgn0028399	FBgn0013799
FBgn0003716	FBgn0026084	FBgn0031855
FBgn0038428	FBgn0261822	FBgn0013995
FBgn0038460	FBgn0285912	FBgn0030240
FBgn0027597	FBgn0010905	FBgn0004242
FBgn0030240	FBgn0260938	FBgn0039528
FBgn0033871	FBgn0015776	FBgn0053087
FBgn0267385	FBgn0032946	FBgn0025741
FBgn0036381	FBgn0034137	FBgn0003301
FBgn0085753	FBgn0267002	FBgn0015558
FBgn0267519	FBgn0028400	FBgn0067102
FBgn0004607	FBgn0051217	FBgn0037993
FBgn0004449	FBgn0037092	FBgn0001235
FBgn0037110	FBgn0035702	FBgn0039140
FBgn0066101	FBgn0026438	FBgn0262656
FBgn0011817	FBgn0015589	FBgn0023213
FBgn0040206	FBgn0026598	FBgn0086758
FBgn0039764	FBgn0003371	FBgn0263102
FBgn0030808	FBgn0286516	FBgn0022764
FBgn0036815	FBgn0033392	FBgn0264001
FBgn0040020	FBgn0261788	FBgn0262018
FBgn0000719	FBgn0028734	FBgn0000581
FBgn0030961	FBgn0052687	FBgn0265784
FBgn0083987	FBgn0263782	FBgn0283468
FBgn0004647	FBgn0015791	FBgn0004435
FBgn0044028	FBgn0287478	FBgn0083963
FBgn0051721	FBgn0261244	FBgn0050361
FBgn0266100	FBgn0027865	FBgn0033876
FBgn0263934	FBgn0000250	FBgn0004647
FBgn0010323	FBgn0037963	FBgn0004449
FBgn0034808	FBgn0263197	FBgn0285944
FBgn0011274	FBgn0039875	FBgn0052369
FBgn0000382	FBgn0034907	FBgn0004369
FBgn0003334	FBgn0052085	FBgn0267337
FBgn0015569	FBgn0015400	FBgn0003042
FBgn0039722	FBgn0003093	FBgn0036398
FBgn0038881	FBgn0000061	FBgn0262975
FBgn0015399	FBgn0002868	FBgn0267795
FBgn0035888	FBgn0002869	FBgn0052062
FBgn0003380	FBgn0038790	FBgn0003862
FBgn0042092	FBgn0053192	FBgn0003716
FBgn0032886	FBgn0024232	FBgn0014388
FBgn0031456	FBgn0000117	FBgn0283657
FBgn0031377	FBgn0267821	FBgn0259111
FBgn0001965	FBgn0015797	FBgn0285917
FBgn0003301	FBgn0039294	FBgn0259110
FBgn0037698	FBgn0030703	FBgn0085370
FBgn0033558	FBgn0029123	FBgn0004619
FBgn0034803	FBgn0037573	FBgn0051721
FBgn0031491	FBgn0023518	FBgn0037754
FBgn0030788	FBgn0051092	FBgn0020251
FBgn0035111	FBgn0024277	FBgn0010825
FBgn0038763	FBgn0000043	FBgn0011300
FBgn0015360	FBgn0037295	FBgn0037116
FBgn0000036	FBgn0000575	FBgn0032401
FBgn0033092	FBgn0001308
FBgn0265784	FBgn0053265
FBgn0040370	FBgn0037702
FBgn0040636	FBgn0039465
FBgn0259685	FBgn0036028
FBgn0031652	FBgn0263456
FBgn0259212	FBgn0020378
FBgn0261983	FBgn0032880
FBgn0265575	FBgn0262519
FBgn0259175	FBgn0036305
FBgn0000287	FBgn0015754
FBgn0035424	FBgn0031384
FBgn0004795	FBgn0262166
FBgn0044810	FBgn0003002
FBgn0036746	FBgn0030465
FBgn0039420	FBgn0260012
FBgn0267351	FBgn0024806
FBgn0003317	FBgn0037671
FBgn0028644	FBgn0025802
FBgn0262108	FBgn0030417
FBgn0025726	FBgn0030710
FBgn0067905	FBgn0058045
FBgn0031702	FBgn0031392
FBgn0011666	FBgn0085451
FBgn0266376	FBgn0267348
FBgn0000535	FBgn0260945
FBgn0013718	FBgn0039562
FBgn0037602	FBgn0031885
FBgn0027569	FBgn0035333
FBgn0263602	FBgn0033539
FBgn0036144	FBgn0260659
FBgn0285917	FBgn0260990
FBgn0051619	FBgn0038826
FBgn0261108	FBgn0044823
FBgn0038282	FBgn0014010
FBgn0034476	FBgn0019985
FBgn0263108	FBgn0035851
FBgn0033652	FBgn0003275
FBgn0267515	FBgn0003651
FBgn0000541	FBgn0024314
FBgn0041184	FBgn0261243
FBgn0259246	FBgn0025637
FBgn0004569	FBgn0032030
FBgn0086677	FBgn0020306
FBgn0034286	FBgn0039169
FBgn0023528	FBgn0024288
FBgn0003209	FBgn0053116
FBgn0265998	FBgn0266410
FBgn0003415	FBgn0260861
FBgn0000581	FBgn0033155
FBgn0086370	FBgn0032634
FBgn0016076	FBgn0040285
FBgn0085387	FBgn0024326
FBgn0028550	FBgn0031698
FBgn0260446	FBgn0266098
FBgn0259714	FBgn0032243
FBgn0035617	FBgn0046253
FBgn0032048	FBgn0004574
FBgn0259213	FBgn0263346
FBgn0005677	FBgn0051952
FBgn0031424	FBgn0036046
FBgn0264494	FBgn0005322
FBgn0037084	FBgn0261570
FBgn0003165	FBgn0011726
FBgn0086686	FBgn0053818
FBgn0032480	FBgn0053863
FBgn0032600	FBgn0262483
FBgn0010825	FBgn0029687
FBgn0051064	FBgn0025740
FBgn0039089	FBgn0025639
FBgn0004896	FBgn0022023
FBgn0265140	FBgn0265137
FBgn0026206	FBgn0264324
FBgn0267795	FBgn0053848
FBgn0024230	FBgn0020294
FBgn0030090	FBgn0260987
FBgn0028360	FBgn0262719
FBgn0250823	FBgn0259108
FBgn0017590	FBgn0259984
FBgn0259738	FBgn0039625
FBgn0039808	FBgn0013342
FBgn0014388	FBgn0264075
FBgn0050463	FBgn0002431
FBgn0053988	FBgn0015024
FBgn0000964	FBgn0011771
FBgn0266409	FBgn0035445
FBgn0036502	FBgn0003654
FBgn0086358	FBgn0010611
FBgn0023076	FBgn0033313
FBgn0285913	FBgn0005671
FBgn0261556	FBgn0053909
FBgn0085384	FBgn0031319
FBgn0262614	FBgn0038890
FBgn0261804	FBgn0010488
FBgn0086372	FBgn0038975
FBgn0039741	FBgn0024248
FBgn0264908	FBgn0004419
FBgn0020620	FBgn0036509
FBgn0259111	FBgn0000464
FBgn0037720	FBgn0250788
FBgn0263102	FBgn0034577
FBgn0004652	FBgn0262406
FBgn0262656	FBgn0086680
FBgn0023213	FBgn0003396
FBgn0041097	FBgn0259176
FBgn0030421	FBgn0000636
FBgn0000633	FBgn0039381
FBgn0003310	FBgn0036260
FBgn0035266	FBgn0010434
FBgn0004369	FBgn0043043
FBgn0264386	FBgn0000108
FBgn0264574	FBgn0033663
FBgn0045038	FBgn0087039
FBgn0053179	FBgn0263120
FBgn0041092	FBgn0052000
FBgn0263289	FBgn0052177
FBgn0264598	FBgn0029896
FBgn0029878	FBgn0052354
FBgn0000568	FBgn0031285
FBgn0051522	FBgn0013954
FBgn0265814	FBgn0051158
FBgn0011818	FBgn0034277
FBgn0052600	FBgn0011837
FBgn0261445	FBgn0004436
FBgn0030790	FBgn0267912
FBgn0262738	FBgn0011826
FBgn0025741	FBgn0000253
FBgn0033846	FBgn0005655
FBgn0013799	FBgn0037705
FBgn0035385	FBgn0010051
FBgn0266129	FBgn0013717
FBgn0028481	FBgn0053887
FBgn0264307	FBgn0052264
FBgn0285955	FBgn0264491
FBgn0031069	FBgn0036537
FBgn0024994	FBgn0028475
FBgn0026160	FBgn0005631
FBgn0261698	FBgn0028325
FBgn0003042	FBgn0031992
FBgn0041111	FBgn0004177
FBgn0262562	FBgn0261710
FBgn0039688	FBgn0014857
FBgn0259239	FBgn0028370
FBgn0036152	FBgn0052677
FBgn0051687	FBgn0020510
FBgn0026238	FBgn0039915
FBgn0023097	FBgn0022959
FBgn0264273	FBgn0039920
FBgn0020386	FBgn0030752
FBgn0004880	FBgn0001075
FBgn0033463	FBgn0004907
FBgn0036199	FBgn0001233
FBgn0039900	FBgn0031869
FBgn0267001	FBgn0051151
FBgn0031356	FBgn0020279
FBgn0035023	FBgn0032015
FBgn0037754	FBgn0004567
FBgn0259222	FBgn0000157
FBgn0038063	FBgn0263603
FBgn0000077	FBgn0037913
FBgn0003091	FBgn0260486
FBgn0016977	FBgn0032821
FBgn0030049	FBgn0259168
FBgn0040726	FBgn0040777
FBgn0029504	FBgn0051365
FBgn0039064	FBgn0000283
FBgn0085432	FBgn0003870
FBgn0052369	FBgn0035622
FBgn0051814	FBgn0031762
FBgn0029768	FBgn0001189
FBgn0031118	FBgn0038439
FBgn0042135	FBgn0032075
FBgn0024963	FBgn0033906
FBgn0262733	FBgn0265416
FBgn0004198	FBgn0031664
FBgn0265182	FBgn0266579
FBgn0262732	FBgn0034120
FBgn0031753	FBgn0052767
FBgn0036398	FBgn0037876
FBgn0037116	FBgn0030659
FBgn0037363	FBgn0003567
FBgn0011582	FBgn0001105
FBgn0000286	FBgn0039013
FBgn0263116	FBgn0288700
FBgn0243512	FBgn0039234
FBgn0000163	FBgn0000611
FBgn0031016	FBgn0053558
FBgn0265598	FBgn0032196
FBgn0051221	FBgn0015321
FBgn0028996	FBgn0051849
FBgn0028888	FBgn0263006
FBgn0026575	FBgn0003889
FBgn0261555	FBgn0033368
FBgn0264815	FBgn0050394
FBgn0262975	FBgn0266521
FBgn0004456	FBgn0037551
FBgn0011259	FBgn0024361
FBgn0263111	FBgn0032376
FBgn0036534	FBgn0036769
FBgn0029911	FBgn0039928
FBgn0024291	FBgn0053832
FBgn0026083	FBgn0053859
FBgn0278608	FBgn0010415
FBgn0265959	FBgn0259214
FBgn0267033	FBgn0038047
FBgn0260499	FBgn0260741
FBgn0050015	FBgn0020309
FBgn0085385	FBgn0000520
FBgn0259110	FBgn0004618
FBgn0013765	FBgn0026376
FBgn0033812	FBgn0030617
FBgn0039530	FBgn0039916
FBgn0027356	FBgn0038837
FBgn0028341	FBgn0264975
FBgn0032233	FBgn0000635
FBgn0264753	FBgn0010350
FBgn0085382	FBgn0082582
FBgn0053147	FBgn0032006
FBgn0011656	FBgn0038247
FBgn0015558	FBgn0261794
FBgn0035896	FBgn0050106
FBgn0259242	FBgn0033058
FBgn0002413	FBgn0283499
FBgn0264006	FBgn0003366
FBgn0085430	FBgn0261564
FBgn0013995	FBgn0037481
FBgn0036391	FBgn0039936
FBgn0264606	FBgn0032484
FBgn0038251	FBgn0035400
FBgn0263355	FBgn0005586
FBgn0052057	FBgn0053113
FBgn0270928	FBgn0038627
FBgn0261617	FBgn0037653
FBgn0039633	FBgn0030114
FBgn0027572	FBgn0030330
FBgn0011206	FBgn0039858
FBgn0005564	FBgn0261387
FBgn0001320	FBgn0051708
FBgn0033183	FBgn0010316
FBgn0020251	FBgn0042696
FBgn0034950	FBgn0020767
FBgn0023531	FBgn0267849
FBgn0004397	FBgn0261552
FBgn0037636	FBgn0040107
FBgn0003742	FBgn0259230
FBgn0026076	FBgn0035199
FBgn0026439	FBgn0005386
FBgn0051038	FBgn0020258
FBgn0026199	FBgn0034730
FBgn0260964	FBgn0030795
FBgn0005694	FBgn0030816
FBgn0028397	FBgn0030817
FBgn0083963	FBgn0010240
FBgn0265296	FBgn0037978
FBgn0033872	FBgn0030082
FBgn0032151	FBgn0262737
FBgn0283657	FBgn0000337
FBgn0029761	FBgn0031713
FBgn0085420	FBgn0263396
FBgn0023095	FBgn0038453
FBgn0022764	FBgn0000114
FBgn0019968	FBgn0026597
FBgn0259734	FBgn0027538
FBgn0264001	FBgn0003048
FBgn0038246	FBgn0051445
FBgn0039430	FBgn0263236
FBgn0000233	FBgn0001624
FBgn0016694	FBgn0028509
FBgn0033196	FBgn0013733
FBgn0038156	FBgn0005612
FBgn0003218	FBgn0033550
FBgn0032078	FBgn0051611
FBgn0085414	FBgn0016078
FBgn0030960	FBgn0041087
FBgn0035625	FBgn0261574
FBgn0027492	FBgn0036804
FBgn0027279	FBgn0031057
FBgn0053100	FBgn0037917
FBgn0003862	FBgn0036790
FBgn0283509	FBgn0036789
FBgn0283468	FBgn0086687
FBgn0052062	FBgn0260934
FBgn0000038	FBgn0284408
FBgn0265623	FBgn0040324
FBgn0031359	FBgn0043070
FBgn0004242	FBgn0267486
FBgn0052183	FBgn0014007
FBgn0003326	FBgn0036111
FBgn0085370	FBgn0001083
FBgn0085409	FBgn0051665
FBgn0039528	FBgn0040752
FBgn0085412	FBgn0010348
FBgn0003429	FBgn0025936
FBgn0025455	FBgn0053825
FBgn0041775	FBgn0023023
FBgn0086758	FBgn0015615
FBgn0028704	FBgn0035050
FBgn0040505	FBgn0024836
FBgn0035142	FBgn0051617
FBgn0035538	FBgn0053801
FBgn0033876	FBgn0053804
FBgn0036043	FBgn0053807
FBgn0001235	FBgn0053810
FBgn0037760	FBgn0053813
FBgn0003435	FBgn0053816
FBgn0051122	FBgn0053819
FBgn0000479	FBgn0053822
FBgn0033236	FBgn0053828
FBgn0262018	FBgn0053831
FBgn0030613	FBgn0053834
FBgn0004244	FBgn0053837
FBgn0285944	FBgn0053840
FBgn0001139	FBgn0053843
FBgn0015402	FBgn0053846
FBgn0031855	FBgn0053849
FBgn0263929	FBgn0053852
FBgn0031064	FBgn0053855
FBgn0033636	FBgn0053858
FBgn0263257	FBgn0053861
FBgn0036202	FBgn0053864
FBgn0036494	FBgn0026562
FBgn0032816	FBgn0037070
FBgn0039140	FBgn0265271
FBgn0067102	FBgn0035312
FBgn0052017	FBgn0035309
FBgn0085383	FBgn0029942
FBgn0050361	FBgn0026570
FBgn0030089	FBgn0026593
FBgn0086674	FBgn0037071
FBgn0036566	FBgn0038839
FBgn0034136	FBgn0040491
FBgn0053052	FBgn0029131
FBgn0261671	FBgn0037703
FBgn0004435	FBgn0035533
FBgn0031945	FBgn0086779
FBgn0025525	FBgn0005624
FBgn0261963	FBgn0053869
FBgn0263118	FBgn0000247
FBgn0037993	FBgn0053288
FBgn0037611	FBgn0031286
FBgn0004919	FBgn0038917
FBgn0261929	FBgn0031344
FBgn0052207	FBgn0034113
FBgn0264090	FBgn0031769
FBgn0011300	FBgn0261931
FBgn0032770	FBgn0031107
FBgn0004102	FBgn0259174
FBgn0038087	FBgn0002638
FBgn0038564	FBgn0030010
FBgn0053087	FBgn0032295
FBgn0011207	FBgn0035481
FBgn0030343	FBgn0038301
FBgn0004364	FBgn0030400
FBgn0051998	FBgn0037165
FBgn0038606	FBgn0037163
FBgn0035106	FBgn0033629
FBgn0030294	FBgn0020307
FBgn0003386	FBgn0035060
FBgn0005658	FBgn0027066
FBgn0037218	FBgn0020622
FBgn0083950	FBgn0034308
FBgn0003328	FBgn0003165
FBgn0032401	FBgn0013799
FBgn0033252	FBgn0031855
FBgn0016061	FBgn0013995
FBgn0260793	FBgn0030240
FBgn0039862	FBgn0004242
FBgn0262869	FBgn0039528
FBgn0040299	FBgn0053087
FBgn0027343	FBgn0025741
FBgn0267337	FBgn0003301
FBgn0004876	FBgn0015558
FBgn0008636	FBgn0067102
FBgn0032629	FBgn0037993
FBgn0285925	FBgn0001235
FBgn0024944	FBgn0039140
FBgn0042180	FBgn0262656
FBgn0034240	FBgn0023213
FBgn0010105	FBgn0086758
FBgn0029939	FBgn0263102
FBgn0001078	FBgn0022764
FBgn0052206	FBgn0264001
FBgn0039938	FBgn0262018
FBgn0012344	FBgn0000581
FBgn0003079	FBgn0265784
FBgn0031681	FBgn0283468
FBgn0031183	FBgn0004435
FBgn0004619	FBgn0083963
FBgn0053202	FBgn0050361
FBgn0263511	FBgn0033876
FBgn0085380	FBgn0004647
FBgn0052204	FBgn0004449
FBgn0037908	FBgn0285944
FBgn0031258	FBgn0052369
FBgn0036935	FBgn0004369
FBgn0027589	FBgn0267337
FBgn0025626	FBgn0003042
FBgn0043362	FBgn0036398
FBgn0036544	FBgn0262975
FBgn0030243	FBgn0267795
FBgn0050419	FBgn0052062
FBgn0037021	FBgn0003862
FBgn0026147	FBgn0003716
FBgn0259823	FBgn0014388
	FBgn0283657
	FBgn0259111
	FBgn0285917
	FBgn0259110
	FBgn0085370
	FBgn0004619
	FBgn0051721
	FBgn0037754
	FBgn0020251
	FBgn0010825
	FBgn0011300
	FBgn0037116
	FBgn0032401

## Sheet: Intersect outgroups
562 Pum1 homologue "no-overlap" genes					77 Pum2 homologue "no-overlap" genes						342 Fly Pum Target "no-overlap" genes
FBgn0000658					FBgn0003169						FBgn0250908
FBgn0034797					FBgn0043010						FBgn0021738
FBgn0041191					FBgn0085442						FBgn0038428
FBgn0004656					FBgn0040773						FBgn0038460
FBgn0039668					FBgn0039213						FBgn0027597
FBgn0265002					FBgn0030853						FBgn0033871
FBgn0266722					FBgn0002643						FBgn0267385
FBgn0082831					FBgn0051211						FBgn0036381
FBgn0034802					FBgn0029067						FBgn0085753
FBgn0027950					FBgn0039714						FBgn0267519
FBgn0039141					FBgn0032398						FBgn0037110
FBgn0015623					FBgn0032305						FBgn0066101
FBgn0036485					FBgn0024921						FBgn0040206
FBgn0025641					FBgn0283651						FBgn0030808
FBgn0030268					FBgn0033309						FBgn0036815
FBgn0262509					FBgn0035871						FBgn0040020
FBgn0259978					FBgn0002973						FBgn0000719
FBgn0002524					FBgn0260742						FBgn0030961
FBgn0262955					FBgn0002921						FBgn0083987
FBgn0037007					FBgn0005649						FBgn0044028
FBgn0004370					FBgn0267972						FBgn0266100
FBgn0004368					FBgn0053111						FBgn0263934
FBgn0085377					FBgn0033426						FBgn0010323
FBgn0004380					FBgn0010315						FBgn0034808
FBgn0024555					FBgn0000057						FBgn0011274
FBgn0010014					FBgn0261674						FBgn0000382
FBgn0015614					FBgn0085413						FBgn0003334
FBgn0036239					FBgn0011715						FBgn0015569
FBgn0050460					FBgn0032883						FBgn0039722
FBgn0028541					FBgn0000022						FBgn0038881
FBgn0085421					FBgn0002561						FBgn0015399
FBgn0027378					FBgn0022787						FBgn0035888
FBgn0031171					FBgn0038546						FBgn0042092
FBgn0035308					FBgn0062442						FBgn0031456
FBgn0034962					FBgn0262081						FBgn0031377
FBgn0040319					FBgn0028480						FBgn0001965
FBgn0042085					FBgn0039559						FBgn0037698
FBgn0260943					FBgn0034948						FBgn0033558
FBgn0028474					FBgn0020391						FBgn0034803
FBgn0036764					FBgn0004839						FBgn0031491
FBgn0033677					FBgn0010407						FBgn0030788
FBgn0039969					FBgn0039518						FBgn0035111
FBgn0001085					FBgn0039010						FBgn0038763
FBgn0034722					FBgn0037916						FBgn0015360
FBgn0050485					FBgn0037915						FBgn0000036
FBgn0283450					FBgn0033187						FBgn0033092
FBgn0050036					FBgn0033479						FBgn0040370
FBgn0050037					FBgn0034346						FBgn0040636
FBgn0053145					FBgn0030420						FBgn0259685
FBgn0039056					FBgn0286782						FBgn0031652
FBgn0002891					FBgn0041195						FBgn0259212
FBgn0030662					FBgn0264785						FBgn0261983
FBgn0032799					FBgn0032156						FBgn0265575
FBgn0036004					FBgn0000339						FBgn0259175
FBgn0036460					FBgn0013467						FBgn0000287
FBgn0263395					FBgn0052423						FBgn0004795
FBgn0263392					FBgn0039054						FBgn0044810
FBgn0030893					FBgn0038774						FBgn0039420
FBgn0038603					FBgn0035499						FBgn0267351
FBgn0034643					FBgn0002789						FBgn0003317
FBgn0033581					FBgn0053547						FBgn0028644
FBgn0030341					FBgn0037835						FBgn0262108
FBgn0034267					FBgn0000629						FBgn0025726
FBgn0035524					FBgn0052703						FBgn0067905
FBgn0038926					FBgn0267339						FBgn0031702
FBgn0023081					FBgn0004868						FBgn0011666
FBgn0003475					FBgn0040650						FBgn0266376
FBgn0085450					FBgn0020616						FBgn0000535
FBgn0016797					FBgn0051352						FBgn0037602
FBgn0029861					FBgn0033983						FBgn0263602
FBgn0264492					FBgn0023507						FBgn0036144
FBgn0010194					FBgn0263490						FBgn0051619
FBgn0038331					FBgn0037445						FBgn0261108
FBgn0004606					FBgn0027491						FBgn0038282
FBgn0037716					FBgn0004875						FBgn0034476
FBgn0031304					FBgn0028872						FBgn0263108
FBgn0028697					FBgn0085440						FBgn0033652
FBgn0020497											FBgn0267515
FBgn0038725											FBgn0000541
FBgn0027291											FBgn0041184
FBgn0034065											FBgn0259246
FBgn0029514											FBgn0004569
FBgn0003016											FBgn0086677
FBgn0004378											FBgn0034286
FBgn0013753											FBgn0023528
FBgn0004391											FBgn0003209
FBgn0032251											FBgn0265998
FBgn0020887											FBgn0086370
FBgn0032815											FBgn0016076
FBgn0035715											FBgn0085387
FBgn0050085											FBgn0028550
FBgn0053193											FBgn0259714
FBgn0086690											FBgn0035617
FBgn0003892											FBgn0032048
FBgn0037242											FBgn0259213
FBgn0015803											FBgn0005677
FBgn0005683											FBgn0264494
FBgn0037466											FBgn0037084
FBgn0035772											FBgn0086686
FBgn0025830											FBgn0032600
FBgn0031047											FBgn0039089
FBgn0039727											FBgn0004896
FBgn0022097											FBgn0026206
FBgn0029996											FBgn0024230
FBgn0041585											FBgn0030090
FBgn0025836											FBgn0028360
FBgn0003886											FBgn0250823
FBgn0263987											FBgn0017590
FBgn0086675											FBgn0259738
FBgn0015790											FBgn0039808
FBgn0032249											FBgn0050463
FBgn0011747											FBgn0053988
FBgn0015509											FBgn0000964
FBgn0035401											FBgn0036502
FBgn0038042											FBgn0086358
FBgn0086378											FBgn0023076
FBgn0040281											FBgn0285913
FBgn0263780											FBgn0261556
FBgn0259483											FBgn0085384
FBgn0023172											FBgn0261804
FBgn0053531											FBgn0264908
FBgn0035879											FBgn0004652
FBgn0015789											FBgn0041097
FBgn0011481											FBgn0030421
FBgn0011211											FBgn0000633
FBgn0026181											FBgn0003310
FBgn0011205											FBgn0035266
FBgn0010341											FBgn0264386
FBgn0025700											FBgn0045038
FBgn0004915											FBgn0053179
FBgn0027111											FBgn0263289
FBgn0029002											FBgn0264598
FBgn0011758											FBgn0051522
FBgn0259243											FBgn0265814
FBgn0013726											FBgn0011818
FBgn0037016											FBgn0052600
FBgn0037012											FBgn0261445
FBgn0030812											FBgn0030790
FBgn0085427											FBgn0262738
FBgn0039257											FBgn0033846
FBgn0039350											FBgn0035385
FBgn0000256											FBgn0266129
FBgn0262601											FBgn0028481
FBgn0050440											FBgn0264307
FBgn0013469											FBgn0285955
FBgn0037921											FBgn0031069
FBgn0004657											FBgn0261698
FBgn0015269											FBgn0262562
FBgn0035677											FBgn0039688
FBgn0035692											FBgn0259239
FBgn0031233											FBgn0036152
FBgn0262871											FBgn0051687
FBgn0004516											FBgn0026238
FBgn0003866											FBgn0020386
FBgn0014009											FBgn0004880
FBgn0030946											FBgn0033463
FBgn0263772											FBgn0036199
FBgn0030850											FBgn0039900
FBgn0052451											FBgn0031356
FBgn0000119											FBgn0035023
FBgn0040765											FBgn0259222
FBgn0025678											FBgn0038063
FBgn0037098											FBgn0000077
FBgn0036667											FBgn0003091
FBgn0011725											FBgn0016977
FBgn0029685											FBgn0030049
FBgn0030269											FBgn0040726
FBgn0267791											FBgn0029504
FBgn0026533											FBgn0039064
FBgn0034083											FBgn0051814
FBgn0035026											FBgn0029768
FBgn0264294											FBgn0042135
FBgn0032949											FBgn0024963
FBgn0036805											FBgn0004198
FBgn0086361											FBgn0265182
FBgn0029935											FBgn0262732
FBgn0050263											FBgn0031753
FBgn0035021											FBgn0037363
FBgn0051715											FBgn0011582
FBgn0010389											FBgn0000286
FBgn0036365											FBgn0263116
FBgn0000319											FBgn0000163
FBgn0026375											FBgn0051221
FBgn0031635											FBgn0028996
FBgn0036662											FBgn0028888
FBgn0031086											FBgn0026575
FBgn0262424											FBgn0261555
FBgn0015299											FBgn0264815
FBgn0052758											FBgn0004456
FBgn0041096											FBgn0263111
FBgn0030486											FBgn0036534
FBgn0029936											FBgn0029911
FBgn0015794											FBgn0024291
FBgn0050122											FBgn0026083
FBgn0023179											FBgn0265959
FBgn0035631											FBgn0267033
FBgn0262376											FBgn0260499
FBgn0031883											FBgn0050015
FBgn0004363											FBgn0085385
FBgn0034181											FBgn0013765
FBgn0086129											FBgn0033812
FBgn0011592											FBgn0039530
FBgn0017418											FBgn0027356
FBgn0013749											FBgn0028341
FBgn0036556											FBgn0032233
FBgn0085322											FBgn0264753
FBgn0031322											FBgn0085382
FBgn0033377											FBgn0035896
FBgn0262699											FBgn0259242
FBgn0035236											FBgn0264006
FBgn0011638											FBgn0085430
FBgn0052479											FBgn0036391
FBgn0053653											FBgn0038251
FBgn0052016											FBgn0263355
FBgn0017550											FBgn0052057
FBgn0003256											FBgn0270928
FBgn0004864											FBgn0039633
FBgn0243514											FBgn0027572
FBgn0062440											FBgn0011206
FBgn0004889											FBgn0005564
FBgn0001319											FBgn0001320
FBgn0020238											FBgn0033183
FBgn0038577											FBgn0034950
FBgn0017572											FBgn0004397
FBgn0036913											FBgn0037636
FBgn0004924											FBgn0026439
FBgn0050404											FBgn0051038
FBgn0050418											FBgn0026199
FBgn0031673											FBgn0260964
FBgn0003731											FBgn0005694
FBgn0028999											FBgn0033872
FBgn0036745											FBgn0032151
FBgn0011584											FBgn0029761
FBgn0034975											FBgn0085420
FBgn0262446											FBgn0023095
FBgn0005640											FBgn0019968
FBgn0022786											FBgn0259734
FBgn0010078											FBgn0038246
FBgn0028970											FBgn0039430
FBgn0030600											FBgn0000233
FBgn0061515											FBgn0016694
FBgn0001104											FBgn0033196
FBgn0013759											FBgn0038156
FBgn0035542											FBgn0003218
FBgn0004611											FBgn0032078
FBgn0261885											FBgn0085414
FBgn0261618											FBgn0030960
FBgn0034158											FBgn0035625
FBgn0036967											FBgn0027492
FBgn0020930											FBgn0027279
FBgn0033528											FBgn0053100
FBgn0032435											FBgn0283509
FBgn0002284											FBgn0000038
FBgn0016126											FBgn0265623
FBgn0030136											FBgn0031359
FBgn0261599											FBgn0052183
FBgn0025809											FBgn0003326
FBgn0020503											FBgn0085409
FBgn0034364											FBgn0085412
FBgn0004404											FBgn0003429
FBgn0026089											FBgn0025455
FBgn0036192											FBgn0028704
FBgn0046222											FBgn0035538
FBgn0036090											FBgn0036043
FBgn0264077											FBgn0037760
FBgn0015622											FBgn0003435
FBgn0037094											FBgn0051122
FBgn0000536											FBgn0033236
FBgn0024330											FBgn0030613
FBgn0001218											FBgn0004244
FBgn0034071											FBgn0001139
FBgn0039908											FBgn0015402
FBgn0036685											FBgn0263929
FBgn0262393											FBgn0031064
FBgn0033984											FBgn0033636
FBgn0262387											FBgn0263257
FBgn0031312											FBgn0036202
FBgn0031676											FBgn0036494
FBgn0263398											FBgn0032816
FBgn0036844											FBgn0052017
FBgn0038478											FBgn0085383
FBgn0005632											FBgn0030089
FBgn0040239											FBgn0086674
FBgn0038223											FBgn0034136
FBgn0085292											FBgn0053052
FBgn0035649											FBgn0031945
FBgn0284245											FBgn0025525
FBgn0259824											FBgn0263118
FBgn0250753											FBgn0037611
FBgn0025457											FBgn0004919
FBgn0030648											FBgn0261929
FBgn0030499											FBgn0052207
FBgn0015239											FBgn0264090
FBgn0052230											FBgn0032770
FBgn0028476											FBgn0004102
FBgn0026379											FBgn0038087
FBgn0020257											FBgn0038564
FBgn0261111											FBgn0011207
FBgn0028741											FBgn0030343
FBgn0034636											FBgn0004364
FBgn0030509											FBgn0051998
FBgn0013576											FBgn0038606
FBgn0051612											FBgn0035106
FBgn0266582											FBgn0030294
FBgn0052675											FBgn0003386
FBgn0032635											FBgn0005658
FBgn0035087											FBgn0083950
FBgn0004655											FBgn0003328
FBgn0086656											FBgn0033252
FBgn0026433											FBgn0016061
FBgn0261554											FBgn0260793
FBgn0020235											FBgn0039862
FBgn0285896											FBgn0262869
FBgn0261858											FBgn0040299
FBgn0037252											FBgn0004876
FBgn0263029											FBgn0008636
FBgn0033654											FBgn0032629
FBgn0005777											FBgn0285925
FBgn0262476											FBgn0024944
FBgn0003023											FBgn0042180
FBgn0030944											FBgn0034240
FBgn0050395											FBgn0010105
FBgn0038100											FBgn0029939
FBgn0022361											FBgn0001078
FBgn0038653											FBgn0052206
FBgn0026403											FBgn0012344
FBgn0260795											FBgn0031681
FBgn0001220											FBgn0031183
FBgn0265630											FBgn0053202
FBgn0267378											FBgn0263511
FBgn0034708											FBgn0085380
FBgn0032397											FBgn0052204
FBgn0026879											FBgn0037908
FBgn0040973											FBgn0031258
FBgn0010399											FBgn0036935
FBgn0262937											FBgn0027589
FBgn0000008											FBgn0025626
FBgn0030674											FBgn0030243
FBgn0035271											FBgn0050419
FBgn0037737											FBgn0037021
FBgn0086657											FBgn0026147
FBgn0267978											FBgn0259823
FBgn0037807
FBgn0003374
FBgn0026401
FBgn0021760
FBgn0037240
FBgn0033159
FBgn0261046
FBgn0263219
FBgn0027508
FBgn0040022
FBgn0011260
FBgn0263873
FBgn0038304
FBgn0031116
FBgn0261928
FBgn0038401
FBgn0034009
FBgn0035916
FBgn0031117
FBgn0052506
FBgn0038129
FBgn0037074
FBgn0033504
FBgn0004587
FBgn0287864
FBgn0010280
FBgn0036882
FBgn0001108
FBgn0001291
FBgn0261561
FBgn0034493
FBgn0028539
FBgn0083956
FBgn0264542
FBgn0037203
FBgn0000273
FBgn0036052
FBgn0038286
FBgn0034542
FBgn0038488
FBgn0003612
FBgn0003255
FBgn0030183
FBgn0000228
FBgn0033934
FBgn0264744
FBgn0001180
FBgn0266450
FBgn0004860
FBgn0002924
FBgn0030964
FBgn0002521
FBgn0024236
FBgn0016660
FBgn0021767
FBgn0002778
FBgn0002609
FBgn0002631
FBgn0002633
FBgn0000591
FBgn0002733
FBgn0002735
FBgn0002734
FBgn0029866
FBgn0015949
FBgn0283724
FBgn0265991
FBgn0003884
FBgn0024187
FBgn0031534
FBgn0043458
FBgn0261800
FBgn0031741
FBgn0034704
FBgn0261477
FBgn0039907
FBgn0267336
FBgn0053513
FBgn0030707
FBgn0030778
FBgn0004648
FBgn0036958
FBgn0035238
FBgn0052202
FBgn0026582
FBgn0004362
FBgn0010228
FBgn0038805
FBgn0038978
FBgn0038979
FBgn0034396
FBgn0032485
FBgn0040230
FBgn0038475
FBgn0037922
FBgn0024975
FBgn0051632
FBgn0004179
FBgn0250757
FBgn0052666
FBgn0260753
FBgn0044328
FBgn0026179
FBgn0003514
FBgn0031759
FBgn0014135
FBgn0040010
FBgn0028538
FBgn0015268
FBgn0000308
FBgn0031187
FBgn0038862
FBgn0004636
FBgn0016917
FBgn0034914
FBgn0000299
FBgn0039269
FBgn0036734
FBgn0085447
FBgn0265193
FBgn0037875
FBgn0085223
FBgn0032691
FBgn0051730
FBgn0031043
FBgn0051851
FBgn0024362
FBgn0052319
FBgn0036039
FBgn0024188
FBgn0263251
FBgn0011217
FBgn0034145
FBgn0032303
FBgn0032748
FBgn0035802
FBgn0031837
FBgn0017561
FBgn0032651
FBgn0024958
FBgn0010379
FBgn0031170
FBgn0036747
FBgn0013307
FBgn0013308
FBgn0004237
FBgn0001215
FBgn0004903
FBgn0260799
FBgn0051961
FBgn0011661
FBgn0039249
FBgn0039075
FBgn0000524
FBgn0038984
FBgn0041605
FBgn0030735
FBgn0036732
FBgn0038065
FBgn0033349
FBgn0261041
FBgn0031850
FBgn0043364
FBgn0034590
FBgn0024273
FBgn0262169
FBgn0050016
FBgn0053544
FBgn0036576
FBgn0033232
FBgn0023458
FBgn0001123
FBgn0261283
FBgn0034282
FBgn0036128
FBgn0016075
FBgn0039132
FBgn0035449
FBgn0037902
FBgn0034032
FBgn0250820
FBgn0036695
FBgn0038524
FBgn0260744
FBgn0262872
FBgn0027657
FBgn0034013
FBgn0039172
FBgn0266709
FBgn0035720
FBgn0284243
FBgn0026573
FBgn0016754
FBgn0029976
FBgn0261625
FBgn0267330
FBgn0028988
FBgn0028983
FBgn0000084
FBgn0004921
FBgn0002783
FBgn0264895
FBgn0038145
FBgn0039150
FBgn0036621
FBgn0044323
FBgn0283658
FBgn0051072
FBgn0017578
FBgn0023215
FBgn0029791
FBgn0032252
FBgn0003137
FBgn0002736
FBgn0263391
FBgn0025681
FBgn0031589
FBgn0052699
FBgn0015247
FBgn0016081
