# Supplementary material for: Pumilio differentially binds to mRNA 3′ UTR isoforms to regulate localization of synaptic proteins
Source: EMBO Rep. 2025 Feb 21;26(7):1792–815. doi: 10.1038/s44319-025-00401-z (PMC11976915; doi:10.1038/s44319-025-00401-z)
Supplement: Supplementary file 4 — Data Set EV3 [file 44319_2025_401_MOESM4_ESM.xlsx]

## Sheet: Legend
Dataset EV3 - Proteomics and RNA-seq analyses of synaptosome fractions.
Tab1 'Prot. enriched in synaptosomes':
Proteins enriched in synaptosome by log2LFQ difference > 0.6, with.p-value<0.05 (Moderated limma p-value, non adjusted)
FlyBase IDs were assigned to unique uniprot names, unassigned substituted by gene name (deduplicated)
Tab2 'GO Protein in synaptosome':
Gene Ontology Biological Processes for 989 proteins enriched in the synaptosome fraction, significant by p-value <0.05 (adjusted with the Benjamini-Hochberg method)
Tab3 'GO pum targets in synaptosome':
Gene Ontology Biological Processes for 116 proteins enriched in the synaptosome fraction AND whose encoding mRNA is a Pum target; Significant by p-value <0.05 (adjusted with the Benjamini-Hochberg method)
Tab4 '3'UTR of Syn proteins&RNAs':
Sequence statistics of mRNAs encoded by synaptosome-enriched proteins and synaptic RNAs
Tab5 'synaptic prot. miRNA enrichment':
Non-Length adjusted micro-RNA occurrence frequencies in 3' UTRs of mRNAs encoding synaptosome-enriched proteins vs. Proteomics background (left table)
Length-adjusted micro-RNA occurrence frequencies in 3' UTRs of mRNAs encoding synaptosome-enriched proteins vs. Proteomics background (right table)
Bolded micro-RNAs are those showing > 0.5 log2Fold enrichment in either direction
Tab6 'mRNAs expressed in fractions':
Gene lists of recovered mRNAs split by expression patterns in synaptosome and input
Tab7 'RNAs enriched in synaptosomes':
Gene list of synaptosome-enriched RNAs. 211 genes (corresponding to 226 clusters) are enriched in synaptosomes by fold change (BM>5, padj<0.05, log2FC>0) (left table) and 226 Clusters are enriched in synaptosomes by fold change (BM>5, padj<0.05, log2FC>0) (right table)
7 Pumilio targets are enriched in the synaptosome fraction
Tab8 'RNAs. depleted in synaptosomes':
Gene list of synaptosome-depleted RNAs. 1195 genes (corresponding to 1274 clusters) are depleted in synaptosomes by fold change (BM>5, padj<0.05, log2FC<0) (left table) and 1274 Clusters are depleted in synaptosomes by fold change (BM>5, padj<0.05, log2FC<0) (right table)
80 Pumilio targets are depleted in the synaptosome fraction
Tab9 'GO syn-depleted mRNAs':
Gene Ontology Biological Processes for 1195 mRNAs depleted in the synaptosome fraction, significant by p-value <0.01 (adjusted with the Benjamini-Hochberg method)
Tab10 'Diff. 3'ends in synaptosome':
Gene list of 227 genes lengthened at the synaptosome (left table) and 315 genes shortened at the synaptosome (right table)

## Sheet: Prot. enriched in synaptosomes
Majority protein IDs	Protein name	Gene name	FlyBase ID	log2LFQ (Synaptosome/Input)	p-value
Q9VBJ3	Fire dancer (EC 1.14.11.-)	fid CG14541 CG8968 Dmel\CG42261 CG42261 Dmel_CG42261	FBgn0259146	8.2256	2.5292e-08
H0RNC4;Q6NN09	ATP synthase, subunit C, isoform A (ATP synthase, subunit C, isoform B) (ATP synthase, subunit C, isoform C) (ATP synthase, subunit C, isoform E) (ATP synthase, subunit C, isoform G) (GEO04534p1) (GM13193p);\ATP synthase, subunit C, isoform F (FI17004p1)\""	CG1746-RF;ATPsynC	FBgn0039830	8.05468	0.000617253
Q9VRJ7	RE45108p	Dmel\CG4611 CG4611 Dmel_CG4611	FBgn0035591	7.2755	3.06628e-11
M9PEE2;M9PC22;Q8SYL2;B7Z009;P17972	Potassium voltage-gated channel protein Shaw	Shaw	FBgn0003386	7.15438	0.000146885
A1ZBR2	18 wheeler	18w	FBgn0004364	6.36295	2.19026e-05
M9NDG8;Q9VM80	Uncharacterized protein, isoform B (EC 1.4.3.3);GH12548p	Dmel\CG11236 CG11236 Dmel_CG11236	FBgn0031860	6.18405	1.27086e-06
Q9W4R3;M9PGE1	Dpr-interacting protein alpha, isoform A (Dpr-interacting protein alpha, isoform C) (RE16159p);\Dpr-interacting protein alpha, isoform B\""	DIP-alpha	FBgn0052791	5.84922	3.65582e-06
A0A0B4K6B1;A0A0B4K6M2;A0A0B4K6L8;A0A0B4K6B7;A0A0B4K7E7;A0A0B4K679;A0A0B4K7F3;A0A0B4K742;A0A0B4KG75;A0A0B4K677;Q9VEE5;A0A0B4K7E1	Rab3 interacting molecule, isoform AA;\Rab3 interacting molecule, isoform F (Rab3 interacting molecule, isoform K)\";\"Rab3 interacting molecule, isoform P\";\"Rab3 interacting molecule, isoform Q\";\"Rab3 interacting molecule, isoform R\";\"Rab3 interacting molecule, isoform S\";\"Rab3 interacting molecule, isoform T\";\"Rab3 interacting molecule, isoform U (Rab3 interacting molecule, isoform X)…	Rim	FBgn0053547	5.50635	1.36245e-06
P17644	Acetylcholine receptor subunit alpha-like 2	nAChRalpha2	FBgn0000039	5.36632	9.66961e-11
P25162;P25162-2	Acetylcholine receptor subunit beta-like 2	nAChRbeta2	FBgn0004118	5.18262	1.50135e-07
Q9VL79;Q8IPE2;Q7KTF9;M9PFD8;Q7KTF7;Q7KTF8	Nicotinic acetylcholine receptor alpha6, isoform B (Nicotinic acetylcholine receptor alpha6, isoform G);\Nicotinic acetylcholine receptor alpha6, isoform C\";\"Nicotinic acetylcholine receptor alpha6, isoform D\";\"Nicotinic acetylcholine receptor alpha6, isoform E\";\"Nicotinic acetylcholine receptor alpha6, isoform H\";\"Nicotinic acetylcholine receptor Dalpha6 subunit variant type I (Nicotinic…	nAChRalpha6	FBgn0032151	5.11674	6.55291e-06
M9NGZ9	Cacophony, isoform N	cac	FBgn0263111	5.06694	1.47833e-07
M9MSK3;P00528;X2JCI2	Non-specific protein-tyrosine kinase;Tyrosine-protein kinase Src64B	Src64B	FBgn0262733	4.96646	8.22349e-09
A1Z7J1;A0A0B4LEH1;Q0E9F2	Sticks and stones, isoform A;\Sticks and stones, isoform B\";\"Sticks and stones, isoform C\""	sns	FBgn0024189	4.84741	6.06067e-07
Q7JZM8	39S ribosomal protein L41, mitochondrial	mRpL41	FBgn0034001	4.81383	3.12195e-07
Q9VJ44	SD06839p	Dmel\CG17597 CG17597 Dmel_CG17597	FBgn0032715	4.65055	1.42987e-06
Q9VWI9;E1JJR2	Nicotinic acetylcholine receptor alpha7, isoform A (Nicotinic acetylcholine receptor alpha7, isoform D) (Nicotinic acetylcholine receptor alpha7, isoform F);\Nicotinic acetylcholine receptor alpha7, isoform E\""	nAChRalpha7	FBgn0086778	4.58032	9.38163e-09
A4IJ70	Dpr-interacting protein zeta, isoform A (Dpr-interacting protein zeta, isoform B) (FI03417p);\Dpr-interacting protein zeta, isoform C\";Dpr-interacting protein epsilon (IP17937p)"	DIP-epsilon	FBgn0259714	4.54034	2.2552e-07
M9PBG8;Q9W0S2	AT02824p (Rho guanine nucleotide exchange factor 3, isoform E);\AT24447p (Rho guanine nucleotide exchange factor 3, isoform B)\";\"FI05619p (Rho guanine nucleotide exchange factor 3, isoform A) (Rho guanine nucleotide exchange factor 3, isoform F)\";\"LP23332p (Rho guanine nucleotide exchange factor 3, isoform H)\";\"Rho guanine nucleotide exchange factor 3, isoform C\";\"Rho guanine nucleotide e…	RhoGEF3	FBgn0264707	4.53115	1.23333e-07
Q9W0M0	Dodecenoyl-CoA delta-isomerase (EC 5.3.3.8)	Dci DCI Dmel\CG13890 CG13890 Dmel_CG13890	FBgn0035169	4.47926	7.5655e-06
Q7K0W4	LD27203p (Vajk4)	CG6564	FBgn0050101	4.46507	2.61312e-06
Q9VDP5;B6IDZ4	GH07829p (Neuroligin 4, isoform D);\Neuroligin 4, isoform B (Neuroligin 4, isoform C) (Neuroligin 4, isoform E)\""	Nlg4	FBgn0083975	4.41707	0.000173855
A0A0B4KGC3;Q9W201;A0A4P7VAE4;Q9W1Z8	Uncharacterized protein, isoform A;\Uncharacterized protein, isoform B\";\"Uncharacterized protein, isoform D\";\"Uncharacterized protein, isoform E\""	CG13530 CG3536 dmCNG4 Dmel\CG42260 lincRNA.378 CG42260 Dmel_CG42260;CG3536 CG13530 dmCNG4 Dmel\CG42260 lincRNA.378 CG42260 Dmel_CG42260;dmCNG4 CG13530 CG3536 Dmel\CG42260 lincRNA.378 CG42260 Dmel_CG42260;Dmel\CG42260 CG13530 CG3536 dmCNG4 lincRNA.378 CG42260 Dmel_CG42260	FBgn0259145	4.39337	8.30942e-07
Q059C4;M9PCK0	Uncharacterized protein, isoform D;IP05215p	CG11928 CG15633 Dmel\CG34351 ORE-3 CG34351 Dmel_CG34351;ORE-3 CG15633 Dmel\CG34351 CG11928 CG34351 Dmel_CG34351	FBgn0085380	4.34748	1.12395e-05
X2JA84;Q9VJ94	Dipeptidase	CG31786 CG15157 CG15158 CG31746 CG42400 CG7167 CG7198 Dmel\CG42750 CG42750 Dmel_CG42750;CG7198 CG15157 CG15158 CG31746 CG31786 CG42400 CG7167 Dmel\CG42750 CG42750 Dmel_CG42750	FBgn0261804	4.30771	1.08215e-06
Q9VVC2	Uncharacterized protein	Dmel\CG13022 CG13022 Dmel_CG13022	FBgn0036679	4.26436	3.24203e-06
B7Z013;Q8MRP5;B7Z012	Cappuccino, isoform B (GH07742p);\Cappuccino, isoform H\";\"Cappuccino, isoform I\""	capu	FBgn0000256	4.24745	1.02547e-07
Q95T19	Serine--tRNA synthetase-like protein Slimp (Seryl-tRNA synthetase-like insect mitochondrial protein)	Slimp	FBgn0051133	4.19734	1.0231e-05
B7Z0D9;Q0E8G9;M9PHS6	Down syndrome cell adhesion molecule 4, isoform D (Down syndrome cell adhesion molecule 4, isoform E);\Down syndrome cell adhesion molecule 4, isoform H\";\"Down syndrome cell adhesion molecule 4, isoform I (Down syndrome cell adhesion molecule 4, isoform J)\""	Dscam4	FBgn0263219	4.14182	1.14942e-07
R9PY25;A8JUW5	Narrow abdomen, isoform F;\Narrow abdomen, isoform G\""	na	FBgn0002917	4.01644	0.000242011
M9PC26;M9PEE5;M9PBX4;M9PB25;Q9VQU8	Uncharacterized protein, isoform C (Uncharacterized protein, isoform D);\Uncharacterized protein, isoform E\";\"Uncharacterized protein, isoform F\";\"Uncharacterized protein, isoform G\";\"Uncharacterized protein, isoform H\";\"Uncharacterized protein, isoform I\""	CG10020 CG31772 CG31959 Dmel\CG43707 CG43707 Dmel_CG43707;CG31772 CG10020 CG31959 Dmel\CG43707 CG43707 Dmel_CG43707;CG31959 CG10020 CG31772 Dmel\CG43707 CG43707 Dmel_CG43707	FBgn0263846	4.00152	2.16855e-08
Q9VIJ3;Q8T9H0	FI14214p;GEO06673p1 (SD01241p)	CG9328-RA	FBgn0032886	3.99763	0.00138194
Q8IRS0;E1JJE4;X2JCK2;Q9W4F5	Protein-tyrosine-phosphatase	Ptp4E	FBgn0004368	3.98494	0.000705726
Q9VVG0	Cadherin 74A, isoform A (Cadherin 74A, isoform B) (Cadherin 74A, isoform C) (FI21412p1)	Cad74A	FBgn0036715	3.96761	1.02429e-06
B7YZS3;Q9W1A4	Protein tamozhennic	tamo	FBgn0041582	3.95107	2.43664e-07
Q0KHN6	Uncharacterized protein, isoform C (Uncharacterized protein, isoform D)	CG40500 CG40500-PA CG41105 Dmel\CG42346 CG42346 Dmel_CG42346	FBgn0259677	3.89114	2.6338e-06
Q9VB02	Carnitine O-octanoyltransferase, isoform A (EC 2.3.1.137) (Carnitine O-octanoyltransferase, isoform B) (Carnitine O-octanoyltransferase, isoform D) (Carnitine O-octanoyltransferase, isoform E) (Carnitine O-octanoyltransferase, isoform F) (Carnitine O-octanoyltransferase, isoform G) (SD09912p)	CROT Dmel\CG12428 CG12428 Dmel_CG12428	FBgn0039543	3.86951	5.49222e-06
Q9VTG8	Ig-like domain-containing protein	CT23219 BcDNA:RH68451 Dmel\CG7607 CG7607 Dmel_CG7607	FBgn0036145	3.83869	4.55855e-08
Q9W2G9	Acyl-coenzyme A oxidase	Acox57D-p	FBgn0034628	3.83478	9.39212e-06
Q8T6L6;Q8T6L7;Q4AB27	Myosin 95E, isoform B (Myosin 95E, isoform J) (Unconventional myosin 95E isoform II);\Myosin 95E, isoform D (Unconventional myosin 95E isoform I)\";\"Myosin 95E, isoform E\";\"Myosin 95E, isoform F (Myosin 95E, isoform G) (RE40416p)\""	Myo95E	FBgn0039157	3.77991	1.69209e-06
Q7JZB1	RE49860p	Dmel\CG12338 CG12338 Dmel_CG12338	FBgn0033543	3.77368	3.82722e-05
A1Z8D3	FMN hydroxy acid dehydrogenase domain-containing protein	Dmel\CG18003 CG30019 CG18003 Dmel_CG18003	FBgn0061356	3.74123	1.1193e-08
Q9W316	Carbonic anhydrase-related protein B, isoform A (Carbonic anhydrase-related protein B, isoform B) (EC 4.2.1.1) (Carbonic anhydrase-related protein B, isoform C) (Carbonic anhydrase-related protein B, isoform D) (GH26663p)	CG9683	FBgn0052698	3.72291	8.29254e-07
A1Z9K4;Q7KQC4;A0A0B4JD18;Q95RE0;A0A0B4KEQ5	LD38355p (Related to the N terminus of tre oncogene, isoform C);\Related to the N terminus of tre oncogene, isoform A\";\"Related to the N terminus of tre oncogene, isoform B (Tre oncogene-related protein)\";\"Related to the N terminus of tre oncogene, isoform E\";\"Related to the N terminus of tre oncogene, isoform F\""	RN-tre	FBgn0020620	3.68965	0.000147527
Q9VZK7	Uncharacterized protein, isoform B (Uncharacterized protein, isoform C)	Dmel\CG14982 CG14982 Dmel_CG14982	FBgn0035477	3.67871	3.65299e-05
Q9VNB7;A0A0B4LHR5	Uncharacterized protein, isoform A (Uncharacterized protein, isoform B);\Uncharacterized protein, isoform C\";LP15878p1"	CG14669-RA Dmel\CG14669 Q9VNB7 CG14669 Dmel_CG14669;Dmel\CG14669 Q9VNB7 CG14669 Dmel_CG14669;Q9VNB7 Dmel\CG14669 CG14669 Dmel_CG14669	FBgn0037326	3.67827	5.55553e-08
Q9W3U0	Acyl-coenzyme A oxidase	Dmel\CG4586 CG4586 Dmel_CG4586	FBgn0029924	3.6676	8.12726e-06
Q9W3I9	GH01161p (TNF-receptor-associated factor 6)	Traf6	FBgn0265464	3.64058	4.66664e-07
Q8IRI6-9;Q8IRI6	Glucose transporter type 1	Glut1	FBgn0264574	3.58005	0.000127257
Q9VJB6	Putative neural-cadherin 2	CadN2	FBgn0262018	3.57208	0.000147788
S5WMX5;Q9W3C7	Palmitoyl-protein thioesterase 1	Ppt1	FBgn0030057	3.54612	9.61703e-08
Q7JUN3	ATP-binding cassette sub-family D member (EC 7.6.2.4)	ABCD CG2316	FBgn0039890	3.53955	2.99298e-06
P20354	G protein alpha s subunit	Galphas	FBgn0001123	3.50617	1.52343e-05
M9PBB6;Q9V3J9	Down and out, isoform A (Down and out, isoform B) (FI18831p1);\Down and out, isoform C\""	dao	FBgn0028862	3.49521	0.00011295
Q9VRA4;E1JJS1	Glutathione S transferase T3, isoform A (EC 1.11.1.9) (EC 2.5.1.18) (Glutathione S transferase T3, isoform C);\Glutathione S transferase T3, isoform B (EC 1.11.1.9) (EC 2.5.1.18)\""	GstT3	FBgn0031117	3.46254	3.23236e-08
A0A0B4LHH8;Q9VDB7;A0A0B4LIF6;A0A0B4LHQ0	Uncharacterized protein, isoform B;\Uncharacterized protein, isoform C\";\"Uncharacterized protein, isoform D\";LP06548p (LP07504p)"	Dmel\CG16791 anon-WO0172774.78 R5_3R:17143989..17145881 CG16791 Dmel_CG16791;R5_3R:17143989..17145881 anon-WO0172774.78 Dmel\CG16791 CG16791 Dmel_CG16791	FBgn0038881	3.43048	4.0949e-09
P48610-4	Arginine kinase	Argk	FBgn0000116	3.40408	1.33425e-05
Q9VMQ6	RE57459p	CG6922 Cox11 COXZ Dmel\CG31648 CG31648 Dmel_CG31648	FBgn0051648	3.36135	9.22531e-07
A0A0B4K833;Q24214	Calcineurin subunit B type 2	CanB2	FBgn0015614	3.35829	0.00773298
Q9VQU7	Uncharacterized protein, isoform B (Uncharacterized protein, isoform C)	GH25970 BEST:GH25970 Dmel\CG10019 CG10019 Dmel_CG10019	FBgn0031568	3.34668	4.80437e-06
Q9VHT5	LD31571p (Mitochondrial ribosomal protein L1)	mRpL1	FBgn0037566	3.32362	0.00105509
Q9VVZ4	Uncharacterized protein	Dmel\CG14095 CG14095 Dmel_CG14095	FBgn0036870	3.29809	0.0001427
Q9VS41	Unc-13-4A, isoform B (Unc-13-4A, isoform C)	unc-13-4A	FBgn0035756	3.29266	3.60656e-07
Q8MKK5	GH09271p (Kazachoc, isoform B)	kcc	FBgn0261794	3.28613	0.000757106
Q9W133	AarF domain-containing kinase 1 (EC 2.7.-.-)	Adck1 Adck CG3608	FBgn0035039	3.2491	0.000110101
A8JNX5;A0A0S0WNY8;M9NE13;Q95RL8;M9PDC9	LD20458p (Nicotinic acetylcholine receptor alpha4, isoform E);\Nicotinic acetylcholine receptor alpha4, isoform C\";\"Nicotinic acetylcholine receptor alpha4, isoform D (Nicotinic acetylcholine receptor alpha4, isoform F)\";\"Nicotinic acetylcholine receptor alpha4, isoform G\";\"Nicotinic acetylcholine receptor alpha4, isoform H\""	nAChRalpha4	FBgn0266347	3.23325	8.85367e-06
Q9VAR6	Dpr-interacting protein gamma (GH08175p)	DIP-gamma	FBgn0039617	3.22688	5.10566e-06
Q8IPC5;Q8IPC3	Cylindromatosis, isoform B;\Cylindromatosis, isoform D (Cylindromatosis, isoform E) (FI01020p)\""	CYLD	FBgn0032210	3.22576	0.00105477
A8JNU1;Q9VV68	Uncharacterized protein, isoform B (EC 4.6.1.1);\Uncharacterized protein, isoform C (EC 4.6.1.1)\""	CG12436 AC Ago2 CG32158 CG42513 Dmel\CG43373 CG43373 Dmel_CG43373;CG32158 AC Ago2 CG12436 CG42513 Dmel\CG43373 CG43373 Dmel_CG43373	FBgn0263131	3.21334	6.29705e-06
A8JQT1;A0A4D6K026	Guanylate cyclase	CG10738-RA Dmel\CG10738 GYC CG10738 Dmel_CG10738;CG14652 CG12584 CG12585 CG41467 CG9783 Dmel\CG34357 GYC CG34357 Dmel_CG34357;CG5719 CG14501 CG33958-RA Dmel\CG33958 GYC CG33958 Dmel_CG33958;CG9783 CG12584 CG12585 CG14652 CG41467 Dmel\CG34357 GYC CG34357 Dmel_CG34357;Dmel\CG10738 GYC CG10738 Dmel_CG10738;GYC Dmel\CG10738 CG10738 Dmel_CG10738;Gyc88E CG4154	FBgn0085386	3.10525	2.05562e-06
A8DYB0	Midasin	Dmel\CG13185 CG18329 CG13185 Dmel_CG13185	FBgn0033661	3.10332	4.25194e-08
A0A0S0X7W8	Protein tweety homolog;Protein tweety-2 (Dttyh2)	BG00376 Dmel\CG3638 EG:33C11.3 TTYH2 CG3638 Dmel_CG3638;CG3638;Dmel\CG3638 BG00376 EG:33C11.3 TTYH2 CG3638 Dmel_CG3638;EG:33C11.3 BG00376 Dmel\CG3638 TTYH2 CG3638 Dmel_CG3638	FBgn0261444	3.09454	3.77331e-08
Q9VXK9	RH04127p	Dmel\CG9170 anon-WO0140519.214 CG9170 Dmel_CG9170	FBgn0030716	3.08497	1.55772e-05
Q9VMC7;A8DYW1	Uncharacterized protein, isoform B;LP11564p	CG9545	FBgn0051638	3.08082	0.00163416
Q9VV95	Uncharacterized protein, isoform B (Uncharacterized protein, isoform C)	Dmel\CG13026 CG13026 Dmel_CG13026	FBgn0036656	3.07667	3.4731e-05
A0A0B4LHR4;Q8IN24;Q9Y133	BcDNA.GH07312 (Metabotropic GABA-B receptor subtype 2, isoform B);\Metabotropic GABA-B receptor subtype 2, isoform A\";\"Metabotropic GABA-B receptor subtype 2, isoform C\""	GABA-B-R2	FBgn0027575	3.0372	3.75659e-08
Q9V3Q9	IP03705p (Metabotropic GABA-B receptor subtype 1, isoform B) (Metabotropic GABA-B receptor subtype 1, isoform C)	GABA-B-R1	FBgn0260446	2.99811	7.61475e-05
A1Z7A6;A1Z7A6-2;A0A0B4LEF8	ArfGAP with SH3 domain, ANK repeat and PH domain-containing protein;\ArfGAP with SH3 domain, ankyrin repeat and PH domain, isoform D\""	Asap	FBgn0050372	2.98248	0.000108807
Q9W483	GH18971p	Dmel\CG15772 CG15772 Dmel_CG15772	FBgn0029799	2.98098	1.92439e-06
A8JNL6;P91621	Protein still life, isoform SIF type 1	sif	FBgn0085447	2.96609	1.28671e-06
Q5BIG2	RE53262p	Dmel\CG6024 CT18912 CG6024 Dmel_CG6024	FBgn0036202	2.95338	8.92577e-08
A0A0C4DHC4;A0A0B4KEJ9;A0A0B4KF87;A0A0B4KEQ3;A8DY94;A0A0B4JD38;A8DY93;A0A0B4K738;A0A0B4KFK3	Slowpoke 2, isoform D;\Slowpoke 2, isoform E\";\"Slowpoke 2, isoform F\";\"Slowpoke 2, isoform G\";\"Slowpoke 2, isoform H\";\"Slowpoke 2, isoform I\";\"Slowpoke 2, isoform L\";\"Slowpoke 2, isoform N\";\"Slowpoke 2, isoform O\""	SLO2 CG12897 CG12899 CG12901 CG12904 CG34363 Dm_2R:24301 Dm_2R:24438 Dmel\CG42732 dSLO2 Slack CG42732 Dmel_CG42732	FBgn0261698	2.93507	8.66441e-07
Q9VIL0	Protein brunelleschi	bru	FBgn0261787	2.93299	0.00106669
Q9V483;X2J9E1;L0MPR2	Unc-13, isoform C;\Unc-13, isoform F\";\"Unc-13, isoform G\""	unc-13	FBgn0025726	2.91881	3.86093e-07
A0A126GUU2;A0A0B4KHI2;A0A0B4K6H0;P41596-3;P41596-2;P41596	Dopamine receptor 1	Dop1R1	FBgn0011582	2.91164	0.00575707
X2JD88;M9PE96;A8JUR1	Uncharacterized protein, isoform A;\Uncharacterized protein, isoform B\";\"Uncharacterized protein, isoform C\""	CG15207 CG11203 Dmel\CG43901 CG43901 Dmel_CG43901	FBgn0264502	2.90336	3.35753e-07
Q9VY22	FI18259p1	CG15890-RA	FBgn0030576	2.89913	1.22244e-05
Q7KT97;A0A499GGQ3	Nicotinic acetylcholine receptor alpha5, isoform B (Nicotinic acetylcholine receptor alpha5, isoform D) (Nicotinic acetylcholine receptor alpha5, isoform H);\Nicotinic acetylcholine receptor alpha5, isoform I\""	nAChRalpha5	FBgn0028875	2.8774	2.75548e-07
Q7K4Y8	GH22690p	Dmel\CG1909 CG1909 Dmel_CG1909	FBgn0039911	2.87076	2.09378e-05
B7YZW2	Uncharacterized protein	Dmel\CG42231 CG42231 Dmel_CG42231	FBgn0087041	2.86564	0.0109915
Q9VS10	MIP08469p	CG8641-RA	FBgn0035733	2.86041	8.33533e-06
M9PER3;Q9VRT9;M9PEA7	Uncharacterized protein, isoform B (Uncharacterized protein, isoform E);\Uncharacterized protein, isoform C\";\"Uncharacterized protein, isoform D\""	Dmel\CG13293 CG13293 Dmel_CG13293	FBgn0035677	2.84852	0.00119858
A1Z7T9	Uncharacterized protein	BcDNA:GH21254 Dmel\CG13739 CG13739 Dmel_CG13739	FBgn0033403	2.83172	0.00208403
Q6NP91	RE44586p	Tmem63 CT31310 Dmel\CG11210 CG11210 Dmel_CG11210	FBgn0033259	2.81368	0.0211814
A1Z8R8	Rhomboid-7, isoform A (EC 3.4.21.-) (Rhomboid-7, isoform B)	rho-7	FBgn0033672	2.80576	0.00851686
Q9VTT0;Q7YU67	RE68041p (Semaphorin 5c, isoform B);\Semaphorin 5c, isoform A\""	Sema-5c	FBgn0284221	2.80412	0.000580798
Q7K304;A0A0B4KFF6;A8DY77	DNAation factor-related protein 2, isoform A (DNAation factor-related protein 2, isoform C) (LD32009p);\DNAation factor-related protein 2, isoform B\";\"DNAation factor-related protein 2, isoform D\""	Drep2;Drep-2	FBgn0028408	2.79141	9.68652e-06
A8DYW4;A0A0S0WGS4	Uncharacterized protein, isoform E;GEO13356p1 (GM12714p)	CG34310-RA	FBgn0085339	2.78472	5.05947e-05
A0A0B4K7G3;A0A0B4K6W5;Q9V9S7-2;Q9V9S7;A0A0B4LJ24;Q9V9S7-3	Rho GTPase-activating protein 100F	RhoGAP100F	FBgn0039883	2.77511	1.02386e-09
Q8SX06	GEO08318p1 (RH33338p)	nkt BcDNA:RH33338 CT33742 Dmel\CG14141 CG14141 Dmel_CG14141	FBgn0036146	2.77161	6.39615e-06
Q9VFU7	Sidestep IV, isoform C (Sidestep IV, isoform D)	side-IV 14372 BP1073 CT34011 Dmel\CG14372 CG14372 Dmel_CG14372	FBgn0038156	2.76747	0.000352053
Q9VZ38	GH02938p	Dmel\CG1537 BcDNA:GH02938 CG1537 Dmel_CG1537	FBgn0030260	2.76512	0.000881045
P35992-2;P35992-1;P35992-6;P35992	Tyrosine-protein phosphatase 10D	Ptp10D	FBgn0004370	2.7563	2.99182e-05
Q9VQI6	LD25952p	DmCG8814 Dmel\CG8814 CG8814 Dmel_CG8814	FBgn0031478	2.75204	0.00265106
M9PEM1;Q9VZC9	GH06387p (Syntaxin 17, isoform A);\Syntaxin 17, isoform B\""	Syx17	FBgn0035540	2.75096	0.000154701
A0A0B4K7L4;A4V370;A0A0B4KGL5;P49283;P49283-1	Protein Malvolio	Mvl	FBgn0011672	2.74272	0.000334664
M9MSI3;Q9V3G8	RH73259p (Vajk1, isoform A);\Vajk1, isoform B\""	BG:DS00180.2	FBgn0028938	2.73819	5.34976e-06
E1JH11;A0A0B4K6T3;A0A0B4KEG9;A1Z7G7-2;A1Z7G7	Latrophilin Cirl	Cirl	FBgn0033313	2.7234	0.000176918
Q9W3G6	Nicotinic acetylcholine receptor alpha3, isoform B (Nicotinic acetylcholine receptor alpha3, isoform C)	nAChRalpha3	FBgn0015519	2.70325	1.04507e-05
Q9V4T5	Probable cytochrome P450 4e1	Cyp4e1	FBgn0015034	2.69686	0.00206835
Q3KN41;A0A0B4KGL0;A0A0B4KGQ3;A0A0B4KH61	LP14275p (Neurexin 1, isoform B) (Neurexin 1, isoform D) (Neurexin 1, isoform H) (Neurexin 1, isoform I);\Neurexin 1, isoform E\";\"Neurexin 1, isoform F\";\"Neurexin 1, isoform G\""	Nrx-1	FBgn0038975	2.68984	3.49857e-10
B7Z0J4	COX assembly mitochondrial protein	CG42375-RA	FBgn0259721	2.68953	3.01737e-06
Q9VFS1	Adenosine deaminase-related growth factor D (EC 3.5.4.4) (RH02379p)	Adgf-D	FBgn0038172	2.66901	4.62767e-09
Q95U32	GH11867p	Rpb7	FBgn0051344	2.66081	0.00204042
X2J5Z1;Q8IP70	Dpr-interacting protein kappa, isoform A (RE42927p);\Dpr-interacting protein kappa, isoform B\""	DIP-kappa 31814 BG:DS08249.1 Dmel\CG31814 CG31814 Dmel_CG31814	FBgn0051814	2.65778	7.64099e-05
Q0KI50	Dystrophin, isoform D	Dys	FBgn0260003	2.65404	0.00199268
P04755	Acetylcholine receptor subunit beta-like 1	nAChRbeta1	FBgn0000038	2.65129	1.18304e-07
Q7KV24	Uncharacterized protein	Dmel\CG15744 CT35992 Q7KV24_DROME CG15744 Dmel_CG15744	FBgn0030466	2.64873	0.000865806
Q8I099	Uncharacterized protein, isoform A (Uncharacterized protein, isoform C)	Dmel\CG2663 CG2663 Dmel_CG2663	FBgn0037323	2.64662	3.15268e-05
Q9W106	LD11031p	Dmel\CG3589 CG3589 Dmel_CG3589	FBgn0035065	2.64411	0.00685196
Q9VA73-3	Calcium-binding mitochondrial carrier protein Aralar1	aralar1	FBgn0028646	2.64089	0.00333021
Q9VRG4;M9PHQ1;M9PFD0	ATP binding cassette subfamily A, isoform B (EC 3.6.1.3) (EC 3.6.3.-);\ATP binding cassette subfamily A, isoform C (EC 3.6.1.3) (EC 3.6.3.-)\";\"ATP binding cassette subfamily A, isoform D (EC 3.6.1.3) (EC 3.6.3.-)\""	ABCA dABCA Dmel\CG1718 CG1718 Dmel_CG1718	FBgn0031170	2.63971	0.0176579
Q9W0K2	GH12537p (Tryptophan hydroxylase) (EC 1.14.16.1) (EC 1.14.16.4)	Trh	FBgn0035187	2.63731	3.8111e-05
L0MLR4	Calcium/calmodulin-dependent protein kinase II, isoform L (EC 2.7.11.-) (EC 2.7.11.17)	CaMKII	FBgn0264607	2.63408	3.08508e-05
Q9W2G8	Acyl-coenzyme A oxidase	Acox57D-d	FBgn0034629	2.62035	0.00639195
A8JQT5	Chondrocyte-derived ezrin-like domain containing protein, isoform C (SD09116p);\Chondrocyte-derived ezrin-like domain containing protein, isoform G\""	Cdep	FBgn0265082	2.61904	1.54074e-07
X2JDW0;Q9W581;Q6IWN7;Q8MM14;E1JJC6	Glutamate NMDA receptor subunit variant NR2-a (Glutamate NMDA receptor subunit variant NR2-b) (NMDA receptor 2, isoform A) (NMDA receptor 2, isoform B) (NMDA receptor 2, isoform D) (NMDA receptor subunit 2-1c) (NMDA receptor subunit 2-1d) (NMDA receptor subunit 2-1e) (NMDA receptor subunit 2-1f);\NMDA receptor 2, isoform C (NMDA receptor subunit 2-2)\";\"NMDA receptor 2, isoform E\";\"NMDA recept…	Nmdar2	FBgn0053513	2.61799	1.18018e-05
Q6WV19	Polypeptide N-acetylgalactosaminyltransferase 2	pgant2	FBgn0031530	2.61657	9.89911e-05
M9PHL3;M9PJN1;P32870;M9NF51;M9PH52;M9PEL4	Ca(2+)/calmodulin-responsive adenylate cyclase	rut	FBgn0003301	2.60995	2.00878e-08
A8JR72	CASK, isoform E	CASK	FBgn0013759	2.59191	0.000124041
Q9VNA6	Ceramide kinase, isoform A (Ceramide kinase, isoform B) (EC 2.7.1.138) (EC 2.7.1.23) (LD42647p)	Cerk	FBgn0037315	2.58404	1.0844e-07
Q9VBX8	IP15857p	CG11935 Dmel\CG33096 CG33096 Dmel_CG33096	FBgn0053096	2.58191	9.66363e-05
Q9VPU0	Uncharacterized protein	Dmel\CG3862 CG3862 Dmel_CG3862	FBgn0031286	2.58153	1.95164e-06
M9PEV2;Q9VSS9	Uncharacterized protein, isoform B;RE40614p	Dmel\CG5087 NM_140022.1 CG5087 Dmel_CG5087;NM_140022.1 Dmel\CG5087 CG5087 Dmel_CG5087	FBgn0035953	2.56216	0.0017547
Q9VTH0	Procollagen-lysine,2-oxoglutarate 5-dioxygenase (Procollagen lysyl hydroxylase) (EC 1.14.11.4)	Plod	FBgn0036147	2.56099	8.03255e-06
X2JF15;X2JEQ0;X2JBI1;X2JJU0;X2JDH0;Q9I7S4	Radish, isoform I;\Radish, isoform J\";\"Radish, isoform K\";\"Radish, isoform L\";\"Radish, isoform M\";\"Radish, isoform N\""	rad	FBgn0265597	2.56049	1.21408e-07
M9NGH0;Q7KW14-2	Coiled-coil domain-containing protein CG32809	CG32809	FBgn0023531	2.56024	0.000204698
A0A0B4K6V0	Bruchpilot, isoform L	brp	FBgn0259246	2.55096	0.00489914
Q9VCL1;A0A0B4KGP4	Beaten path IV, isoform A (GH12267p);\Beaten path IV, isoform B\""	beat-IV	FBgn0039089	2.55009	8.29091e-05
A0A0B4KGU3;A0A0B4KHE6;P09478	Acetylcholine receptor subunit alpha-like 1	nAChRalpha1	FBgn0000036	2.54259	3.45055e-09
Q8IPU7;Q8IPU8;Q9VPD6	Uncharacterized protein, isoform B;RE48077p;RE54374p	BNIP3 Dmel\CG5059 CG5059 Dmel_CG5059;Dmel\CG5059 BNIP3 CG5059 Dmel_CG5059	FBgn0037007	2.54032	5.97713e-05
X2JGR4;A8JNU2;M9PFI8;P00522;M9PCT8;M9PFS1;M9PCU1;M9PI83;M9PFX0;M9PFI5	Non-specific protein-tyrosine kinase;Tyrosine-protein kinase Abl	Abl	FBgn0000017	2.53257	0.000250123
A0A0B4JCX2;A0A0B4JDC9;A0A0B4KGQ6;E1JIL7;A0A0B4KG12;A0A126GUV2;Q86BS0;Q86BP0	RIM-binding protein, isoform F;\RIM-binding protein, isoform G\";\"RIM-binding protein, isoform I\";\"RIM-binding protein, isoform J\";\"RIM-binding protein, isoform L\";\"RIM-binding protein, isoform M\";\"RIM-binding protein, isoform N\";\"RIM-binding protein, isoform O\""	Rbp	FBgn0262483	2.53132	4.50825e-09
Q9W3W4	5-demethoxyubiquinone hydroxylase, mitochondrial (DMQ hydroxylase) (EC 1.14.13.-) (Ubiquinone biosynthesis monooxygenase COQ7)	COQ7	FBgn0029502	2.52896	2.03601e-05
O76137;A0A0B4KFZ4	Tetraspanin	TM4SF	FBgn0020372	2.52534	5.55804e-07
A1Z6H9;A0A0C4DHB6;A0A0B4KED6	Defective proboscis extension response 12, isoform C (IP17045p);\Defective proboscis extension response 12, isoform D\";\"Defective proboscis extension response 12, isoform E\""	dpr12	FBgn0085414	2.51581	0.000588683
A0A0B4LFA9;A1Z9K8;A0A0B4LF25;A0A0B4K7Z0	LD13733p (Prosap, isoform A);\Prosap, isoform C\";\"Prosap, isoform D\";\"Prosap, isoform E\""	Prosap	FBgn0040752	2.49923	6.91849e-06
Q9VE09	Glutamyl-tRNA(Gln) amidotransferase subunit A, mitochondrial	gatA	FBgn0260779	2.49872	1.0621e-05
M9NGQ9;X2JIG6;Q9NDM2	Protein trapped in endoderm-1	Tre1	FBgn0046687	2.47612	0.000911618
M9PDA4;Q6NP60	MOXD1 homolog 2	olf413	FBgn0037153	2.47319	0.000119012
A8DYL2	Uncharacterized protein, isoform G (Uncharacterized protein, isoform H)	CG13498 BP1037 CG13497 CG13499 CG30405 CG30408 CG33227 CG34004 CT32866 Dmel\CG34370 tld-like CG34370 Dmel_CG34370	FBgn0085399	2.46036	2.4584e-09
M9PCE5;Q9VU94	Hemolectin, isoform A;\Hemolectin, isoform B\""	Hml	FBgn0029167	2.44666	0.000139966
M9PH69;A0A499NPJ3;M9NGG3;Q9VXV8;M9NEI3	Cyclic nucleotide-gated ion channel-like, isoform D;\Cyclic nucleotide-gated ion channel-like, isoform E\";\"Cyclic nucleotide-gated ion channel-like, isoform F (GH04075p)\";\"Cyclic nucleotide-gated ion channel-like, isoform I\";\"Cyclic nucleotide-gated ion channel-like, isoform J\";\"Cyclic nucleotide-gated ion channel-like, isoform K\""	Cngl	FBgn0263257	2.44316	0.000130719
Q9VJQ0	Uncharacterized protein, isoform B (Uncharacterized protein, isoform C)	BG:DS03192.2 Dmel\CG4168 CG4168 Dmel_CG4168	FBgn0028888	2.43759	0.00142426
M9PD76;A8DZ18;P16621	Protein-tyrosine-phosphatase;Tyrosine-protein phosphatase Lar	Lar	FBgn0000464	2.43715	1.91496e-08
M9NGR8;P33085-4;P33085-2;P33085-5;P33085-6;P33085	Innexin;Innexin shaking-B	shakB	FBgn0085387	2.43021	0.0281162
A0A0B4JCW7;Q9VH10;A0A0B4KG40	Uncharacterized protein, isoform A;\Uncharacterized protein, isoform B\";\"Uncharacterized protein, isoform C\""	CG34108 CG12816 CG3996 Dmel\CG42795 CG42795 Dmel_CG42795;CG3996 CG12816 CG34108 Dmel\CG42795 CG42795 Dmel_CG42795	FBgn0261928	2.41661	5.18074e-08
Q24418	Glutamate [NMDA] receptor subunit 1	Nmdar1	FBgn0010399	2.41596	6.23654e-07
M9PDI1;Q24270-2;Q24270;Q24270-3;Q24270-4;M9PFZ4;M9PD78;M9PBC0;M9PD04;M9PDI5	Voltage-dependent calcium channel type D subunit alpha-1	Ca-alpha1D	FBgn0001991	2.41271	0.00724257
P48596-3;P48596	GTP cyclohydrolase 1	Pu	FBgn0003162	2.40961	2.37091e-06
Q7KTS3;Q9VNC9	Uncharacterized protein, isoform B (Uncharacterized protein, isoform C);LD36006p	Dmel\CG2519 CG2519 Dmel_CG2519	FBgn0037336	2.4092	1.57086e-05
A8JRD0;E1JIX9;Q9VBN0;Q6NP71;A0A0B4KI25;A0A0B4KHW9;A8JRD2;Q9VBN1;A8JRD1;Q9VBN2;A8JRC4;A8JRC7;Q7YU01	FI11925p (Lipophorin receptor 1, isoform D);\GH26833p (Lipophorin receptor 2, isoform F)\";\"LD11117p (Lipophorin receptor 2, isoform E)\";\"LD21010p (Lipophorin receptor 1, isoform H)\";\"Lipophorin receptor 1, isoform G\";\"Lipophorin receptor 1, isoform J (RE40649p)\";\"Lipophorin receptor 1, isoform K\";\"Lipophorin receptor 1, isoform L\";\"Lipophorin receptor 1, isoform P (Lipophorin recept…	LpR1;LpR2	FBgn0066101	2.40285	8.23245e-06
A4UZI0;A0A0B4LGK5;A1ZA18;A0A0B4KFR5;A0A0B4KG24	Kinesin-like protein	Khc-73	FBgn0019968	2.39489	0.00734789
Q0KIB1;Q0KIB0	Sidestep III, isoform O;\Sidestep III, isoform P\""	side-III 34113 CG10989 CG14677 CG14678 CT34460 Dm_3R:9314 Dmel\CG34113 CG34113 Dmel_CG34113	FBgn0083949	2.38623	0.00309494
Q9VPA1;M9PG87	Uncharacterized protein, isoform B;GH12701p	CG3116	FBgn0052432	2.37842	5.93523e-05
Q9VZN2;M9MRV3;D4G7A5;M9PE70;E0R7R0;A8JNJ8;Q7YU16;Q9VZM9;Q9VZN0	Uncharacterized protein, isoform D;\Uncharacterized protein, isoform G\";\"Uncharacterized protein, isoform L\";\"Uncharacterized protein, isoform M\";GH21062p;LD44321p;MIP13265p;MIP17622p;RE59328p"	CG12604;CG32264-RB;CG32264-RE;CG10860	FBgn0052264	2.36398	0.00646989
P16395-2;P16395	Muscarinic acetylcholine receptor DM1	mAChR-A	FBgn0000037	2.35831	0.00461622
Q9VDU9	Histamine-gated chloride channel alpha1 subunit (Histamine-gated chloride channel subunit 1) (Histamine-gated chloride channel subunit 2) (Histamine-gated chloride channel subunit A) (IP02838p) (Ora transientless)	ort	FBgn0003011	2.35824	0.000934822
Q7K0H4;A0A0B4K7P4;A0A0B4K866	SD07723p (Straightjacket, isoform B);\Straightjacket, isoform C\";\"Straightjacket, isoform D\""	stj	FBgn0261041	2.35549	0.000386632
B7Z0R2;Q9VAS8;A0A0B4KHD2	Sponge, isoform D (Sponge, isoform H);\Sponge, isoform E\";\"Sponge, isoform F (Sponge, isoform G)\""	spg	FBgn0264324	2.35423	6.02669e-09
X2JE21;Q9VXL1;M9PER2	Mind-meld, isoform F (EC 3.4.24.-);\Mind-meld, isoform H (EC 3.4.24.-)\";\"Mind-meld, isoform J (EC 3.4.24.-)\""	mmd	FBgn0259110	2.3385	1.21938e-08
X2J8Y6;Q9V3R1	Accessory gland protein Acp36DE	Acp36DE	FBgn0011559	2.32741	0.0293642
M9PFU0;Q9VK03;Q9VK01	Uncharacterized protein, isoform A;\Uncharacterized protein, isoform C\";\"Uncharacterized protein, isoform D\""	CG15639 CG16970 Dmel\CG43778 FBgn 32504 CG43778 Dmel_CG43778;CG16970 CG15639 Dmel\CG43778 FBgn 32504 CG43778 Dmel_CG43778	FBgn0264308	2.32467	8.89972e-08
Q9W0D7	GM14467p (Peroxin 10, isoform A) (Peroxin 10, isoform B)	Pex10	FBgn0035233	2.31311	8.87144e-05
Q9VXB5	39S ribosomal protein L22, mitochondrial	mRpL22	FBgn0030786	2.30934	1.21503e-05
Q9VVY7;R9PY60	Uncharacterized protein, isoform E;FI20154p1	CG32206-RB	FBgn0052206	2.30908	4.02411e-05
Q8IMK5;C6TP98;A0A0B4KI57	Glucosamine 6-phosphate N-acetyltransferase (EC 2.3.1.4)	CG1969-RB	FBgn0039690	2.3056	0.000259446
Q9VCC6	GM05240p (RE32988p)	Dmel\CG6178 FACL CG6178 Dmel_CG6178	FBgn0039156	2.30407	7.36348e-07
B7YZN6	GH02741p2	CG9865-RA	FBgn0259725	2.30298	0.00229748
Q9VH93	Uncharacterized protein, isoform A (Uncharacterized protein, isoform B)	Dmel\CG9444 CG9444 Dmel_CG9444	FBgn0037730	2.2903	0.000337003
M9PHV2;P25123;M9PEV8;M9PBZ1;P25123-1;P25123-3	Gamma-aminobutyric acid receptor subunit beta	Rdl	FBgn0004244	2.29002	8.05359e-07
E1JIQ1;Q94900;A0A0B4KHS0;Q94900-3;Q94900-4;A0A0B4LHB7;A0A0B4LHB9;Q94900-5;Q94900-2	Glutamate-gated chloride channel	GluClalpha	FBgn0024963	2.28243	4.73327e-06
M9NE36;Q9VPI4;M9NCX5;Q9VPI3;M9NCL3;A8DYS5;Q0E8V4;M9NEJ4	Chitin deacetylase-like 5, isoform A (EC 3.5.-.-) (FI04738p);\Chitin deacetylase-like 5, isoform B (EC 3.5.-.-)\";\"Chitin deacetylase-like 5, isoform E (EC 3.5.-.-)\";\"Chitin deacetylase-like 5, isoform F (EC 3.5.-.-)\";\"Chitin deacetylase-like 5, isoform G (EC 3.5.-.-)\";\"Chitin deacetylase-like 5, isoform H (EC 3.5.-.-)\";\"Chitin deacetylase-like 5, isoform I (EC 3.5.-.-)\";\"Chitin deacet…	Cda5	FBgn0051973	2.27848	0.00181912
M9PDM5;P25157	Guanine nucleotide-binding protein subunit alpha homolog	cta	FBgn0000384	2.2736	0.00882806
Q9VH85	GH14967p (Sidestep VII, isoform A) (Sidestep VII, isoform B)	side-VII 12950 CT32101 Dmel\CG12950 CG12950 Dmel_CG12950	FBgn0037736	2.26727	0.00228859
X2JAR2	Down syndrome cell adhesion molecule 2, isoform Q	Dscam2	FBgn0265296	2.264	2.73691e-07
Q9VK30	GH19029p	Dmel\CG5287 dAlg7 CG5287 Dmel_CG5287	FBgn0032477	2.26136	0.00728206
P28285	5-hydroxytryptamine receptor 2A	5-HT1A	FBgn0004168	2.24879	0.000291829
M9MSI8;M9MRP6;M9MRV1;X2JAP2;M9MRK7;X2JA38	Tweek, isoform F;\Tweek, isoform G\";\"Tweek, isoform H\";\"Tweek, isoform I\";\"Tweek, isoform J\";\"Tweek, isoform K\""	tweek	FBgn0261671	2.24821	0.00181422
A0A0B4KEG4;A0A126GUN0;Q01583-1;Q01583-3;Q01583-2	Diacylglycerol kinase;Diacylglycerol kinase 1	Dgk	FBgn0085390	2.24238	0.00133913
Q9W3K6	LD35927p	Dmel\CG2258 CG2258 Dmel_CG2258	FBgn0029997	2.24061	3.20432e-09
Q9VP52;Q9VP51	GH24315p;LD40450p	Dmel\CG11309 CG11309 Dmel_CG11309	FBgn0037070	2.22584	0.00331498
Q9VS39	FI19525p1	CG14830-RA	FBgn0035755	2.21539	0.00614887
E1JJD5;P13217	Phosphoinositide phospholipase C;1-phosphatidylinositol 4,5-bisphosphate phosphodiesterase	norpA	FBgn0262738	2.21011	0.0343669
M9PF96;Q9VWC8	LD11581p (Peroxisomal membrane protein 70 kDa, isoform A) (Peroxisomal membrane protein 70 kDa, isoform B) (EC 3.6.1.3) (EC 3.6.3.-) (Peroxisomal membrane protein 70 kDa, isoform D);\Peroxisomal membrane protein 70 kDa, isoform C (EC 3.6.1.3) (EC 3.6.3.-)\""	Pmp70	FBgn0031069	2.20725	1.30274e-05
X2JES6;Q9VZ40;Q9VZ40-2	Uncharacterized protein CG1552	CG1552	FBgn0030258	2.20362	0.00495229
Q9VG24	Beaten path Va, isoform A (Beaten path Va, isoform B) (Beaten path Va, isoform C) (IP01704p)	beat-Va	FBgn0038087	2.2019	1.15436e-05
Q9VKE2	Crystallin, isoform A (Crystallin, isoform B) (RH66281p)	Cry	FBgn0005664	2.191	2.24281e-05
Q9VP76-2;M9PG27;M9PD54;Q9VP76;M9PID8	Adenylyl cyclase 78C, isoform D (EC 4.6.1.1);\Adenylyl cyclase 78C, isoform E (EC 4.6.1.1)\";\"Adenylyl cyclase 78C, isoform F (EC 4.6.1.1)\";Adenylyl cyclase 78C (EC 4.6.1.1)"	Ac78C	FBgn0024150	2.18266	0.000212785
Q9VWG0	GH21048p (GH21653p) (Shawn, isoform B) (Shawn, isoform C) (Shawn, isoform D) (Shawn, isoform E)	Shawn	FBgn0031039	2.18212	0.0425178
M9PGJ9;X2JIR4;M9PJ95;B7Z129;B7Z130;O77086-3;O77086-2;O77086;B7Z131;B7Z132	Guanine nucleotide-releasing factor 2	C3G	FBgn0259228	2.16847	0.00364881
Q9I7H4	RE02508p	Dmel\CG9717 CG9717 Dmel_CG9717	FBgn0039789	2.16702	0.000398767
Q9VD55	Cytochrome c heme lyase (EC 4.4.1.17)	Cchl	FBgn0038925	2.16308	0.010946
A0A0B4KGF3;Q9U6L5	Ejaculatory bulb-specific protein 1	Peb	FBgn0004181	2.15882	0.0405117
Q9W588	IP10007p (RH63812p)	EG:80H7.10	FBgn0026872	2.15646	0.000260994
A0A0B4KFH8;Q9W0Y8;A0A0B4K887;A0A0B4K8B5;A0A0B4K814;A0A0B4K7I8;Q9W0Y8-3	Sodium channel protein;Sodium channel protein 60E	NaCP60E	FBgn0085434	2.15376	3.67533e-06
A0A0B4LGW2;A1ZB14	Eag-like K[+] channel, isoform A;\Eag-like K[+] channel, isoform B\""	Elk	FBgn0011589	2.15355	0.000271777
Q9VEB4	Transcription termination factor 5, mitochondrial (Mitochondrial transcription termination factor 5) (mTerf5)	mTerf5	FBgn0038584	2.15133	0.000205733
Q9VNU2	HL01743p (Lazaro) (EC 3.1.3.-) (EC 3.1.3.4)	laza	FBgn0037163	2.14294	0.00977292
P26675	Protein son of sevenless	Sos	FBgn0001965	2.13685	0.00713407
E1JJM6;M9PJK5;M9NF26;B7Z145;Q9VYN8;Q9VYN8-2	Teneurin-a	Ten-a	FBgn0267001	2.12226	0.000144573
Q9VGV9	GH11067p	Dmel\CG6567 CG6567 Dmel_CG6567	FBgn0037842	2.12222	0.000242185
M9PFD6;M9PI39;Q9U6L4;M9PI22	Protein tweety homolog;Protein tweety	tty	FBgn0015558	2.12038	5.1704e-06
A1Z7U1	Uncharacterized protein, isoform C (Uncharacterized protein, isoform D)	Dmel\CG13954 CG13954 Dmel_CG13954	FBgn0033405	2.1155	0.000611923
Q0E9A2;Q95T77;Q7JR72;E2QCC2;A0A0B4LF85;A0A0B4LEY2	GH13729p (No extended memory, isoform B) (No extended memory, isoform E) (No extended memory, isoform G) (EC 1.-.-.-) (EC 1.16.1.7);\No extended memory, isoform A (EC 1.-.-.-) (EC 1.16.1.7) (RE01022p)\";\"No extended memory, isoform C (EC 1.-.-.-) (EC 1.16.1.7)\";\"No extended memory, isoform K (EC 1.-.-.-) (EC 1.16.1.7)\";\"No extended memory, isoform L (EC 1.-.-.-) (EC 1.16.1.7)\";\"No extended…	nemy	FBgn0261673	2.11186	0.0191724
P92177	14-3-3 protein epsilon	14-3-3epsilon	FBgn0020238	2.10928	0.0433498
Q9VE88;A0A0B4LIC4	Uncharacterized protein, isoform B;\Uncharacterized protein, isoform C\""	Dmel\CG15803 lincRNA.804 CG15803 Dmel_CG15803;lincRNA.804 Dmel\CG15803 CG15803 Dmel_CG15803	FBgn0038606	2.10649	3.35886e-06
Q9VX48;M9PEZ9;E1JJN5;M9PHU0	Uncharacterized protein, isoform C;\Uncharacterized protein, isoform D\";\"Uncharacterized protein, isoform F (Uncharacterized protein, isoform G)\";SD02996p"	CG12432 CG8557 Dmel\CG43658 CG43658 Dmel_CG43658;CG12432 Dmel\CG43658 CG43658 CG8557 Dmel_CG43658;CG8557 CG12432 Dmel\CG43658 CG43658 Dmel_CG43658	FBgn0263706	2.09771	0.00424635
E1JHP3;Q0E8N3;X2JEX4;X2JAM1;Q9V9Q7;Q9V9Q9	GH19218p (No long nerve cord, isoform B) (EC 3.4.-.-);\No long nerve cord, isoform A (EC 3.4.-.-)\";\"No long nerve cord, isoform C (No long nerve cord, isoform E) (EC 3.4.-.-)\";\"No long nerve cord, isoform D (EC 3.4.-.-)\";\"No long nerve cord, isoform F (EC 3.4.-.-)\";\"No long nerve cord, isoform G (EC 3.4.-.-)\""	nolo	FBgn0051619	2.09638	1.15301e-08
Q9VEJ5;Q7KSE9;A8JR35	Down syndrome cell adhesion molecule 3, isoform C;\Down syndrome cell adhesion molecule 3, isoform D (LP21844p)\";\"Down syndrome cell adhesion molecule 3, isoform E\";\"Down syndrome cell adhesion molecule 3, isoform F\""	Dscam3	FBgn0261046	2.09488	1.62407e-05
Q9W3C8	Carbonic anhydrase 3, isoform A (Carbonic anhydrase 3, isoform B) (Carbonic anhydrase 3, isoform C) (EC 4.2.1.1) (Carbonic anhydrase 3, isoform D) (Carbonic anhydrase 3, isoform E) (LD36568p)	CAH3 CG11285 Dmel\CG11284 CG11284 Dmel_CG11284	FBgn0030056	2.09301	3.28239e-07
Q9VH63	Uncharacterized protein	Dmel\CG8516 FBgn0037757 CG8516 Dmel_CG8516	FBgn0037757	2.09137	6.42765e-05
A0A0B4LIE3;A0A0B4K6A2;A0A0B4K7J4	Glial cell line-derived neurotrophic family receptor-like, isoform E;\Glial cell line-derived neurotrophic family receptor-like, isoform I\";\"Glial cell line-derived neurotrophic family receptor-like, isoform M\""	Gfrl	FBgn0262869	2.08497	4.18377e-08
Q7K3P0	Cysteinyl-tRNA synthetase, mitochondrial, isoform A (Cysteinyl-tRNA synthetase, mitochondrial, isoform B) (EC 6.1.1.16) (GH24360p)	CysRS-m Dmel\CG8257 CG8257 Dmel_CG8257	FBgn0033900	2.0827	0.0097502
Q7KJ08	Anaplastic lymphoma kinase, isoform A (Anaplastic lymphoma kinase, isoform B) (EC 2.7.10.-) (EC 2.7.10.1) (Receptor protein tyrosine kinase ALK splice variant A)	Alk	FBgn0040505	2.05729	2.40746e-05
Q9VXK7	LD31474p (NADH dehydrogenase (Ubiquinone) 20 kDa subunit, isoform A) (NADH dehydrogenase (Ubiquinone) 20 kDa subunit, isoform B) (NADH dehydrogenase (Ubiquinone) 20 kDa subunit, isoform C)	ND-20	FBgn0030718	2.05009	0.00172422
Q9VBR3	Astrocytic leucine-rich repeat molecule (GH14162p)	alrm	FBgn0039332	2.04732	0.000732962
Q9VQZ3	Uncharacterized protein, isoform A (Uncharacterized protein, isoform B)	Dmel\CG15431 CG15431 Dmel_CG15431	FBgn0031602	2.04683	0.000334914
Q9VDE9	FI04035p (Rho GTPase activating protein at 93B)	RhoGAP93B	FBgn0038853	2.04493	2.96633e-06
Q9VUN0	Toll-like receptor 6 (EC 3.2.2.6)	Toll-6	FBgn0036494	2.04205	0.000365906
Q9VIK0	Alpha-methylacyl-CoA racemase, isoform A (EC 5.1.99.4) (Alpha-methylacyl-CoA racemase, isoform B) (FI06578p)	CG9319-RA	FBgn0032881	2.04061	0.00313007
Q9Y171	BcDNA.GH02220 (OXA1L mitochondrial inner membrane protein, isoform A) (OXA1L mitochondrial inner membrane protein, isoform B)	BcDNA.GH02220	FBgn0027615	2.03732	0.00090389
Q9VLP0	IP04187p	Dmel\CG14274 CG14274 Dmel_CG14274	FBgn0032023	2.03009	0.00883562
Q9VJ43	LD10783p (Sterol carrier protein X-related thiolase) (EC 2.3.1.-)	ScpX	FBgn0015808	2.02746	5.98035e-08
Q9VUL8	LD41491p (Peroxin 3, isoform A) (Peroxin 3, isoform B)	Pex3	FBgn0036484	2.02407	5.13461e-06
Q9VYJ0;Q9I7S6	High affinity cGMP-specific 3',5'-cyclic phosphodiesterase 9A (EC 3.1.4.35) (Phosphodiesterase 9);Phosphodiesterase (EC 3.1.4.-)	Pde9	FBgn0259171	2.01791	0.000511512
Q9VTG0	Phosphate transporter	NaPi-III	FBgn0260795	2.01673	0.00470893
M9PCI8;E1JHT0;A0A0S0WIF3;E1JHS9;A0A0S0WJJ4;Q967D7-2;Q967D7;Q967D7-5;Q967D7-4	Protein turtle	tutl	FBgn0010473	2.01398	2.13378e-06
Q9VSV5;A0A0S0WIE7;M9PHV5	FI23905p1 (Glutamate receptor IB, isoform A) (Glutamate receptor IB, isoform C);\Glutamate receptor IB, isoform B\";\"Glutamate receptor IB, isoform D\""	GluRIB	FBgn0264000	2.01376	0.000529287
Q9VMD7;B7Z028	Acyl-coenzyme A oxidase	Dmel\CG9527 LCAD CG9527 Dmel_CG9527;LCAD Dmel\CG9527 CG9527 Dmel_CG9527	FBgn0031813	2.01301	7.08253e-08
Q9VEY4	LD45246p	Dmel\CG5916 CG5916 Dmel_CG5916	FBgn0038401	2.00916	0.0164941
Q9VPR7	Coiled, isoform A (Coiled, isoform B) (LD16147p)	cold	FBgn0031268	2.00499	0.0186209
A4V1K1;Q9VRX8;A0A4D6K4X9	AT21853p1 (Axundead, isoform C) (Axundead, isoform D) (Axundead, isoform E);\Axundead, isoform A\";\"Axundead, isoform F\""	CG8398-RA	FBgn0035708	2.00018	3.78062e-05
Q9VAY3	Mitoferrin	mfrn	FBgn0039561	1.99798	4.93468e-05
A0A0B4LHJ6;P51905	Transporter;Sodium-dependent serotonin transporter	SerT	FBgn0010414	1.99351	0.000743258
M9NDE4;Q9W0L8	Uncharacterized protein, isoform B (Uncharacterized protein, isoform D);\Uncharacterized protein, isoform C\""	Dmel\CG12502 CG12502 Dmel_CG12502	FBgn0035171	1.98459	0.0051409
Q9VWX8	FI18190p1 (Frequenin 2, isoform A) (Frequenin 2, isoform B) (Frequenin 2, isoform C) (Frequenin 2, isoform D)	Frq2	FBgn0083228	1.98245	0.00184703
Q9V3L7	GEO04710p1 (GH05862p) (NP15.6)	NP15.6	FBgn0027785	1.98086	0.0215823
Q9VKA4;Q9VKA4-2	Probable G-protein coupled receptor CG31760	CG31760	FBgn0051760	1.96726	5.90563e-05
A8JR03;A8JR02;A0A0B4KGM4;A0A0B4KH30;A8JR00;A8JR01	Uncharacterized protein, isoform B (Uncharacterized protein, isoform H);\Uncharacterized protein, isoform D (Uncharacterized protein, isoform F) (Uncharacterized protein, isoform K)\";\"Uncharacterized protein, isoform E\";\"Uncharacterized protein, isoform G\";\"Uncharacterized protein, isoform I\";\"Uncharacterized protein, isoform J\";\"Uncharacterized protein, isoform L\""	kmr CG14365 CG14366 CG9322 Dm_3R:52023 Dmel\CG34383 CG34383 Dmel_CG34383	FBgn0085412	1.95982	0.000206482
Q9VZY9	FI22774p1 (Prolyl-tRNA synthetase, mitochondrial, isoform A) (EC 6.1.1.14) (EC 6.1.1.15);\Prolyl-tRNA synthetase, mitochondrial, isoform B (EC 6.1.1.14) (EC 6.1.1.15)\""	Aats-pro	FBgn0027082	1.95908	0.000242678
Q9VAK5	NADH dehydrogenase (Ubiquinone) 20 kDa subunit-like, isoform A (NADH dehydrogenase (Ubiquinone) 20 kDa subunit-like, isoform B)	ND-20L	FBgn0039669	1.95339	1.75002e-05
Q9V492	Mpv17-like protein	CG11077	FBgn0039930	1.94773	0.0498074
Q9VYW6	Rhomboid-4 (Rhomboid-4, isoform A) (EC 3.4.21.-) (Rhomboid-4, isoform B) (SD06923p)	rho-4	FBgn0030318	1.94513	0.00350074
A8JUZ7	Uncharacterized protein, isoform B	Dmel\CG15894 CG15894 Dmel_CG15894	FBgn0029864	1.94461	3.18597e-07
X2J4C1;P21521-2	Synaptotagmin 1	Syt1	FBgn0004242	1.94319	0.017371
Q9VID1	Tetraspanin	Tsp39D	FBgn0032943	1.94084	0.0498771
A0A0B4KH03;Q9V3X2	Tetraspanin	Tsp96F	FBgn0027865	1.92721	2.4692e-07
Q8SX98;E1JGR9;Q0E8Y8;Q7KVL6;A0A0B4LH48;E1JGR7;A8DYL3	GH25793p (Verprolin 1, isoform F) (Verprolin 1, isoform K);\Verprolin 1, isoform A (Verprolin 1, isoform B) (Verprolin 1, isoform C) (Verprolin 1, isoform D)\";\"Verprolin 1, isoform E\";\"Verprolin 1, isoform G\";\"Verprolin 1, isoform H\";\"Verprolin 1, isoform I (Verprolin 1, isoform J)\";\"Verprolin 1, isoform L\""	Vrp1	FBgn0243516	1.91894	1.7225e-05
Q9VDL7;A0A0B4LIE8;Q8IN53	Dephosphocoenzyme A carrier, isoform A (Dephosphocoenzyme A carrier, isoform C) (Dephosphocoenzyme A carrier, isoform F) (RE52377p);\Dephosphocoenzyme A carrier, isoform B (Dephosphocoenzyme A carrier, isoform E)\";\"Dephosphocoenzyme A carrier, isoform D\""	att-ORFA	FBgn0067783	1.9179	0.000445588
Q9VDD1	DDRGK domain-containing protein 1	CG5862	FBgn0038868	1.91756	6.47317e-05
A0A0B4LHB4;Q9VDY5;A0A0B4LID2;E1JIP9	FI18806p1 (Uncoordinated 79, isoform D);\Uncoordinated 79, isoform B\";\"Uncoordinated 79, isoform C\";\"Uncoordinated 79, isoform E\";\"Uncoordinated 79, isoform F\""	unc79	FBgn0038693	1.9078	0.00630255
M9NDX8;Q9W003;M9NEY5;M9NEY3;M9NFI9;H5V864;M9NFI2;X2JC06	FI18374p1 (Spinophilin, isoform D);\Spinophilin, isoform B (Spinophilin, isoform C) (Spinophilin, isoform H)\";\"Spinophilin, isoform E\";\"Spinophilin, isoform G\";\"Spinophilin, isoform I\";\"Spinophilin, isoform J\";\"Spinophilin, isoform S\";\"Spinophilin, isoform T\""	Spn	FBgn0010905	1.90702	2.60684e-07
Q9VQW1;M9NCR3;A0A023GPK8	Friend of echinoid, isoform F;\Friend of echinoid, isoform G\";\"Friend of echinoid, isoform H\""	fred	FBgn0051774	1.90374	1.36337e-05
Q9VBF0;A0A0B4KH14	Uncharacterized protein, isoform B;LP11520p (RE57104p)	Dmel\CG5447 CG5447 Dmel_CG5447	FBgn0039427	1.89448	0.0456935
Q9VL60	RE01590p	Dmel\CG13126 anon-WO0118547.208 CG13126 Dmel_CG13126	FBgn0032168	1.89312	0.00291518
M9NFW6;P48451	Calcineurin subunit B type 1	CanB	FBgn0010014	1.89312	2.4383e-07
B7Z122;Q9W4S0;Q8IRU1	Transporter	Dmel\CG10804 CG10804 Dmel_CG10804	FBgn0029663	1.89273	0.00557985
E1JIN2;Q9VEL7	Beaten path IIb, isoform A;\Beaten path IIb, isoform C\""	beat-IIb	FBgn0038494	1.89144	0.00118063
M9PGF7;O61307-2;O61307	Teneurin-m	Ten-m	FBgn0004449	1.8841	1.00122e-07
A0A0B4KF89;O61366	Serine-enriched protein	gprs	FBgn0024232	1.88385	7.25318e-05
A0A0B4K760;Q9VE20;A0A0B4K686	Uncharacterized protein, isoform E;\Uncharacterized protein, isoform F\";\"Uncharacterized protein, isoform H\""	CG31149 CG14289 CG31222 CG5449 CT17110 CT33918 dLev-10 Dmel\CG42613 tld-like CG42613 Dmel_CG42613;CT33918 CG14289 CG31149 CG31222 CG5449 CT17110 dLev-10 Dmel\CG42613 tld-like CG42613 Dmel_CG42613	FBgn0261262	1.88228	3.54038e-08
Q7JQW6	Lipoyl synthase, mitochondrial	Las	FBgn0029158	1.88	0.00844835
Q9W402	NADH dehydrogenase (Ubiquinone) B16.6 subunit, isoform A (NADH dehydrogenase (Ubiquinone) B16.6 subunit, isoform B) (NADH dehydrogenase (Ubiquinone) B16.6 subunit, isoform C) (RE14725p)	ND-B16.6	FBgn0029868	1.87759	2.71566e-07
Q9VHQ5	RE08932p;RE12402p	CG11740 Dmel\CG31259 CG31259 Dmel_CG31259;Dmel\CG11737 CG11737 Dmel_CG11737	FBgn0037592	1.87597	0.0233615
Q9W345;M9PH36;X2JJ56;A8JUM2;X2JE99;M9NGX0	Palmitoyltransferase	Zdhhc8 anon-Pen16 CG12136 CG15372 CG17251 CG32705 Dm_X:47283 Dmel\CG34449 p16 Pen16 pen16 CG34449 Dmel_CG34449	FBgn0085478	1.87565	0.000822455
A0A0B4LF73;B7YZH3;B7YZH4;A0A0B4LFE7;A0A0B4LGJ2;A8DYE2-4;A8DYE2;A8DYE2-3;A8DYE2-2	Transient receptor potential cation channel trpm	Trpm	FBgn0265194	1.86884	0.000353398
B7Z0W9;B7Z0W9-3;B7Z0W9-2	Proton channel OtopLc (Otopetrin-Lc) (DmOtopLc)	OtopLc CG42265	FBgn0259150	1.86414	1.08677e-06
Q9VV59	Glutamyl-tRNA synthetase, mitochondrial (EC 6.1.1.17)	GluRS-m Dmel\CG4573 CG4573 Dmel_CG4573	FBgn0036629	1.8626	0.00291853
X2JFD6;Q9VXJ0	Peroxisomal multifunctional enzyme type 2;(3R)-hydroxyacyl-CoA dehydrogenase;Enoyl-CoA hydratase 2	Mfe2	FBgn0030731	1.85619	1.22225e-05
Q9VM93;M9PCR7;M9PCD4;M9PC73	LD33094p (Liprin-alpha, isoform A) (Liprin-alpha, isoform B);\Liprin-alpha, isoform C\";\"Liprin-alpha, isoform D\";\"Liprin-alpha, isoform E\""	Liprin-alpha	FBgn0046704	1.85382	1.43976e-07
Q8IRI5	Trio, isoform D	trio	FBgn0024277	1.84879	0.0026846
Q9VU51;M9PFH7	GH10871p (Tartan, isoform A);\Tartan, isoform B\""	trn	FBgn0010452	1.84876	0.00228753
Q9VWE0	Cytokine receptor	dome	FBgn0043903	1.84701	0.00194051
O15943;O15943-6;O15943-3;O15943-8	Neural-cadherin	CadN	FBgn0015609	1.84316	1.47852e-07
Q9W3T5	Small integral membrane protein 4	CG32736	FBgn0052736	1.84251	0.00195723
Q9VHA5;A0A0B4KFH9	Uncharacterized protein, isoform B;GH19763p	Dmel\CG9427 CG9427 Dmel_CG9427	FBgn0037721	1.83842	0.00139707
Q8INW2;B7YZX0;Q9VIU9	Hig-anchoring scaffold protein, isoform A;\Hig-anchoring scaffold protein, isoform C\";\"Hig-anchoring scaffold protein, isoform D (IP14803p)\";\"Hig-anchoring scaffold protein, isoform G (Hig-anchoring scaffold protein, isoform H)\""	Hasp anon-EST:Posey189 CT28647 Dmel\CG10186 hasp CG10186 Dmel_CG10186	FBgn0032797	1.83783	1.70969e-07
X2JE15;M9PJN9	Shibire, isoform O;\Shibire, isoform P\""	shi	FBgn0003392	1.83447	0.014701
Q9VEK7;Q8IN97	Cellular repressor of E1A-stimulated genes, isoform A (Cellular repressor of E1A-stimulated genes, isoform B) (Cellular repressor of E1A-stimulated genes, isoform D) (GH28782p);\Cellular repressor of E1A-stimulated genes, isoform C\""	CREG	FBgn0025456	1.83399	0.00147106
B5X533;Q9VXM0	IP21864p (LDL receptor related protein 4, isoform C) (LDL receptor related protein 4, isoform D);\LDL receptor related protein 4, isoform B\""	CG8909-RB	FBgn0030706	1.83144	1.61096e-06
Q9W4T9	Kin of irre, isoform A (Kin of irre, isoform B) (Kin of irre, isoform C) (Kin of irre, isoform D) (Kin of irre, isoform E) (Kin of irre, isoform F) (Kin of irre, isoform G)	kirre	FBgn0028369	1.83097	2.65171e-05
M9NFF0;Q8SYF7;M9NDV5;Q5LJR0;Q5LJR2	Uncharacterized protein, isoform A (Uncharacterized protein, isoform E);\Uncharacterized protein, isoform G\";\"Uncharacterized protein, isoform H\";FI20805p1;LP09246p (RE07178p) (RE63764p)"	CG17715-RC	FBgn0041004	1.82947	0.00208225
Q9VGW9	LD25118p (Mitochondrial ribosomal protein L37)	mRpL37	FBgn0261380	1.82198	0.000211577
Q9VW14	rRNA methyltransferase 3, mitochondrial	CG14100	FBgn0036889	1.80931	0.000432793
A1Z746	Kynurenine 3-monooxygenase	cn	FBgn0000337	1.80119	4.11125e-05
A1ZBY3	Defective proboscis extension response 1, isoform A (Defective proboscis extension response 1, isoform B) (IP20514p)	dpr1	FBgn0040726	1.79739	0.0393106
Q7KGU6;Q95R82	Lysosomal-associated transmembrane protein;SD02746p	dmCG14767 CG8575 Dmel\CG14767 CG14767 Dmel_CG14767;Dmel\CG14767 CG8575 dmCG14767 CG14767 Dmel_CG14767	FBgn0040777	1.79656	0.0469839
Q9VW01	IP12781p	Dmel\CG9452 CG9452 Dmel_CG9452	FBgn0036877	1.79595	0.00581198
Q9VE50	Golgi SNAP receptor complex member 1	Gos28	FBgn0044871	1.78654	0.0170567
M9NEF5;M9ND67;Q7KTE7;M9PD84;M9PCW6;Q9VKI5;X2JDV0;M9PFL4;Q7KTE8	Ca2+-channel-protein-beta-subunit, isoform E (Calcium channel beta subunit);\Ca2+-channel-protein-beta-subunit, isoform G\";\"Ca2+-channel-protein-beta-subunit, isoform J\";\"Ca2+-channel-protein-beta-subunit, isoform L\";\"Ca2+-channel-protein-beta-subunit, isoform M\";\"Ca2+-channel-protein-beta-subunit, isoform N\";\"Ca2+-channel-protein-beta-subunit, isoform O\";\"Ca2+-channel-protein-beta-su…	Ca-beta	FBgn0259822	1.77725	0.000181593
P00399	Cytochrome c oxidase subunit 1	mt:CoI	FBgn0013674	1.77672	0.00689905
Q9V6Y3	Probable 28S ribosomal protein S16, mitochondrial	mRpS16	FBgn0033907	1.77135	8.56739e-05
Q9VHW1;A0A0B4LGX5	Muscarinic acetylcholine Receptor, B-type, isoform A (RH14214p);\Muscarinic acetylcholine Receptor, B-type, isoform B\""	mAChR-B	FBgn0037546	1.77077	0.0046747
A8JPQ1;A0A0B4LI09	Uncharacterized protein, isoform A (Uncharacterized protein, isoform B);\Uncharacterized protein, isoform C\""	CG5566 CG12274 CG12427 CG12873 CG12874 CG12875 CG5572 Dmel\CG34353 CG34353 Dmel_CG34353	FBgn0085382	1.77058	2.35349e-05
Q9VY79	LP09908p	Dmel\CG11095 CG11095 Dmel_CG11095	FBgn0030528	1.76892	0.0367043
Q9VU36	LP04985p (Mitochondrial ribosomal protein L20)	mRpL20	FBgn0036335	1.76345	0.000417626
A0A0B4K882;Q7K2Y9	Protein N-terminal glutamine amidohydrolase	tun	FBgn0034046	1.75723	4.55549e-05
A1Z6V5	FI01422p (Serpin 43Ab)	Spn43Ab	FBgn0024293	1.75614	1.14225e-07
Q7JZE1	Peroxin 11 (RE39562p)	Pex11	FBgn0034058	1.74495	0.00247833
A0A0B4LH72;Q9VF08	Mitochondrial import inner membrane translocase subunit Tim16	blp	FBgn0038387	1.74046	0.0160727
Q9U4F3	SURF1-like protein	Surf1	FBgn0029117	1.74014	0.00985226
Q8IQD3	Uncharacterized protein, isoform C (Uncharacterized protein, isoform D) (EC 3.1.4.-) (Uncharacterized protein, isoform E)	Dmel\CG32052 aSMase BEST:HL01355 CG8163 Smase CG32052 Dmel_CG32052	FBgn0044328	1.73617	1.1699e-07
Q8IQV4	Uncharacterized protein	Dmel\CG32225 CG32225 Dmel_CG32225	FBgn0052225	1.73522	3.88841e-05
A8DYR2;R9PY37	Discoidin domain receptor, isoform F (Discoidin domain receptor, isoform G) (EC 2.7.10.-) (EC 2.7.10.1);\Smoke alarm, isoform C (Smoke alarm, isoform E)\";\"Smoke alarm, isoform D\""	Ddr CG11573 CG13985 CG9488 CG9490 CT33540 DDR Dmel\CG33531 CG33531 Dmel_CG33531;smal anon-WO0073329.6 CG13986 CG13987 CG13988 CG15813 CG31640 Dmel\CG34380 CG34380 Dmel_CG34380	FBgn0085409	1.73113	0.0249804
Q9W2I6;Q8MLW5	Major facilitator superfamily transporter 16, isoform A (Major facilitator superfamily transporter 16, isoform C) (Major facilitator superfamily transporter 16, isoform D) (SD09370p);\Major facilitator superfamily transporter 16, isoform B (RE26973p)\""	MFS16	FBgn0034611	1.72829	0.0040049
Q7KML2	Probable peroxisomal acyl-coenzyme A oxidase 1	CG5009	FBgn0027572	1.72653	2.43477e-07
A8JR97;A0A0B4KHR3;Q9VCE9	Protein UBASH3A homolog	CG13604	FBgn0039137	1.72557	0.0401879
Q7KI49;Q9VP23;M9PGC0;Q9NGC6;M9PFW7	LD13050p (M6, isoform B) (Proteolipid protein M6-2);\M6, isoform C (M6-A isoform)\";\"M6, isoform D (M6-C isoform) (Proteolipid protein M6-1)\";\"M6, isoform E\";\"M6, isoform F\""	M6	FBgn0037092	1.71878	0.000245854
Q8IQ30	Uncharacterized protein, isoform C (Uncharacterized protein, isoform D)	tbc Dmel\CG32506 CG32506 Dmel_CG32506	FBgn0052506	1.71783	0.000397553
X4YX01	Wide awake (Wide awake, isoform G)	wake	FBgn0266418	1.71448	0.00405427
A0A0B4JDC8;Q9VFD3	Uncharacterized protein, isoform B;\Uncharacterized protein, isoform C\""	CG6934 anon-WO0118547.79 CG18442 CG31304 CG6960 Dmel\CG42788 CG42788 Dmel_CG42788;Dmel\CG42788 anon-WO0118547.79 CG18442 CG31304 CG6934 CG6960 CG42788 Dmel_CG42788	FBgn0261859	1.70099	0.00767277
Q9VEN6	Mitochondrial ribosomal protein S11 (RE01527p)	mRpS11	FBgn0038474	1.7008	0.0273689
Q9VMW8	Mannose-P-dolichol utilization defect 1 protein homolog	CG3792	FBgn0031662	1.70002	0.0026892
Q9VUJ6;Q9VUJ3	FI17803p1 (Synaptotagmin beta, isoform C);\Synaptotagmin beta, isoform D\""	Sytbeta	FBgn0261090	1.697	0.00321147
Q24488	Tyrosine-protein kinase transmembrane receptor Ror	Ror	FBgn0010407	1.69396	0.0238406
Q9W043;D5SHT6	GH02816p;MIP21537p	BEST:HL03644;CG5707-RA	FBgn0026593	1.68933	0.000235887
Q9VNX0	Uncharacterized protein, isoform A (Uncharacterized protein, isoform B)	NP_649372 anon-WO0140519.241 Dmel\CG14562 HPS3 CG14562 Dmel_CG14562	FBgn0037142	1.68654	0.0120467
Q0E8E1;Q9I7R2	Uncharacterized protein, isoform C (EC 4.6.1.1);GH08173p	CG32158-RE	FBgn0260388	1.68348	0.0025842
E1JIQ4;A0A0B4KGH7	Uncharacterized protein, isoform C;\Uncharacterized protein, isoform E\""	MICU3 Dmel\CG4662 CG4662 Dmel_CG4662	FBgn0038735	1.68192	0.000640734
A8JNC7;Q4QQ69	Dpr-interacting protein delta, isoform B (IP09803p1);\Dpr-interacting protein delta, isoform D (Dpr-interacting protein delta, isoform E)\""	DIP-delta	FBgn0085420	1.67912	3.32273e-05
Q9VHS6	Copper transporter 1B (RE11491p)	Ctr1B	FBgn0062412	1.67406	0.0228716
Q7KU45;Q9VQZ1	Lethal (2) k05819, isoform A (RE54461p);\Lethal (2) k05819, isoform C (Lethal (2) k05819, isoform D)\""	l(2)k05819	FBgn0022153	1.66718	0.0320515
Q9W1F7	IP15825p (Stomatin like 2, isoform A) (Stomatin like 2, isoform B)	Stoml2 Dmel\CG2970 dSLP-2 SD03319p CG2970 Dmel_CG2970	FBgn0034936	1.66592	0.00152837
A8JMD5;M9PF67	Black match, isoform D (Black match, isoform E);\Black match, isoform F\""	bma CG12524 CG14163 Dmel\CG34356 CG34356 Dmel_CG34356	FBgn0085385	1.66334	6.89403e-05
B7YZT0;A0A0B4KF15;A1Z7F4;A1Z7F5;A1Z7F6	Mangetout, isoform C (RH53709p);\Mangetout, isoform D\";\"Mangetout, isoform E\";\"Mangetout, isoform F\";\"Mangetout, isoform G\""	mtt	FBgn0050361	1.66201	1.6356e-05
Q9VEJ4	HL05730p (RE16955p)	Dmel\CG5823 CG5823 Dmel_CG5823	FBgn0038515	1.66015	0.00296283
Q9VQC0	Vesicular glutamate transporter, isoform A (Vesicular glutamate transporter, isoform B) (Vesicular glutamate transporter, isoform C)	VGlut	FBgn0031424	1.65941	0.00482495
Q9VP80;Q6U9V3;E1JI59;Q7KTX2	FI21420p1 (Loner ISO1) (Schizo, isoform B);\Loner ISO2 (Schizo, isoform A)\";\"Loner ISO3 (Schizo, isoform C)\";\"Schizo, isoform D\""	siz	FBgn0026179	1.65371	2.19185e-07
Q24546	Synapsin;Synapsin-1;Synapsin-2	Syn	FBgn0004575	1.64753	3.41432e-05
M9PBZ4;M9PB32;M9PB31;M9PEI1;M9PC45;M9PC41;M9PBZ0;M9PB30;M9PCJ8;M9NCR4;M9NER8;M9PCJ6;M9PEH5;M9NE82;M9PEI7;M9PC48	Dumpy, isoform AA;\Dumpy, isoform I\";\"Dumpy, isoform J\";\"Dumpy, isoform M\";\"Dumpy, isoform O\";\"Dumpy, isoform P\";\"Dumpy, isoform Q\";\"Dumpy, isoform R\";\"Dumpy, isoform S\";\"Dumpy, isoform T\";\"Dumpy, isoform U\";\"Dumpy, isoform V\";\"Dumpy, isoform W\";\"Dumpy, isoform X\";\"Dumpy, isoform Y\";\"Dumpy, isoform Z\""	dp	FBgn0053196	1.64741	0.0141934
Q9VPU6	Galectin	Dmel\CG13950 CG13950 Dmel_CG13950	FBgn0031289	1.64526	0.00418984
Q8MSS7	Mitochondrial ribosomal protein S2 (RE59650p)	mRpS2	FBgn0031639	1.64374	0.00999789
Q8IPS9	Uncharacterized protein, isoform B (Uncharacterized protein, isoform C)	Dmel\CG32448 CG32448 Dmel_CG32448	FBgn0052448	1.63938	0.00135976
Q9VF45	GH25012p	Dmel\CG5404 CG5404 Dmel_CG5404	FBgn0038354	1.63772	0.000747338
A0A0B4KH56;A0A0B4KI46;Q9VB11;A0A0B4KHA4;A0A0B4KHR1	Protein unc-80 homolog	unc80;CG18437	FBgn0039536	1.63642	0.000459706
Q9V4C4;Q59DP7;Q6NNV2;H9XVN2	RE44043p (Synaptotagmin 7, isoform B);\Synaptotagmin 7, isoform A (Synaptotagmin 7, isoform M)\";\"Synaptotagmin 7, isoform F\";\"Synaptotagmin 7, isoform I\""	Syt7	FBgn0039900	1.63116	9.35095e-08
E1JI27;P22270	Tyramine/octopamine receptor	Oct-TyrR	FBgn0004514	1.6243	0.002414
Q9VB20	Distracted, isoform B (Distracted, isoform C)	dsd	FBgn0039528	1.62311	0.00313467
Q9VCT4	Klingon (LD10776p)	klg	FBgn0017590	1.62158	0.00377729
Q8MQP2;Q9VLU9	Uncharacterized protein, isoform E;MIP16184p (RE22593p)	CG7231-RD	FBgn0031968	1.6162	0.0112262
Q8IQ71;M9MRW0;M9PEI6	Dikar, isoform C (Dikar, isoform G);\Dikar, isoform D\";\"Dikar, isoform F\""	dikar	FBgn0261934	1.61595	0.0220586
Q7KUX3;Q0KHR7	FI17309p1 (Septin 4, isoform G);\Septin 4, isoform A (Septin 4, isoform B) (Septin 4, isoform C) (Septin 4, isoform D) (Septin 4, isoform E) (Septin 4, isoform F)\""	44078	FBgn0259923	1.61249	1.35464e-07
Q9VBC9	Beaten path VII (IP07776p)	beat-VII	FBgn0250908	1.61105	2.12864e-07
Q9VDC1	FI03671p	Dmel\CG3308 CG3308 Dmel_CG3308	FBgn0038877	1.6087	0.0232232
Q9VZD9	Peroxisomal membrane protein 34, isoform A (Peroxisomal membrane protein 34, isoform B)	PMP34	FBgn0052250	1.60796	2.14113e-05
Q7KIN0	Toll-like receptor 7 (EC 3.2.2.6)	Toll-7	FBgn0034476	1.60584	0.00693528
Q9W4P5	V-type proton ATPase subunit d 1	VhaAC39-1	FBgn0285910	1.60297	0.0001063
Q9VC65	GEO08971p1 (GH27470p)	Dmel\CG13623 BcDNA:GH27470 IscA2 CG13623 Dmel_CG13623	FBgn0039205	1.59881	0.0475271
P19339-12;P19339-9;M9PHB3;M9PGK6;P19339-8;P19339-7;P19339-5;P19339-6;P19339-4;P19339-10;P19339-13;P19339-2;P19339;P19339-14	Protein sex-lethal	Sxl	FBgn0264270	1.59743	0.000626712
Q9VJF7;Q1EC42	Beaten path IIIb, isoform C (IP02485p);\Beaten path IIIb, isoform D\""	beat-IIIb	FBgn0053179	1.59675	0.00505483
Q9W4A6	Otopetrin-like a, isoform A (RE56564p)	OtopLa anon-WO0140519.181 CG17761 dm_OtopLa Dmel\CG42492 dmOTOPLa CG11473 CG42492 Dmel_CG42492	FBgn0259994	1.59246	4.17363e-07
M9PE71;M9PDW0	Neuronal synaptobrevin, isoform J;\Neuronal synaptobrevin, isoform K\""	nSyb	FBgn0013342	1.59193	2.24937e-05
Q9W073	RH22148p	Dmel\CG12025 CG12025 Dmel_CG12025	FBgn0035285	1.58932	1.58494e-05
Q9VTU2	NADH dehydrogenase (Ubiquinone) SGDH subunit, isoform A (EC 1.6.99.3) (NADH dehydrogenase (Ubiquinone) SGDH subunit, isoform B) (RH02211p) (RH17657p)	ND-SGDH	FBgn0011455	1.58535	1.83514e-06
Q59E14	Uncharacterized protein	CT35363 33543 CG15354 CG15355 CT35364 Dmel\CG33543 CG33543 Dmel_CG33543	FBgn0053543	1.58148	2.07364e-05
Q9VP08	IP11255p	CT22143 Dmel\CG7166 CG7166 Dmel_CG7166	FBgn0037107	1.57872	1.99809e-06
Q9VMN6	Dpr-interacting protein eta, isoform B (Dpr-interacting protein eta, isoform D);Dpr-interacting protein theta (FI23919p1)	DIP-theta	FBgn0051646	1.5749	0.00660461
Q8IMC2;Q0KIF4;Q9V4E5;D1YSF9;Q59DQ4	Receptor protein-tyrosine kinase	Eph	FBgn0025936	1.56903	0.0148372
Q9VC58	LD37002p (Syntaxin 18)	Syx18	FBgn0039212	1.56047	0.0151323
Q7YZA4;Q8IRY0;M9MSM5	Dishevelled associated activator of morphogenesis, isoform A;\Dishevelled associated activator of morphogenesis, isoform B (Dishevelled associated activator of morphogenesis, isoform E) (Dishevelled associated activator of morphogenesis, isoform F) (Dishevelled associated activator of morphogenesis, isoform G)\";\"Dishevelled associated activator of morphogenesis, isoform D\""	DAAM	FBgn0025641	1.55517	0.000755722
Q9W4J7	Uncharacterized protein (EC 3.-.-.-)	24639695 Dmel\CG15912 CG15912 Dmel_CG15912	FBgn0029712	1.55503	0.000747516
A8DZ28;A8DZ27	Defective proboscis extension response 7, isoform F;\Defective proboscis extension response 7, isoform G\""	dpr7	FBgn0053481	1.55162	0.0138373
Q8IQV0	CMP-sialic acid synthase (EC 2.7.7.43)	Csas	FBgn0052220	1.54612	0.000196793
Q4V429	GEO10184p1 (IP03340p)	Dmel\CG13018 CG13018 Dmel_CG13018	FBgn0040751	1.54588	0.00583926
X2JCN4;Q9VW71-2;Q9VW71	Fat-like cadherin-related tumor suppressor homolog	kug	FBgn0261574	1.54516	0.00162888
X2JFT8;B7Z155;Q9Y115	UNC93-like protein	CG4928	FBgn0027556	1.54409	0.00297718
Q9VI65	LD01482p	Dmel\CG10068 CG10068 Dmel_CG10068	FBgn0037473	1.54302	7.14e-05
Q9W3F7	Mitoguardin	CG12125-RB	FBgn0030037	1.54114	3.89289e-06
Q9VC52	Protoporphyrinogen oxidase (EC 1.3.3.4)	Ppox	FBgn0020018	1.53367	7.44932e-05
M9PHM0;Q9VWD3	Uncharacterized protein, isoform A;\Uncharacterized protein, isoform B\""	Dmel\CG12531 CG12531 Dmel_CG12531	FBgn0031064	1.53366	4.09835e-07
Q0E8F2;M9PF04;Q9VTX3	FI05451p (Short Calcium-binding mitochondrial carrier, isoform B) (Short Calcium-binding mitochondrial carrier, isoform E);\RE56970p (Short Calcium-binding mitochondrial carrier, isoform C)\";\"Short Calcium-binding mitochondrial carrier, isoform D\""	CG32103-RB;CG4392	FBgn0052103	1.53357	0.000597941
A1ZAH3;Q8SX22;Q0E952	FI16515p1 (Syntrophin-like 2, isoform E);\RE68725p (Syntrophin-like 2, isoform A) (Syntrophin-like 2, isoform B)\";\"Syntrophin-like 2, isoform C\""	Syn2	FBgn0034135	1.53044	2.01798e-06
A1Z9M6	Vesicular GABA transporter	VGAT	FBgn0033911	1.53039	9.19269e-07
Q59E18;M9NDF0;M9ND25	Smog, isoform C;\Smog, isoform D\";\"Smog, isoform E\""	pog	FBgn0051660	1.52871	6.30243e-07
A0A0B4KG15;A0A0B4JD78;A0A0B4KFQ6;A0A0B4KEQ8;A0A0B4KEV2;A1Z9X0-5;A1Z9X0-4;A0A0B4JD26;A1Z9X0-2	Protein kinase C;Atypical protein kinase C	aPKC	FBgn0261854	1.52569	3.54998e-07
Q9VJF1;Q8SY13	Beaten path IIIc, isoform A (RE14414p);\Beaten path IIIc, isoform B\""	beat-IIIc	FBgn0032629	1.52345	0.00384317
P23625-2	G protein alpha q subunit	Galphaq	FBgn0004435	1.52188	9.01555e-07
Q6IIF2	GEO11103p1 (HDC18488) (IP18534p) (InaF-C)	inaF-C	FBgn0085350	1.52076	0.00422288
Q7K3V9;B7YZU1	Uncharacterized protein, isoform B;GH09628p	Dmel\CG2121 CG8698 CG2121 Dmel_CG2121	FBgn0033289	1.51756	0.0145994
Q9VNI6	Uncharacterized protein, isoform B (Uncharacterized protein, isoform C)	CG31555 BcDNA:HL04389 Dmel\CG11000 CG11000 Dmel_CG11000	FBgn0263353	1.51537	0.0416238
A0A0S0X8K7;Q9W4V8	Mitochondrial import inner membrane translocase subunit TIM50-C	ttm50	FBgn0250874	1.51385	0.00373612
Q9V3F3	Transcription termination factor, mitochondrial (Mitochondrial transcription termination factor) (mTTF)	mTTF	FBgn0028530	1.50984	0.00015316
M9PHY4	Rho GTPase activating protein p190, isoform E	RhoGAPp190	FBgn0026375	1.5097	0.00451194
Q9VG07	GH26602p	Dmel\CG7488 CG7488 Dmel_CG7488	FBgn0038106	1.50766	9.29117e-06
M9PBP8;M9NFN0;Q9VZ96;M9NF15	Axotactin, isoform B;\Axotactin, isoform D (Axotactin, isoform H)\";\"Axotactin, isoform F\";\"Axotactin, isoform I\""	axo	FBgn0262870	1.50528	0.00385693
A0A0B4KHQ6;Q9VE32;A0A0B4KHD0	Alpha2-adrenergic-like octopamine receptor, isoform A;\Alpha2-adrenergic-like octopamine receptor, isoform B\";\"Alpha2-adrenergic-like octopamine receptor, isoform C\""	Octalpha2R Dmel\CG18208 DmOctalpha2R CG18208 Dmel_CG18208	FBgn0038653	1.50084	0.0146914
A1Z9M0;Q7K2Y2	Uncharacterized protein, isoform B;SD01736p	Dmel\CG18324 CG18324 Dmel_CG18324	FBgn0033905	1.50019	0.000628721
Q95NU8	GH16255p (Jelly Belly) (Jelly belly, isoform A) (Jelly belly, isoform B)	jeb	FBgn0086677	1.4991	2.84653e-05
M9PI80;M9PFR2;M9PFW5;M9PCT1;M9PFH8	TMS1, isoform B;\TMS1, isoform C\";\"TMS1, isoform D\";\"TMS1, isoform E\";\"TMS1, isoform F\""	TMS1	FBgn0028399	1.49849	0.00427637
A2VEI2-2;A2VEI2	Calcium uptake protein 1 homolog, mitochondrial	CG4495	FBgn0031893	1.49658	0.000120434
M9PF56;B7Z048;Q9VU98;B7Z049	Dyschronic, isoform C;\Dyschronic, isoform E\";\"Dyschronic, isoform F\";\"Dyschronic, isoform G\""	dysc	FBgn0264006	1.49654	3.16496e-06
P16378-2;P16378	G protein alpha o subunit	Galphao	FBgn0001122	1.49606	1.81423e-05
Q9W0A7	RabX5	RabX5	FBgn0035255	1.49282	0.0135765
L0MPZ9;P91685;C5WLT4	Metabotropic glutamate receptor	mGluR	FBgn0019985	1.48902	1.74587e-05
P36975	Synaptosomal-associated protein 25	Snap25	FBgn0011288	1.48892	1.80781e-06
Q9W587	Uncharacterized protein	Dmel\CG14778 CG14778 Dmel_CG14778	FBgn0029580	1.48862	0.0204276
Q9VBN7-2;Q9VBN7	S-adenosylmethionine mitochondrial carrier protein homolog	CG4743	FBgn0039357	1.4864	0.00399486
Q9VM51	Mitochondrial magnesium exporter 1	MME1 CG3476	FBgn0031881	1.48396	0.00225277
Q9U6A0;Q9U6A0-2	Sodium/potassium/calcium exchanger Nckx30C	Nckx30C	FBgn0028704	1.48392	1.09444e-07
Q9VNC1	Mitochondrial ribosomal protein L44 (EC 3.1.26.3)	mRpL44	FBgn0037330	1.48299	0.000903794
P00408	Cytochrome c oxidase subunit 2	mt:CoII	FBgn0013675	1.4808	0.000606216
A0A0B4LFL6;Q8T017	Double hit, isoform B (LD40005p);\Double hit, isoform C\""	Dhit	FBgn0028743	1.48063	2.55091e-06
Q9I7M6;C0HDP4	MIP05618p (Synaptotagmin alpha, isoform B);\Synaptotagmin alpha, isoform A (Synaptotagmin alpha, isoform C) (Synaptotagmin alpha, isoform D)\""	Sytalpha	FBgn0261089	1.47948	0.000313498
M9PGL7;Q9U4L6	Mitochondrial import receptor subunit TOM40 homolog 1	Tom40	FBgn0016041	1.47671	2.16975e-05
Q03445;Q03445-2	Glutamate receptor 1	GluRIA	FBgn0004619	1.47571	0.000250855
A0A0B4K6N5;A0A0B4K6V6;P48456	Serine/threonine-protein phosphatase;Serine/threonine-protein phosphatase 2B catalytic subunit 1	CanA1	FBgn0010015	1.47125	0.00140057
M9PEZ6;M9PCE7	Uncharacterized protein, isoform C;\Uncharacterized protein, isoform D\";\"Uncharacterized protein, isoform E\";\"Uncharacterized protein, isoform F\""	BcDNA:SD10385 Dmel\CG13784 CG13784 Dmel_CG13784	FBgn0031897	1.47124	2.12708e-06
X2JAU8-3	Protein nervous wreck (Nwk)	nwk	FBgn0263456	1.46823	0.030677
Q9Y166	BcDNA.GH02431 (Dicarboxylate carrier 1, isoform A) (Dicarboxylate carrier 1, isoform B) (Dicarboxylate carrier 1, isoform C)	Dic1	FBgn0027610	1.46752	6.6204e-06
Q8IMJ0;Q0KHY8	Uncharacterized protein, isoform A;\Uncharacterized protein, isoform B\""	anon-EST:Posey81 BcDNA:RH09162 CG2176 Dmel\CG31030 CG31030 Dmel_CG31030;CG2176 anon-EST:Posey81 BcDNA:RH09162 Dmel\CG31030 CG31030 Dmel_CG31030	FBgn0051030	1.46644	4.25517e-07
Q9V4A0;Q8IM95	Uncharacterized protein, isoform B;FI01405p	CG11155-RA	FBgn0039927	1.46496	0.0126161
O17444	Vesicular acetylcholine transporter	VAChT	FBgn0270928	1.46425	6.82507e-07
X2JIW9;Q86B61	Tyramine beta-hydroxylase	Tbh	FBgn0010329	1.46384	0.00266355
M9PBF6;Q1WWC9;Q9VIF7;M9ND00	Dynamin associated protein 160, isoform A;\Dynamin associated protein 160, isoform C (IP14822p)\";\"Dynamin associated protein 160, isoform D\";\"Dynamin associated protein 160, isoform G\""	Dap160	FBgn0023388	1.46153	2.82742e-06
Q9VIC6	Neuroligin 3, isoform B (Neuroligin 3, isoform C)	Nlg3	FBgn0083963	1.45968	0.00670111
X2JGF5;Q24212	Protein stoned-B	stnB	FBgn0016975	1.45839	5.85753e-06
Q9VAU5	ANK_REP_REGION domain-containing protein	Dmel\CG10011 CG10011 Dmel_CG10011	FBgn0039590	1.45661	0.000137648
Q9VXQ8	GM02445p	Dmel\CG11679 CG11679 Dmel_CG11679	FBgn0030678	1.45431	0.000356944
Q9VZ39	Uncharacterized protein	BcDNA:GH01560 anon-EST:Posey256 Dmel\CG1545 CG1545 Dmel_CG1545	FBgn0030259	1.45206	0.000844533
Q59DZ1	Sidestep II, isoform A (Sidestep II, isoform B)	side-II 42313 BG:DS01219.3 BG:DS03144.1 BG:SD01219.3 CG15275 CG15276 CG15277 cg15277 CG33515 CT35222 Dmel\CG42313 CG42313 Dmel_CG42313	FBgn0259213	1.4517	0.00863927
Q9W1F1;A0A0C4DHD7	Alpha-catenin related, isoform A;\Alpha-catenin related, isoform C\""	alpha-catenin-related	FBgn0029105	1.44959	0.000720422
M9PHG8;M9PBQ0;M9PE73;P37276-2	Dynein heavy chain, cytoplasmic	Dhc64C	FBgn0261797	1.44635	0.0354424
Q8IMR3;Q9VBC5;Q8IMR4	FI08032p (Yip1d-interacting factor 1, isoform B);\FI18833p1 (Yip1d-interacting factor 1, isoform A)\";\"Yip1d-interacting factor 1, isoform C\""	CG5484-RB;CG5484-RA	FBgn0039450	1.44545	0.0447388
Q09101;Q09101-4;Q09101-2;Q09101-3	Locomotion-related protein Hikaru genki	hig	FBgn0010114	1.4445	0.00974623
A0A0B4K6Y9;Q0E9I5;Q0E9I6;A1Z6X2;Q0E9I7;Q0E9K6;A0A0B4K6Q9;Q0E9J7;Q0E9K2;Q0E9K5;Q0E9I8;Q0E9K0;Q0E9J5;A0A0B4K828;Q0E9K3;Q0E9K4;Q0E9I2;Q0E9J8;Q0E9L2;A0A0B4K7H7;Q0E9L0;Q0E9J0;A0A0B4K7T6;Q0E9L4;Q0E9L5;Q0E9I3;A0A0C4DHD8;A0A0B4K7I5;A0A0B4K6Z8;A0A0B4K6R4;A0A0B4K6Z6;A0A0B4K7H9;A0A0B4K7T4;A0A0B4K7T8;Q0E9L3;Q0E9I4;A0A0B4K823	Down syndrome cell adhesion molecule 1, isoform AC;\Down syndrome cell adhesion molecule 1, isoform AE\";\"Down syndrome cell adhesion molecule 1, isoform AF\";\"Down syndrome cell adhesion molecule 1, isoform AH\";\"Down syndrome cell adhesion molecule 1, isoform AI\";\"Down syndrome cell adhesion molecule 1, isoform AJ\";\"Down syndrome cell adhesion molecule 1, isoform AK\";\"Down syndrome cel…	Dscam1	FBgn0033159	1.44442	1.19055e-06
A0A0B4KGI5;E1JIJ8;P07140	Carboxylic ester hydrolase;Acetylcholinesterase;Acetylcholinesterase 16 kDa subunit;Acetylcholinesterase 55 kDa subunit	Ace	FBgn0000024	1.43576	4.13822e-07
A0A0B4KH51;Q9Y0S9;A0A0B4K774	Abelson interacting protein, isoform A (Abelson interacting protein, isoform B) (Abelson interacting protein, isoform F) (Abl tyrosine kinase-interacting protein) (LD37010p);\Abelson interacting protein, isoform C (Abelson interacting protein, isoform E)\";\"Abelson interacting protein, isoform D\""	Abi	FBgn0020510	1.43456	0.000837006
Q8MRD1;A0A0B4K7V2	Uncharacterized protein, isoform B;\Uncharacterized protein, isoform C\";RE05533p"	Dmel\CG13743 CG13743 Dmel_CG13743	FBgn0033368	1.43125	3.36592e-07
Q8SY69	MICOS complex subunit MIC10	RH61753p BcDNA:RH61753 Dmel\CG41128 Minos1b CG41128 Dmel_CG41128	FBgn0069923	1.42315	0.0291605
M9PB77;M9PFA5;M9MRI2;Q0E8S4;M9PCL7;Q24322	Semaphorin-1A	Sema-1a	FBgn0011259	1.42181	0.000362528
P40797	Protein peanut	pnut	FBgn0013726	1.4203	2.18481e-05
Q9VR06	FIG4 phosphoinositide 5-phosphatase (EC 3.1.-.-) (LD46494p)	FIG4 dFIG4 Dmel\CG17840 Fig4 CG17840 Dmel_CG17840	FBgn0031611	1.41841	0.0421245
Q9VZA4;M9NF13	Band 7 protein CG42540	CG42540	FBgn0260657	1.41686	0.00763464
P54359;A0A0B4KGJ1	Septin-2	44076	FBgn0014029	1.41661	6.94523e-07
Q9VQD7	NADH dehydrogenase [ubiquinone] 1 alpha subcomplex subunit 12	ND-B17.2	FBgn0031436	1.41561	0.00025893
Q8IPG8	Uncharacterized protein	Dmel\CG31606 CG31606 Dmel_CG31606	FBgn0051606	1.41025	0.0109994
Q9W436	Neprilysin-1 (EC 3.4.24.11)	Nep1	FBgn0029843	1.40578	0.0419163
Q7JWV7	Tetraspanin	Tsp42Ed	FBgn0029507	1.40541	1.8017e-06
Q7K0L7	LP01207p (Thiamine pyrophosphate carrier protein 1, isoform A) (Thiamine pyrophosphate carrier protein 1, isoform B)	Tpc1	FBgn0037852	1.40405	0.000465803
Q9VX84	FI17861p1	CG16700-RA	FBgn0030816	1.40268	0.013769
A1Z9G1;A0A0B4KEN8;A0A0B4KF19	Uncharacterized protein, isoform B;\Uncharacterized protein, isoform C\";FI19824p1"	CG6191-RA	FBgn0027581	1.3973	0.016154
B7YZN0;E1JGQ9;A0A0B4LG79;B7YZM9;A0A4P7VJV5;P49415	Syndecan	Sdc	FBgn0010415	1.39414	0.0248913
Q9VPB8	Peroxin 14 (RE22286p)	Pex14	FBgn0037020	1.39323	0.00204852
Q9V784	SAM50-like protein CG7639	CG7639	FBgn0033989	1.39136	3.5072e-05
Q9VMX4	AT19154p (Synthesis of cytochrome c oxidase)	Scox	FBgn0262467	1.39117	3.98933e-07
O46098	Protein bcn92	bcn92	FBgn0013432	1.3859	0.012664
Q8IQF1	Molybdenum cofactor biosynthesis protein 1;Cyclic pyranopterin monophosphate synthase;Cyclic pyranopterin monophosphate synthase accessory protein	Mocs1	FBgn0263241	1.38534	0.01034
Q9VY92	GEO07753p1 (RE42326p)	Dmel\CG11151 2 CG11151 Dmel_CG11151	FBgn0030519	1.38479	0.000975036
Q9VL10	AT10584p (Multi-substrate lipid kinase) (EC 2.7.1.138) (EC 2.7.1.23)	Mulk	FBgn0260750	1.38165	9.32472e-06
Q95RG8	G protein-coupled receptor kinase interacting ArfGAP (LD30319p)	Git	FBgn0033539	1.38154	0.0202199
Q9VJ10	Lethal (2) 37Bb (EC 1.-.-.-) (RE18450p)	l(2)37Bb	FBgn0002021	1.37141	1.09845e-05
R9PY70;M9PDE6;Q9V9N5;M9PDY6	Uncharacterized protein, isoform D;\Uncharacterized protein, isoform E\";\"Uncharacterized protein, isoform F\";\"Uncharacterized protein, isoform G\";\"Uncharacterized protein, isoform H\";\"Uncharacterized protein, isoform J\";\"Uncharacterized protein, isoform K\";\"Uncharacterized protein, isoform L\";\"Uncharacterized protein, isoform M\";GH01875p"	CG15216 anon-WO0140519.28 CG15217 CG6448 Dmel\CG42748 CG42748 Dmel_CG42748;CG15217 anon-WO0140519.28 CG15216 CG6448 Dmel\CG42748 CG42748 Dmel_CG42748;CG6448 anon-WO0140519.28 CG15216 CG15217 Dmel\CG42748 CG42748 Dmel_CG42748;Dmel\CG42748 anon-WO0140519.28 CG15216 CG15217 CG42748 CG6448 Dmel_CG42748;Dmel\CG42748 anon-WO0140519.28 CG15216 CG15217 CG6448 CG42748 Dmel_CG42748	FBgn0261802	1.37137	0.000105916
Q9VME3	Neprilysin-like 5 (EC 3.4.24.-)	Nepl5 Dmel\CG9507 CG9507 Dmel_CG9507	FBgn0031808	1.36972	1.08333e-06
A0A0B4KGV7;Q9VCG3	Putative OPA3-like protein CG13603	CG13601	FBgn0039126	1.36673	0.0245122
Q9W253	LD41023p (Mitochondrial ribosomal protein S29)	mRpS29	FBgn0034727	1.36537	0.00110406
Q9VY41	Uncharacterized protein	Dmel\CG13404 CG13404 Dmel_CG13404	FBgn0030559	1.36214	3.09492e-05
Q7K332	GH17623p	CG3364	FBgn0050159	1.36147	0.0143387
Q8IMT8	Protein lin-7 homolog	veli	FBgn0039269	1.35952	2.57215e-05
Q9VYJ4	1-acyl-sn-glycerol-3-phosphate acyltransferase	Agpat1 AGPAT1 AGPAT2 Dmel\CG3812 CG3812 Dmel_CG3812	FBgn0030421	1.35907	0.0226794
M9MRW6;Q24118	Protein pigeon	pigeon	FBgn0010309	1.35713	0.000925955
Q9VNY4;M9PGE3;Q9VNY2	IP02644p (Syntrophin-like 1, isoform B) (Syntrophin-like 1, isoform D);\Syntrophin-like 1, isoform C\";\"Syntrophin-like 1, isoform E\""	Syn1	FBgn0037130	1.35569	4.69549e-06
Q9V6L9	F-box/SPRY domain-containing protein 1	Fsn	FBgn0043010	1.35217	0.0168221
Q8IN78	Mitochondrial import inner membrane translocase subunit Tim22	Tim22	FBgn0051229	1.34952	6.24085e-07
A8DZ06;X2J9Z3	Uncharacterized protein, isoform H (Uncharacterized protein, isoform I);\Uncharacterized protein, isoform J (Uncharacterized protein, isoform K) (Uncharacterized protein, isoform L) (Uncharacterized protein, isoform M) (Uncharacterized protein, isoform N) (Uncharacterized protein, isoform O)\""	Dmel\CG4587 BG:DS07108.2 DS07108.2 mdcds_3066 CG4587 Dmel_CG4587	FBgn0028863	1.34853	3.10204e-07
P54622	Single-stranded DNA-binding protein, mitochondrial	mtSSB	FBgn0010438	1.34829	0.00864069
Q9VAL5	Protein-tyrosine-phosphatase	Ptp99A	FBgn0004369	1.34794	2.22055e-06
Q9VKC9	Dietary and metabolic glutamate transporter (LD14545p)	dmGlut	FBgn0010497	1.34631	0.0301471
E1JHN2;Q9VIF3	Ubiquinone biosynthesis O-methyltransferase, mitochondrial	Coq3	FBgn0032922	1.345	0.00109966
Q86BI1;M9PFF7;Q7KUJ8	Uncharacterized protein, isoform C;\Uncharacterized protein, isoform D (Uncharacterized protein, isoform F)\";\"Uncharacterized protein, isoform E\""	Dmel\CG17364 CG17364 Dmel_CG17364	FBgn0036391	1.34296	0.0002819
A0A0B4KG11;Q7K0G4;F0JAK5	LD31195p (Sprouty-related protein with EVH-1 domain, isoform B);\SD10629p (Sprouty-related protein with EVH-1 domain, isoform A)\";\"Sprouty-related protein with EVH-1 domain, isoform C\""	Spred;Spred-RA	FBgn0020767	1.34289	0.0205523
Q0E8U7;M9PB01;M9PBP2;Q0E8U6;Q9VQ54;A8DYT1;M9NE65	FI05392p (LD01189p) (WD repeat domain 62, isoform A) (WD repeat domain 62, isoform E);\RE21455p (WD repeat domain 62, isoform B)\";\"WD repeat domain 62, isoform C\";\"WD repeat domain 62, isoform D\";\"WD repeat domain 62, isoform F\";\"WD repeat domain 62, isoform G\";\"WD repeat domain 62, isoform H\""	CG7337-RB;CG7337-RA	FBgn0031374	1.34252	0.000238223
Q8IML5	V-type proton ATPase subunit a	Vha100-1	FBgn0028671	1.34178	0.00174175
Q9VZF6	GH04863p	Dmel\CG14997 BcDNA:GH04863 CG14997 Dmel_CG14997	FBgn0035515	1.33937	0.000457264
Q9VCE0	Phosphatidylserine decarboxylase proenzyme, mitochondrial (EC 4.1.1.65) [Cleaved into: Phosphatidylserine decarboxylase beta chain;Phosphatidylserine decarboxylase alpha chain]	Pisd BEST:LD21713 Dmel\CG5991 LD21713 Psd CG5991 Dmel_CG5991	FBgn0026576	1.33516	0.000342183
Q9VAI1	Probable complex I intermediate-associated protein 30, mitochondrial	CG7598	FBgn0039689	1.33126	0.0142041
Q8IQD7;Q8IQD8;Q9VT88	Phospholipid scramblase	scramb1	FBgn0052056	1.33109	0.0387844
Q9VLM3;Q8MSR2;Q7KTI1;Q9VLM4	Uncharacterized protein, isoform C;\Uncharacterized protein, isoform D (Uncharacterized protein, isoform E) (Uncharacterized protein, isoform F) (Uncharacterized protein, isoform H) (Uncharacterized protein, isoform I)\";SD05512p;SD09843p"	CG13384-RB	FBgn0032036	1.32849	0.00082562
Q9VXY0	Probable cytochrome P450 4s3	Cyp4s3	FBgn0030615	1.32793	0.000385897
Q9VX02	GEO04759p1 (GH09825p)	bs13c01.y1 Dmel\CG7772 CG7772 Dmel_CG7772	FBgn0030883	1.32603	7.07732e-05
Q9VF87	Cytoplasmic FMR1-interacting protein	Sra-1	FBgn0038320	1.3258	1.3053e-06
Q9VTG5	Uncharacterized protein, isoform A (Uncharacterized protein, isoform B)	Adck5 Dmel\CG7616 FBgn 36142 CG7616 Dmel_CG7616	FBgn0036142	1.32579	0.000153794
Q9VG38	Suppressor of fused homolog	Su(fu)	FBgn0005355	1.32505	0.0170837
Q9VHB1;A0A0B4KFZ7	Mitochondrial pyruvate carrier	Dmel\CG9399 CG9399 Dmel_CG9399	FBgn0037715	1.3245	0.000205568
Q9V576;A0A0B4K7K7;Q9V576-2	Putative phosphatidate phosphatase	wun	FBgn0016078	1.31816	0.0266366
Q0E8Q7	Engulfment ABC transporter in the ovary, isoform B (EC 3.6.1.3) (EC 3.6.3.-);\Engulfment ABC transporter in the ovary, isoform C (EC 3.6.1.3) (EC 3.6.3.-) (FI17829p1)\""	Eato BG:DS00797.5 CG31731-RC CG7491 CG7559 D00797.5 Dmel\CG31731 DS00797.5 CG31731 Dmel_CG31731;Eato BG:DS00797.5 CG7491 CG7559 D00797.5 Dmel\CG31731 DS00797.5 CG31731 Dmel_CG31731	FBgn0028539	1.3159	4.42364e-05
Q9V3W2	GM23292p (NADH dehydrogenase (Ubiquinone) B17 subunit, isoform A) (NADH dehydrogenase (Ubiquinone) B17 subunit, isoform C) (EC 1.6.99.3)	ND-B17	FBgn0001989	1.3138	4.05118e-05
E1JIJ4;A0A126GUT9;Q4LBB9	Octopamine receptor beta-2R	Octbeta2R	FBgn0038063	1.31294	6.02252e-05
Q9W0P4	GEO05053p1 (LD06317p)	BcDNA:LD06317 Dmel\CG3402 CG3402 Dmel_CG3402	FBgn0035148	1.31075	0.00785748
Q9V3Y4	LD43650p (Mitochondrial carrier homolog) (Mitochondrial carrier homolog 1, isoform A) (Mitochondrial carrier homolog 1, isoform B) (Mitochondrial carrier homolog 1, isoform C) (Mitochondrial carrier homolog 1, isoform E) (Mitochondrial carrier homolog 1, isoform F) (Mitochondrial carrier homolog 1, isoform G) (RE29058p)	Mtch	FBgn0027786	1.31014	2.25096e-05
A4V4I0;P26308	Guanine nucleotide-binding protein subunit beta-1	Gbeta13F	FBgn0001105	1.30756	0.00182147
Q8IR41;Q9VXX6	Uncharacterized protein, isoform B;\Uncharacterized protein, isoform C\""	CG15028 CG15029 Dm_X:77844 Dmel\CG43737 CG43737 Dmel_CG43737;Dmel\CG43737 CG15028 CG15029 Dm_X:77844 CG43737 Dmel_CG43737	FBgn0263994	1.30453	1.68271e-06
D1Z3A2;Q24407	ATP synthase-coupling factor 6, mitochondrial	ATPsyn-Cf6-RA;ATPsyn-Cf6	FBgn0016119	1.30061	0.0255054
Q9VPE2	NADH dehydrogenase (Ubiquinone) 39 kDa subunit, isoform A (NADH dehydrogenase (Ubiquinone) 39 kDa subunit, isoform B) (EC 1.6.99.3) (TB01457p1)	ND-39	FBgn0037001	1.30054	9.98545e-05
Q9VS44	Uncharacterized protein	Dmel\CG8607 CG8607 Dmel_CG8607	FBgn0035760	1.30028	0.00122574
A0A0B4KHH2;Q95SP2	E3 ubiquitin-protein ligase HRD1	sip3	FBgn0039875	1.2995	0.00434324
Q9VPB9	Peroxisomal membrane protein PEX16	Pex16	FBgn0037019	1.2992	9.15122e-05
Q9V9R3	Adenylate cyclase 3, isoform C (EC 4.6.1.1) (LD27878p);Adenylate cyclase type 3 (EC 4.6.1.1)	Ac3	FBgn0023416	1.29826	3.24062e-07
A0A0B4LFQ7;A1ZAP1	Uncharacterized protein, isoform B;FI21220p1	CG9646-RA	FBgn0034184	1.29816	0.00163291
A1ZA77	FI07302p	CG8320-RA	FBgn0034059	1.29791	0.0305199
Q7JYV2	Synaptogyrin	Syngr	FBgn0033876	1.29513	2.417e-05
Q9V491;H9XVP3;Q0KIF1	Plexin A, isoform A;\Plexin A, isoform B (Plexin A, isoform C)\";\"Plexin A, isoform F\""	PlexA	FBgn0025741	1.28239	1.35102e-06
A1Z9U2	Jet fuel, isoform A (Jet fuel, isoform B)	jef Dmel\CG12858 CG12858 Dmel_CG12858	FBgn0033958	1.28178	2.40726e-06
A0A0B4KF31;Q9W1X9	OCIA domain-containing protein 1	asrij	FBgn0034793	1.27519	0.0110719
B5RJ70;Q9VP48	Ras-related protein Rab-26	Rab26	FBgn0086913	1.27401	9.29922e-05
Q9VHR2;A0A126GUS1;A0A126GUR3;Q9VHQ8;A0A0B4K642;A0A0B4K609	Uncharacterized protein, isoform B;\Uncharacterized protein, isoform C\";\"Uncharacterized protein, isoform D\";\"Uncharacterized protein, isoform E\";\"Uncharacterized protein, isoform F\";\"Uncharacterized protein, isoform G\""	PQBP-1	FBgn0266801	1.27305	0.000476748
Q95RQ8;Q9W1N1	LD15650p (Pita, isoform A);\Pita, isoform B\""	pita	FBgn0034878	1.26891	0.0136997
Q9VE46	High-affinity choline transporter 1	CG7708	FBgn0038641	1.26609	2.49595e-06
Q9VPR1	GH02075p (Translocator protein)	Tspo	FBgn0031263	1.2653	0.000156917
Q7JW07	LD08826p	Dmel\CG12935 CG12935 Dmel_CG12935	FBgn0033547	1.26345	0.00052535
Q9VK27;M9PCV1	alpha-1,2-Mannosidase	Edem2	FBgn0032480	1.25962	0.0164328
P35381	ATP synthase subunit alpha, mitochondrial	blw	FBgn0011211	1.25956	8.66744e-06
M9PCG9;Q9VLZ6	Uncharacterized protein, isoform B;FI24007p1	CG6739-RA	FBgn0031926	1.25909	0.0373701
Q9VW66	Uncharacterized protein, isoform A (Uncharacterized protein, isoform C);RH69723p	BcDNA:RH69723 anon-EST:Posey160 Dmel\CG7646 CG7646 Dmel_CG7646;Dmel\CG7646 anon-EST:Posey160 BcDNA:RH69723 CG7646 Dmel_CG7646	FBgn0036926	1.25718	9.81132e-06
Q9V9X7	FI18849p1 (Polynucleotide phosphorylase, isoform A) (EC 2.7.7.8) (EC 3.1.13.-) (Polynucleotide phosphorylase, isoform B) (Polynucleotide phosphorylase, isoform D) (Polynucleotide phosphorylase, isoform E)	CG11337-RD	FBgn0039846	1.2496	0.00191655
Q9W3X7	NADH dehydrogenase [ubiquinone] 1 beta subcomplex subunit 8, mitochondrial (Complex I-ASHI) (NADH-ubiquinone oxidoreductase ASHI subunit)	ND-ASHI	FBgn0029888	1.24872	0.000282788
Q7K2B1	LD11371p	Dmel\CG7222 CG7222 Dmel_CG7222	FBgn0033551	1.24842	0.0240313
Q9VL02;X2J7P4	GH08677p (No mitochondrial derivative, isoform A) (No mitochondrial derivative, isoform C);\No mitochondrial derivative, isoform B\";FI08533p"	nmd	FBgn0005322	1.24838	0.00312608
Q94516	ATP synthase subunit b, mitochondrial	ATPsyn-b	FBgn0019644	1.24768	0.000103539
P00850	ATP synthase subunit a	mt:ATPase6	FBgn0013672	1.247	0.00161928
A0A0B4K631;A0A0B4K6V2;A0A0B4K603	Like-AP180, isoform E;\Like-AP180, isoform F\";\"Like-AP180, isoform G\""	lap	FBgn0086372	1.24692	5.72166e-05
Q7K3B7	2-hydroxyacyl-CoA lyase (EC 4.1.-.-) (LD40177p)	Hacl anon-WO0118547.196 Dmel\CG11208 CG11208 Dmel_CG11208	FBgn0034488	1.2428	0.000260588
A1Z7S4;Q95T49;C9QPE2	Uncharacterized protein, isoform D;GH22139p;MIP14680p	CG8026-RB	FBgn0033391	1.24023	1.47832e-05
Q9VIT5	RH01238p	Dmel\CG13077 CG13077 Dmel_CG13077	FBgn0032810	1.23584	1.50292e-05
A8DYI6;Q0E924;A8DYI7	Prohibitin	Phb2	FBgn0010551	1.23221	4.50835e-06
Q7KN61	Farnesyl pyrophosphate synthase (EC 2.5.1.1) (EC 2.5.1.10) (GM06581p) (RE52884p)	Fpps	FBgn0025373	1.23167	0.00173788
M9PFS3;M9PFM1;Q9VUV4	Sugar-free frosting, isoform A (EC 2.7.11.-) (EC 2.7.11.26);\Sugar-free frosting, isoform B (EC 2.7.11.-) (EC 2.7.11.26)\";\"Sugar-free frosting, isoform C (EC 2.7.11.-) (EC 2.7.11.26)\""	sff	FBgn0036544	1.23123	0.00523855
Q7JZE8	RE38146p	Dmel\CG8323 CG8323 Dmel_CG8323	FBgn0033903	1.22777	0.014003
A0A023GQA5;P24156	Protein l(2)37Cc	l(2)37Cc	FBgn0002031	1.22765	2.76347e-06
A1ZA86	Uncharacterized protein	Dmel\CG8401 CG8401 Dmel_CG8401	FBgn0034069	1.22632	0.0131622
Q9VWI0	NADH dehydrogenase (Ubiquinone) 18 kDa subunit (RH17496p)	ND-18	FBgn0031021	1.22587	0.000532455
P48611	6-pyruvoyl tetrahydrobiopterin synthase	pr	FBgn0003141	1.22475	0.000371992
A4V383;P91929	NADH dehydrogenase [ubiquinone] 1 alpha subcomplex subunit 10, mitochondrial	ND-42;ND42	FBgn0019957	1.22341	8.39762e-05
A0A0B4JCZ4;A0A126GV04;Q24547	Syntaxin-1A	Syx1A	FBgn0013343	1.22178	1.67347e-05
A0A4P7VAW6;P25228	Ras-related protein Rab-3	Rab3	FBgn0005586	1.2206	1.02067e-06
Q7JY99	RE20574p	Dmel\CG8298 CG8298 Dmel_CG8298	FBgn0033673	1.22017	7.86858e-05
Q9VY05	GH11762p	Dmel\CG9512 CT26924 CG9512 Dmel_CG9512	FBgn0030593	1.21973	9.53958e-06
M9PCN6;P16554-2;P16554	Protein numb	numb	FBgn0002973	1.21962	3.28676e-05
Q7K483	SD08549p	Dmel\CG7943 CG7943 Dmel_CG7943	FBgn0039741	1.2196	3.03042e-05
Q9W3J1	Gbeta5 (RH17413p)	Gbeta5	FBgn0030011	1.21462	1.07735e-05
Q9V9Z0	Uncharacterized protein (EC 2.1.2.9)	Dmel\CG1750 CG1750 Dmel_CG1750	FBgn0039836	1.2146	0.0241421
X2JB48;Q26365-2;Q26365	ADP,ATP carrier protein	sesB	FBgn0003360	1.21442	2.11584e-05
Q9VBX6	FI20018p1 (Neprilysin-like 16) (EC 3.4.24.-)	CG13650-RB	FBgn0039277	1.21079	0.00670562
Q9W4R8	RE03721p	Dmel\CG14270 CG14270 Dmel_CG14270	FBgn0029665	1.20913	0.00150571
E1JI84;Q8IQC1-3;Q8IQC1;E1JI85;Q8IQC1-2	Golgi apparatus membrane protein TVP23 homolog;Uncharacterized Golgi apparatus membrane protein-like protein CG5021	CG5021	FBgn0035944	1.20818	0.0408952
Q9VXB0;M9NE07	NECAP-like protein CG9132	CG9132	FBgn0030791	1.20702	2.77214e-05
Q9W1H9	SD18780p	Dmel\CG5569 BcDNA:SD18780 CG5569 Dmel_CG5569	FBgn0034919	1.20613	0.00732828
Q9VXA3	LP21163p (Regulator of G-protein signaling 7, isoform A) (Regulator of G-protein signaling 7, isoform B)	RSG7	FBgn0024941	1.20383	6.41198e-05
Q9VIW9	Alkaline phosphatase 12, isoform A (EC 3.1.3.1) (Alkaline phosphatase 12, isoform B) (Alkaline phosphatase 12, isoform C) (Alkaline phosphatase 12, isoform D) (Alkaline phosphatase 12, isoform E)	Alp12 Dmel\CG16771 CG16771 Dmel_CG16771	FBgn0032779	1.20372	0.044866
Q9VV49	1-Acylglycerol-3-phosphate O-acyltransferase 4, isoform A (EC 2.3.-.-) (EC 2.3.1.51) (1-Acylglycerol-3-phosphate O-acyltransferase 4, isoform B) (1-Acylglycerol-3-phosphate O-acyltransferase 4, isoform C) (RE72803p)	Agpat4 AGPAT4 Dmel\CG4753 CG4753 Dmel_CG4753	FBgn0036622	1.20359	0.00359606
X2JES4;Q9VYF8	2-methoxy-6-polyprenyl-1,4-benzoquinol methylase, mitochondrial	Coq5	FBgn0030460	1.20087	0.0270365
Q9VDH1;A8JR57	Uncharacterized protein, isoform A;\Uncharacterized protein, isoform D\""	CG17276 CG17277 Dmel\CG31191 CG31191 Dmel_CG31191;CG17277 CG17276 Dmel\CG31191 CG31191 Dmel_CG31191	FBgn0051191	1.20067	2.95167e-05
Q7YU24	Transmembrane GTPase Marf	Marf	FBgn0029870	1.20018	1.19516e-05
Q9VL22	RH68195p	Dmel\CG4908 CG4908 Dmel_CG4908	FBgn0032195	1.19766	0.000342704
Q9V6G5-3;Q9V6G5;A0A0B4JD45;Q9V6G5-2	Tafazzin homolog	Taz	FBgn0026619	1.19623	0.000440078
Q8IQ70-3;Q8IQ70-5;Q8IQ70;Q8IQ70-2;Q8IQ70-4	Calcium uniporter protein, mitochondrial (Mitochondrial calcium uniporter)	MCU CG18769	FBgn0042185	1.19335	0.00147704
A4V4U5;Q04499-2;Q04499-4	Proline dehydrogenase 1, mitochondrial (EC 1.5.5.2) (Proline oxidase) (Protein sluggish-A);Proline dehydrogenase (EC 1.5.5.2)	slgA	FBgn0003423	1.19331	7.56009e-06
Q9VN18	FI03672p	Dmel\CG9855 CG9855 Dmel_CG9855	FBgn0037242	1.19281	0.0262437
P32748	Dihydroorotate dehydrogenase (quinone), mitochondrial	Dhod	FBgn0000447	1.19225	0.00912966
Q8IPZ3;Q9VQL4	Uncharacterized protein, isoform B (EC 1.-.-.-);FI02982p	DM_7295851 Dmel\CG17221 CG17221 Dmel_CG17221;Dmel\CG17221 DM_7295851 CG17221 Dmel_CG17221	FBgn0031500	1.19108	0.000257853
Q7JS69	FI04632p (Na/K-ATPase beta subunit isoform 3) (Nervana 3) (Nervana 3, isoform A) (Nervana 3, isoform C) (Nervana 3, isoform D)	nrv3	FBgn0032946	1.19	2.38966e-05
Q9VJ63	FI20169p1	CG10338-RA	FBgn0032700	1.18865	0.00156271
A0A1Z1CSK9;A0A1Z1CGY3	Rab3 GDP-GTP exchange factor, isoform K;\Rab3 GDP-GTP exchange factor, isoform L\""	Rab3-GEF anon-EST:Posey246 BEST:GH21304 Dmel\CG5627 rab3-GEF rab3-gef CG5627 Dmel_CG5627	FBgn0030613	1.18596	9.97157e-06
Q9VBQ5	LD38433p	Dmel\CG5112 CG5112 Dmel_CG5112	FBgn0039341	1.18445	0.000283079
Q9W2M9	FI16623p1	CG15653-RA	FBgn0034578	1.18268	3.61679e-05
Q7PL91	GEO11417p1 (NADH dehydrogenase (Ubiquinone) AGGG subunit, isoform A) (NADH dehydrogenase (Ubiquinone) AGGG subunit, isoform B) (RH18150p)	ND-AGGG	FBgn0085736	1.17997	0.00428175
Q7JRL9;A0A0B4KGY8	Uncharacterized protein, isoform C;GH25289p	CG11625 anon-EST:Posey251 BcDNA:GH25289 CG7237 Dmel\CG31221 CG31221 Dmel_CG31221;Dmel\CG31221 anon-EST:Posey251 BcDNA:GH25289 CG11625 CG7237 CG31221 Dmel_CG31221	FBgn0051221	1.17901	0.000212746
Q6AWM0;Q01819	Connectin	Con	FBgn0005775	1.17591	4.99995e-05
A0A0B4KGL9;Q9VDD3	Sensory neuron membrane protein 1	Snmp1	FBgn0260004	1.17449	0.00365437
Q9VQ29	Cytochrome b-c1 complex subunit Rieske, mitochondrial	RFeSP	FBgn0021906	1.17379	7.85004e-05
A1Z7X7	Glutathione S transferase T2 (EC 1.11.1.9) (EC 2.5.1.18)	GstT2	FBgn0050005	1.17112	0.0035811
Q9VC87	RE57978p (RH13838p)	Dmel\CG18528 CG18528 Dmel_CG18528	FBgn0039189	1.1709	0.00498391
Q9W2I4	FI01566p (SAGA-associated factor 29kDa, isoform A) (SAGA-associated factor 29kDa, isoform B)	Sgf29	FBgn0050390	1.16991	0.0240934
Q9VZL1;Q9I7T5	GH01116p (Maggie, isoform B);\LP07226p (Maggie, isoform A) (Mitochondrial import protein)\";\"Maggie, isoform C\""	mge	FBgn0035473	1.16734	0.0360837
Q9VVW3	Sideroflexin	CG6812-RA	FBgn0036843	1.16683	2.69739e-05
Q8T4C4	ATP synthase subunit beta	ATPsynbetaL	FBgn0036568	1.16601	0.00967274
Q9VAJ9	SD09259p	Dmel\CG1907 CG 1907 CG1907 Dmel_CG1907	FBgn0039674	1.16594	4.50855e-06
Q9VM50	RE14786p (Rab30, isoform A) (Rab30, isoform B) (Rab30, isoform C) (Rab30, isoform D)	Rab30	FBgn0031882	1.16527	2.53917e-05
Q9VI20	FI17865p1 (Godzilla E3 ubiquitin protein ligase, isoform A) (Godzilla E3 ubiquitin protein ligase, isoform B) (Godzilla E3 ubiquitin protein ligase, isoform C) (Godzilla E3 ubiquitin protein ligase, isoform D)	godzilla	FBgn0037442	1.16489	0.00833979
Q9W1L1	Mitochondrial ribosomal protein L43 (RE35686p)	mRpL43	FBgn0034893	1.16	0.0460757
O62530	Adaptor protein complex 2, mu subunit, isoform A (Adaptor protein complex 2, mu subunit, isoform B) (Adaptor protein complex 2, mu subunit, isoform C) (Clathrin-associated adaptor complex AP-2 medium chain) (Clathrin-associated protein) (SD05403p)	AP-2mu	FBgn0263351	1.15945	3.86918e-06
P55162	Membrane-associated protein Hem	Hem	FBgn0011771	1.15775	6.75941e-06
A0A0B4KHA7;Q8MQS2	GH11945p (Julius seizure, isoform B);\Julius seizure, isoform D\""	jus CG14510 Dmel\CG14509 sda CG14509 Dmel_CG14509	FBgn0039647	1.15766	0.028016
M9PHW6;P37236	Frequenin-1	Frq1	FBgn0030897	1.15677	3.94645e-05
Q7KSQ2;Q9VGK8;Q8INJ8	Non-specific protein-tyrosine kinase	Csk	FBgn0262081	1.15613	0.00403961
Q9VKF0	Cyclin Y, isoform A (EC 2.7.1.-) (Cyclin Y, isoform B) (LD31675p)	CycY	FBgn0032378	1.15603	1.56455e-06
Q9VXK8	GH15472p (Solute carrier family 25 member 46a)	Slc25A46a Dmel\CG8931 CG8931 Dmel_CG8931	FBgn0030717	1.15555	0.0265755
Q9VXN1	LD03728p (Ubiquitin like 3, isoform A) (Ubiquitin like 3, isoform B) (Ubiquitin like 3, isoform C)	UBL3	FBgn0026076	1.15329	0.00302505
Q9VEX6	ATPase family AAA domain-containing protein 3A homolog (Belphegor protein)	bor	FBgn0040237	1.15281	0.000140602
Q7PLS1;D2A6J2;Q8SZ06	Uncharacterized protein, isoform C;\Uncharacterized protein, isoform E\";LD01937p;RE24541p;RE29929p"	CG12567-RA;CG12567-RD	FBgn0039958	1.15273	0.0276063
H5V8D0;X2J5L4;F2FB81;Q9VKM2;M9PCP4;M9NCT2	FI18307p1 (SCAR, isoform B);\MIP02973p (SCAR, isoform D)\";\"SCAR (SCAR, isoform A) (SD02991p)\";\"SCAR, isoform C\";\"SCAR, isoform E\";\"SCAR, isoform F\""	SCAR	FBgn0041781	1.15255	8.45584e-06
Q7JUS9	MIP16332p (Mitochondrial phosphate carrier protein 1, isoform A) (Mitochondrial phosphate carrier protein 1, isoform B) (Mitochondrial phosphate carrier protein 1, isoform C) (RH64567p)	CG9090-RA	FBgn0034497	1.15174	0.0272703
Q86NW1	FI07245p (GH16917p) (RH74704p) (Vesicular monoamine transporter, isoform C) (Vesicular monoamine transporter, isoform E) (Vesicular monoamine transporter, isoform F)	Vmat	FBgn0260964	1.15097	0.00809479
Q9VMB4;X2J9P4	Uncharacterized protein, isoform B;RE27507p	Dmel\CG11319 CG11319 Dmel_CG11319	FBgn0031835	1.15031	9.46064e-06
Q8MMD3;Q8MMD2;Q9W111;E3CTP7	Epidermal growth factor receptor pathway substrate clone 15, isoform A;\Epidermal growth factor receptor pathway substrate clone 15, isoform B\";\"Epidermal growth factor receptor pathway substrate clone 15, isoform C\";\"Epidermal growth factor receptor pathway substrate clone 15, isoform D (MIP26607p)\""	Eps-15;Eps-15-RB	FBgn0035060	1.14986	1.75398e-06
Q9VRJ2;Q9VRJ2-2	FIT family protein CG10671	CG10671	FBgn0035586	1.14569	0.00561237
P16620-2;P16620	Tyrosine-protein phosphatase 69D	Ptp69D	FBgn0014007	1.14409	6.36931e-05
Q9VHF9	Uncharacterized protein, isoform B (Uncharacterized protein, isoform C)	Dmel\CG8861 CG8861 Dmel_CG8861	FBgn0037676	1.14341	0.0399126
Q9VV76	Syntaxin 8	Syx8	FBgn0036643	1.14184	0.000954482
P91927	LETM1 and EF-hand domain-containing protein anon-60Da, mitochondrial	Letm1	FBgn0284252	1.14176	0.000271605
Q9VW58	LD33138p	Dmel\CG8004 CG8004 Dmel_CG8004	FBgn0036920	1.14162	0.0203296
Q59DX2	Bitesize, isoform G (Bitesize, isoform J)	btsz	FBgn0266756	1.13617	0.00213027
Q9U6P7	FI18813p1 (Synaptotagmin 4) (Synaptotagmin IV)	Syt4	FBgn0028400	1.13405	9.68809e-06
A0A126GUM1;A1Z8A4;Q7K0T7;A1Z8A6;A4UZC9;Q0E9C8	LD33470p (Pipsqueak, isoform B) (Pipsqueak, isoform C);\Pipsqueak, isoform A\";\"Pipsqueak, isoform D (Pipsqueak, isoform E) (Pipsqueak, isoform F) (Pipsqueak, isoform G) (Pipsqueak, isoform H)\";\"Pipsqueak, isoform J (Pipsqueak, isoform K)\";\"Pipsqueak, isoform M\";\"Pipsqueak, isoform N\""	psq	FBgn0263102	1.1317	0.032908
Q9VEQ2;Q9VEQ1	GH23451p;LD10670p	CG17556-RA	FBgn0038461	1.13013	0.00172972
Q9VPN3	GEO07775p1 (RE44650p)	Dmel\CG11562 BcDNA:RE44650 CG11562 Dmel_CG11562	FBgn0031247	1.1288	0.0480766
Q9VTB3	GH06691p (RE11961p)	Dmel\CG11811 CG11811 Dmel_CG11811	FBgn0036099	1.12738	2.60145e-06
Q7JR91;Q95T37;Q7JRM9	GH11283p (N-methyl-D-aspartate receptor-associated protein, isoform C) (N-methyl-D-aspartate receptor-associated protein, isoform D) (N-methyl-D-aspartate receptor-associated protein, isoform E);\GH12715p (N-methyl-D-aspartate receptor-associated protein, isoform A) (N-methyl-D-aspartate receptor-associated protein, isoform B) (N-methyl-D-aspartate receptor-associated protein, isoform G) (N-methy…	Nmda1	FBgn0013305	1.12316	0.012579
Q8INF2	Phosphatidate cytidylyltransferase, mitochondrial	CG33331 CG3641	FBgn0067628	1.12252	0.00541317
Q7JWF1	Electron transfer flavoprotein-ubiquinone oxidoreductase (ETF-QO) (EC 1.5.5.1)	Etf-QO	FBgn0286783	1.12235	0.00300364
Q9V3T2;X2JA11	Uncharacterized protein, isoform B;EG:BACR19J1.2 protein (FI01447p)	EG:BACR19J1.2	FBgn0040383	1.12213	0.000542955
Q9VIX4	Acyl-coenzyme A oxidase	CG17544-RA	FBgn0032775	1.12135	0.000214081
A1Z9W2	RH47216p	CG33506-RA	FBgn0053506	1.12109	0.000868405
Q9VV75	AT02348p (Ubiquinol-cytochrome c reductase core protein 2, isoform A) (EC 1.10.2.2) (Ubiquinol-cytochrome c reductase core protein 2, isoform B)	UQCR-C2	FBgn0250814	1.11915	0.000147249
Q9VGF7	AT11783p (Glutamate carrier 2, isoform D);\Glutamate carrier 1, isoform A (Glutamate carrier 1, isoform B) (SD15982p)\""	GC1	FBgn0260743	1.11783	7.49304e-05
Q24323-2;Q24323-3;Q24323-4;Q24323	Semaphorin-2A	Sema-2a	FBgn0011260	1.11646	0.00191716
Q9VYK6;A4V4D2;Q9VYK5	Tomosyn, isoform C (Tomosyn, isoform F) (Tomosyn, isoform I);\Tomosyn, isoform H (Tomosyn, isoform J)\";\"Tomosyn, isoform K (Tomosyn, isoform L)\""	Tomosyn	FBgn0030412	1.11599	1.00336e-05
Q9VQR2	CG8844 protein (CG8844-PA) (GM03559p) (NADH dehydrogenase (Ubiquinone) PDSW subunit, isoform A) (EC 1.6.99.3) (NADH dehydrogenase (Ubiquinone) PDSW subunit, isoform B) (RE65754p)	ND-PDSW	FBgn0021967	1.1145	0.000592688
Q9VJZ4	AT12494p (NADH dehydrogenase (Ubiquinone) B22 subunit, isoform A) (EC 1.6.99.3) (NADH dehydrogenase (Ubiquinone) B22 subunit, isoform B)	ND-B22	FBgn0032511	1.11354	8.98844e-05
A1Z8N1-2	Facilitated trehalose transporter Tret1-1	Tret1-1	FBgn0050035	1.11179	0.0288795
Q8MRM0	GH16740p (Glutathione S transferase T4) (EC 1.11.1.9) (EC 2.5.1.18)	GstT4	FBgn0030484	1.11016	0.00209445
Q9VC40	GH22160p	Dmel\CG5805 CG5805 Dmel_CG5805	FBgn0039223	1.10951	0.00335245
Q9VA18	Coiled-coil-helix-coiled-coil-helix domain containing 3 (RE38619p)	l(3)03670	FBgn0010808	1.10929	6.04589e-05
H0RNN8;Q9VLK2	Ribosomal L1 domain-containing protein CG13096	CG13096-RA;CG13096	FBgn0032050	1.10657	0.00601838
Q9V4E0	LD47962p (NADH dehydrogenase (Ubiquinone) 49 kDa subunit, isoform A) (EC 1.6.99.3) (NADH dehydrogenase (Ubiquinone) 49 kDa subunit, isoform B);NADH dehydrogenase (Ubiquinone) 49 kDa subunit-like (EC 1.6.99.3)	ND-49	FBgn0039909	1.10644	0.000112043
B5RIU6;Q8T390	Endophilin-A	EndoA;endoA	FBgn0038659	1.10541	1.48592e-05
A0A0B4KFZ0;P81928	RPII140-upstream gene protein	140up	FBgn0010340	1.10092	0.0030081
O77062	Amino acid transporter	Eaat1	FBgn0026439	1.10088	0.000282948
Q7KTJ7;M9PCW5	Basigin, isoform G;\Basigin, isoform J\""	Bsg	FBgn0261822	1.10026	0.000132288
Q9W1W4	RE45066p	Dmel\CG9896 CG9896 Dmel_CG9896	FBgn0034808	1.09959	0.00114939
Q8SZ43;M9PDD2;A2VEG3;M9PDX3;M9PDK6;Q9VID5	Uncharacterized protein, isoform A (Uncharacterized protein, isoform G);\Uncharacterized protein, isoform D\";\"Uncharacterized protein, isoform E\";\"Uncharacterized protein, isoform F\";IP16294p;RE17452p"	anon-WO0118547.182 Dmel\CG8671 CG8671 Dmel_CG8671;Dmel\CG8671 anon-WO0118547.182 CG8671 Dmel_CG8671	FBgn0032938	1.09893	0.0215822
Q8IM93	FI18814p1	CG32017-RB	FBgn0052017	1.09811	6.24893e-06
A8Y4V5	FI20903p1	CG40498-RF	FBgn0069969	1.0981	7.03752e-05
Q9VH76	Synaptosomal-associated protein	Snap24	FBgn0266720	1.0969	0.000692759
Q9VMI3	NADH dehydrogenase [ubiquinone] flavoprotein 1, mitochondrial (EC 1.6.99.3) (EC 7.1.1.2)	ND-51	FBgn0031771	1.09438	0.00549778
Q9VC31	RabX4	RabX4	FBgn0051118	1.09425	3.31315e-05
A0A0B4LGB0;Q24007;Q8MLT4	Gp150 protein (Gp150, isoform A) (Gp150, isoform B) (Gp150, isoform C) (Gp150, isoform F) (RE46351p);\Gp150, isoform D\";\"Gp150, isoform E\""	Gp150	FBgn0013272	1.09416	0.000423868
A0A0B4LGF5;A1Z9N0;A0A0B4LFB8;Q95U20;A0A0B4LF33	GH13793p (Optic atrophy 1, isoform B);\Optic atrophy 1, isoform A\";\"Optic atrophy 1, isoform C\";\"Optic atrophy 1, isoform D\";\"Optic atrophy 1, isoform E\""	Opa1	FBgn0261276	1.0938	3.65376e-05
Q9VMQ5	Ubiquinone biosynthesis monooxygenase COQ6, mitochondrial	Coq6	FBgn0031713	1.09323	0.0219304
P18935	Cytochrome b	mt:Cyt-b	FBgn0013678	1.09232	0.00620013
Q9VV46	Cuticular protein 72Ec (GH03623p)	Cpr72Ec	FBgn0036619	1.09222	0.00122842
Q9VY98	LP12254p	CG9941-RA	FBgn0030514	1.09154	0.00288328
E1JJ33;E1JJ37;E1JJ32;Q8IPM8-3;Q8IPM8-5;Q8IPM8-7;Q8IPM8-8;Q8IPM8-4	Complexin	cpx	FBgn0041605	1.09088	0.00280113
Q7K569	Glycerol-3-phosphate dehydrogenase	Gpo-1	FBgn0022160	1.08786	0.00728587
A0A0B4KGN2	MICOS complex subunit MIC60 (Mitofilin)	Mitofilin CG 6455 Dmel\CG6455 dMIC60 CG6455 Dmel_CG6455	FBgn0019960	1.08674	0.0225222
Q9VR61	Non-specific serine/threonine protein kinase (EC 2.7.11.1)	S6kII	FBgn0262866	1.08532	9.58214e-05
Q9VB79	IP09473p	Dmel\CG14259 CG14259 Dmel_CG14259	FBgn0039483	1.08423	0.000311528
Q9VDT4	Uncharacterized protein, isoform A (Uncharacterized protein, isoform B)	BcDNA:AT09463 Dmel\CG4686 CG4686 Dmel_CG4686	FBgn0038739	1.08416	0.00376079
Q9VN13	Sideroflexin	Sfxn1-3 CG11739	FBgn0037239	1.08373	7.97134e-06
Q9W125	NADH dehydrogenase [ubiquinone] 1 alpha subcomplex subunit 8	ND-19	FBgn0035046	1.08131	0.000515392
A0A0B4LHL7;Q24251	ATP synthase subunit d, mitochondrial	ATPsyn-d	FBgn0016120	1.08072	0.000308592
Q8SYL0	CDP-diacylglycerol--glycerol-3-phosphate 3-phosphatidyltransferase (EC 2.7.8.5)	Dmel\CG7718 PL D CG7718 Dmel_CG7718	FBgn0038649	1.07894	0.00684604
M9PCI6;Q9VQW7	Echinoid, isoform A (Echinoid, isoform B);\Echinoid, isoform C\""	ed	FBgn0000547	1.07888	2.40101e-05
P21914	Succinate dehydrogenase [ubiquinone] iron-sulfur subunit, mitochondrial	SdhB	FBgn0014028	1.07688	0.000130877
Q27571;Q27571-2;Q27571-7	Nitric oxide synthase	Nos	FBgn0011676	1.07612	0.000326217
Q9W1J0	Transporter	GlyT dGlyT Dmel\CG5549 CG5549 Dmel_CG5549	FBgn0034911	1.073	0.000190077
Q9VR55	LD29159p	CT34370 ADP ATP translocase Dmel\CG14613 CG14613 Dmel_CG14613	FBgn0031188	1.06894	0.0210314
Q0E8E8	MIP08013p1 (Mitochondrial phosphate carrier protein 2, isoform A) (Mitochondrial phosphate carrier protein 2, isoform B) (Mitochondrial phosphate carrier protein 2, isoform C)	Mpcp	FBgn0026409	1.0675	6.96707e-06
G4LTX1;Q8IQ56-2;Q8IQ56	Transmembrane protein 11 homolog, mitochondrial	PGRP-LD-RB;Pmi	FBgn0044419	1.06709	2.29901e-05
M9PF10;M9PEJ9;Q9VSM4	Uncharacterized protein, isoform B;\Uncharacterized protein, isoform C\";GH26459p"	anon-66Db Dmel\CG5989 CG5989 Dmel_CG5989;Dmel\CG5989 anon-66Db CG5989 Dmel_CG5989	FBgn0017429	1.06316	0.000616019
Q9V9S8;Q9V9S8-3	Ferrochelatase, mitochondrial	FeCh	FBgn0266268	1.06127	0.00027627
Q9VVH5	AT13736p (GEO08881p1) (Ubiquinol-cytochrome c reductase ubiquinone-binding protein, isoform A) (Ubiquinol-cytochrome c reductase ubiquinone-binding protein, isoform B) (Ubiquinol-cytochrome c reductase ubiquinone-binding protein, isoform C) (Ubiquinol-cytochrome c reductase ubiquinone-binding protein, isoform D)	UQCR-Q	FBgn0036728	1.06031	0.00715036
M9PEL1;Q07327	Protein ROP	Rop	FBgn0004574	1.05874	4.83246e-05
Q9VEY5	MICOS complex subunit	Dmel\CG5903 anon-EST:Posey87 anon-WO0118547.99 bs05g07.y1 CG5903 Dmel_CG5903	FBgn0038400	1.05793	8.5721e-06
Q9VVX4	Mitochondrial ribosomal protein L21, isoform A (Mitochondrial ribosomal protein L21, isoform B) (Mitochondrial ribosomal protein L21, isoform C) (RH57745p1)	mRpL21	FBgn0036853	1.05784	0.00185315
M9PBQ4;Q9VQ79;Q9VQ79-1	Putative apoptosis-inducing factor 1, mitochondrial	AIF	FBgn0031392	1.05722	0.000673287
Q7K1W5	LD35843p	Dmel\CG8187 CG8187 Dmel_CG8187	FBgn0034027	1.05561	0.000966035
Q9W0X3;A0A0B4LHN1	Uncharacterized protein, isoform C;LD24657p	Jhebp29	FBgn0035088	1.05544	0.00111195
Q7JZR5	Asparaginyl-tRNA synthetase, mitochondrial (EC 6.1.1.22) (RE15573p)	AsnRS-m Dmel\CG6796 CG6796 Dmel_CG6796	FBgn0034177	1.05476	0.000635311
Q8IML6	Pyruvate dehydrogenase E1 component subunit beta (EC 1.2.4.1)	Pdhb CG 11876 Dmel\CG11876 dPDHB E1beta Pdh PDHB PDHbeta CG11876 Dmel_CG11876	FBgn0039635	1.05341	0.0457343
Q8MS59	Fatty acyl-CoA reductase wat (Protein waterproof) (EC 1.2.1.84)	wat	FBgn0039620	1.05154	0.0208261
Q86BN8-2;Q86BN8	Phosphatidylglycerophosphatase and protein-tyrosine phosphatase 1	Plip	FBgn0039111	1.05118	0.0085538
Q9VWD1	Cytochrome c oxidase subunit	COX6B	FBgn0031066	1.0504	0.00512292
Q9VX36	NADH dehydrogenase (Ubiquinone) 24 kDa subunit, isoform A (NADH dehydrogenase (Ubiquinone) 24 kDa subunit, isoform B)	ND-24	FBgn0030853	1.04528	6.79998e-05
Q9VZU4	LD25561p (NADH dehydrogenase (Ubiquinone) 30 kDa subunit) (EC 1.6.99.3) (RH59487p)	ND-30	FBgn0266582	1.0443	9.64356e-05
A8DYC5	GEO13345p1 (GH20835p) (NADH dehydrogenase (Ubiquinone) MWFE subunit, isoform A);\NADH dehydrogenase (Ubiquinone) MWFE subunit, isoform B\""	ND-MWFE	FBgn0085468	1.04329	0.0363078
Q9VLP2	GEO08076p1 (RE71014p)	Dmel\CG7781 CG7781 Dmel_CG7781	FBgn0032021	1.04003	0.0111617
Q59E11;M9PAZ4;Q9VPV8	IA-2 protein tyrosine phosphatase, isoform C;\IA-2 protein tyrosine phosphatase, isoform D\";\"IA-2 protein tyrosine phosphatase, isoform E\""	IA-2	FBgn0031294	1.03914	1.07926e-05
Q9VKB2	Ced-12 (FI01538p) (PH domain protein CED-12)	Ced-12	FBgn0032409	1.03516	6.10346e-05
A1Z9J6	Mitochondrial ribosomal protein L53 (RE16138p)	mRpL53	FBgn0050481	1.03489	0.0460528
Q9V420	FI02878p (Suppressor of ref(2)P sterility) (EC 5.3.99.3)	Su(P)	FBgn0004465	1.03408	0.0301295
Q9W585;O76901	EG:80H7.4 protein (LP12150p) (Rab27, isoform B);\GH17339p (GM10914p) (Rab27) (Rab27, isoform C)\""	Rab27	FBgn0025382	1.03181	0.000329625
Q9W4X4;M9PDM4	Phosphatidylinositol 4-kinase III alpha, isoform C (EC 2.7.1.67);\Phosphatidylinositol 4-kinase III alpha, isoform D (EC 2.7.1.67)\""	PI4KIIIalpha	FBgn0267350	1.02932	3.56565e-06
M9NDH8;Q9VZD5	Probable 28S ribosomal protein S6, mitochondrial	mRpS6	FBgn0035534	1.02912	0.00876708
Q8MLQ0	FI14118p (GEO02618p1) (Haematopoietic stem/progenitor cell protein 300, isoform A) (Haematopoietic stem/progenitor cell protein 300, isoform B)	HSPC300	FBgn0061198	1.02846	0.016311
Q9VQD8	Actin-related protein 2/3 complex subunit 5	Arpc5	FBgn0031437	1.02681	0.00364431
Q9VF27	GM02062p (NADH dehydrogenase (Ubiquinone) 23 kDa subunit)	ND-23	FBgn0017567	1.02261	5.08654e-05
M9NDU8;Q9VVG6	Ubiquinone biosynthesis protein COQ4 homolog, mitochondrial	CG32174	FBgn0052174	1.01881	0.0476431
Q9VLM7	UT01133p	Dmel\CG13392 CG13392 Dmel_CG13392	FBgn0032033	1.01722	0.00080284
F3YDM8;Q9VYI3	Probable 39S ribosomal protein L49, mitochondrial	mRpL49	FBgn0030433	1.01174	0.0351924
P40946	ADP-ribosylation factor 3	Arf51F	FBgn0013750	1.01149	0.00284528
Q9VW17;Q8MYU6	Uncharacterized protein, isoform D;RE58036p;RH51268p	CG9368-RA	FBgn0036890	1.01024	0.000143033
Q9VRL0	Cytochrome c1, isoform A (Cytochrome c1, isoform B) (GM14501p)	Cyt-c1	FBgn0035600	1.00661	0.000697935
Q9V7Y2	Sphingosine-1-phosphate lyase	Sply	FBgn0010591	1.00446	0.0137984
Q9W1Y3;A0A0B4K7E3;Q0E8Y1;Q9W1Y2;A0A0B4K7M0	FI05352p (Phosphatidylinositol 4-phosphate 5-kinase at 59B, isoform A) (EC 2.7.1.-) (EC 2.7.1.68);\Phosphatidylinositol 4-phosphate 5-kinase at 59B, isoform E (EC 2.7.1.-) (EC 2.7.1.68)\";\"Phosphatidylinositol 4-phosphate 5-kinase at 59B, isoform F (EC 2.7.1.-) (EC 2.7.1.68)\";\"Phosphatidylinositol 4-phosphate 5-kinase at 59B, isoform H (EC 2.7.1.-) (EC 2.7.1.68)\";\"Phosphatidylinositol 4-phos…	PIP5K59B	FBgn0034789	1.00347	1.67258e-05
Q95TK5	LD44914p;Uncharacterized protein (EC 3.1.2.-) (EC 3.1.2.20)	Dmel\CG1635 CG1635 Dmel_CG1635;Dmel\CG1638 bs31f06.y1 CG1638 Dmel_CG1638	FBgn0039854	1.00334	5.98758e-06
Q26459;Q9VRM5;Q8IQ63;X2JCI8	EN protein binding protein (LD44960p) (Msr-110, isoform B);\FI04596p (Msr-110, isoform A)\";\"Msr-110, isoform C\";\"Msr-110, isoform D\""	Msr-110	FBgn0015766	1.00017	0.000346928
Q9VBQ6;A0A0B4KHK0	Dihydroxyacetone phosphate acyltransferase, isoform A (EC 2.3.1.42) (Dihydroxyacetone phosphate acyltransferase, isoform B) (MIP13239p);\Dihydroxyacetone phosphate acyltransferase, isoform C (EC 2.3.1.42)\""	Dhap-at	FBgn0040212	0.999678	0.000679367
O97418	EG:152A3.7 protein (NADH dehydrogenase (Ubiquinone) B14.5 A subunit, isoform A) (EC 1.6.99.3) (NADH dehydrogenase (Ubiquinone) B14.5 A subunit, isoform B) (SD16673p)	ND-B14.5A	FBgn0025839	0.998314	0.0193267
Q9W1B0	Serine/threonine-protein kinase Genghis Khan	gek	FBgn0023081	0.998307	0.00313095
Q94523	Succinate dehydrogenase [ubiquinone] flavoprotein subunit, mitochondrial	SdhA	FBgn0261439	0.995914	0.000385287
Q0E9B2;A1Z904;A1Z906;E2QCB7;A1Z907;A0A0B4K6Z2;A8DYB7	Dystrobrevin	Dyb	FBgn0033739	0.994175	9.56232e-06
Q9VDH5	Kainate-type ionotropic glutamate receptor subunit 1D	KaiR1D CT12759 DKaiR1D DKaiRID Dmel\CG3822 DmelCG3822 CG3822 Dmel_CG3822	FBgn0038837	0.993849	8.2913e-05
Q9W0Z5	LP09747p	Atf-2-RB	FBgn0265182	0.988652	3.98963e-06
Q9VQG0	LD21546p (Transportin-Serine/Arginine rich, isoform A) (Transportin-Serine/Arginine rich, isoform B)	Trn-SR	FBgn0031456	0.988037	0.0157556
Q9W425	Rabconnectin-3A	Rbcn-3A	FBgn0023458	0.98687	0.000410653
Q9VIU8	GH25853p	Dmel\CG10132 CG10132 Dmel_CG10132	FBgn0032798	0.985097	5.34765e-05
Q24439	ATP synthase subunit O, mitochondrial	Oscp	FBgn0016691	0.985059	4.04373e-05
Q7K2X5;D0Z756	GH01839p;MIP14966p	CG14762-RA	FBgn0033250	0.981131	1.35992e-05
Q9VRJ4	SD02021p	Dmel\CG10672 DHRS4 CG10672 Dmel_CG10672	FBgn0035588	0.979747	1.45488e-05
P19334	Transient receptor potential protein	trp	FBgn0003861	0.977204	0.000389809
Q9W0Y1	Troponin C-akin-1 protein	Tina-1	FBgn0035083	0.97328	1.49846e-05
Q9VDL2;Q86BR8	LD40493p (Mitochondrial transcription factor A) (Mitochondrial transcription factor A, isoform A);\Mitochondrial transcription factor A, isoform B\""	TFAM	FBgn0038805	0.972909	7.94293e-05
Q8WR08;A0A0C4DHF6;A1ZA89;Q8STB9	Dystroglycan type I (Dystroglycan, isoform C);\Dystroglycan type II (Dystroglycan, isoform A) (GH09323p)\";\"Dystroglycan, isoform B\";\"Dystroglycan, isoform D\""	Dg	FBgn0034072	0.970542	5.22834e-05
A1Z7V9;Q7K3S2;A1Z7V8	Uncharacterized protein, isoform C (EC 3.1.3.5);FI20020p1;GH13262p (GH14884p)	CG1814-RA;CG1814-RB	FBgn0033426	0.970111	0.000627538
Q0E8X7	Reduction of Rh1, isoform A (Reduction of Rh1, isoform B)	roh anon-SAGE:Wang-079 CG3487 Dmel\CG30415 CG30415 Dmel_CG30415	FBgn0250838	0.966948	0.00847106
Q9W547	LD21404p (Mitochondrial ribosomal protein L16, isoform A) (Mitochondrial ribosomal protein L16, isoform B)	mRpL16	FBgn0023519	0.965078	0.00243158
Q9VDL5	GEO09602p1 (MIP22155p) (RH34302p)	CG15922-RA	FBgn0040575	0.962594	0.0286762
O01666	ATP synthase subunit gamma, mitochondrial	ATPsyn-gamma	FBgn0020235	0.959881	0.000137864
A4V0B5;Q24048	Sodium/potassium-transporting ATPase subunit beta-2	nrv2	FBgn0015777	0.958903	0.00619829
P18931	NADH-ubiquinone oxidoreductase chain 4	mt:ND4	FBgn0262952	0.958481	0.0316001
Q7PLT4	Translocase of the inner mitochondrial membrane 17b, isoform A (Translocase of the inner mitochondrial membrane 17b, isoform B)	Tim17b	FBgn0263977	0.956675	0.0424434
Q9VCS7;A0A0B4K6G5	GH07323p (Na[+]/H[+] hydrogen antiporter 2, isoform A);\Na[+]/H[+] hydrogen antiporter 2, isoform B\""	Nha2	FBgn0263390	0.955585	0.0114458
A8DY43	G_PROTEIN_RECEP_F3_4 domain-containing protein	Dmel\CG43795 CG13552 CG13553 CG13556 CG18678 CG18679 CG34372 CG5357 CG43795 Dmel_CG43795	FBgn0264339	0.953048	0.00215757
H8F4P8;Q9W4T4;P12252-9	cAMP-specific 3,5-cyclic phosphodiesterase, isoform I;cAMP-specific 3,5-cyclic phosphodiesterase	dnc	FBgn0000479	0.951358	1.50793e-05
E1JHM1;M9PDR8;Q9VIS1;E1JHM0	GTPase-activating protein CdGAPr	CdGAPr	FBgn0032821	0.950414	0.0327476
Q7KSQ0	LD46175p (RH27308p) (Scheggia, isoform A) (Scheggia, isoform C) (Scheggia, isoform D) (Scheggia, isoform E)	sea	FBgn0037912	0.949073	8.13494e-06
Q7JYH3	NADH dehydrogenase (Ubiquinone) B14.7 subunit (RE70703p) (RH51452p)	ND-B14.7	FBgn0034576	0.948898	0.0023774
M9PE32;M9PDV6;Q9VZY3	Fife, isoform B;\Fife, isoform D\";\"Fife, isoform F (Fife, isoform G)\""	Fife	FBgn0264606	0.947823	8.11021e-05
Q9W337	GH19985p	CG18429 BcDNA:GH19985 CG12651 CG12652 CG2994 CR43497 Dmel\CG32700 Tes89 CG32700 Dmel_CG32700	FBgn0267253	0.947813	0.000126522
Q9VA76	IP18706p	CG15537-RB	FBgn0039770	0.947233	0.000158568
Q0E930;A1ZB92;A1ZB93	Uncharacterized protein, isoform A;\Uncharacterized protein, isoform B (Uncharacterized protein, isoform C)\";\"Uncharacterized protein, isoform D\""	BcDNA:GH04922 CG17671 CG5512 Dmel\CG30116 CG30116 Dmel_CG30116	FBgn0028496	0.947092	0.000996578
Q5U117	Enigma (EC 1.3.99.-) (LP02372p)	Egm	FBgn0086712	0.945538	0.000242512
Q7K566	Mitochondrial uncoupling protein Bmcp (Brain mitochondrial carrier protein 1) (Bmcp-1) (Mitochondrial uncoupling protein 5)	Bmcp	FBgn0036199	0.944214	0.00293138
Q9VG64	RE35942p	Dmel\CG18549 CG18549 Dmel_CG18549	FBgn0038053	0.943422	0.0473425
Q27237	Protein tumorous imaginal discs, mitochondrial	l(2)tid	FBgn0002174	0.943242	0.00851846
X2JH42;L0MQ04;Q05825	ATP synthase subunit beta;ATP synthase subunit beta, mitochondrial	ATPsynbeta;ATPsyn-beta	FBgn0010217	0.942478	0.000324024
P18929	NADH-ubiquinone oxidoreductase chain 1	mt:ND1	FBgn0013679	0.9422	0.00162036
Q9VCX3	Probable 39S ribosomal protein L45, mitochondrial	mRpL45	FBgn0263863	0.935456	0.00758136
P42207	Septin-1	44075	FBgn0011710	0.933713	0.000787351
Q9VUJ0	39S ribosomal protein L39, mitochondrial	mRpL39	FBgn0036462	0.93307	0.0124245
O96692;A0A0B4LGJ4	Ras-associated protein 2-like, isoform C (Ras-associated protein 2-like, isoform D);\RE63021p (Ras-associated protein 2-like, isoform A) (Ras-related protein 2-like protein)\""	Rap2l	FBgn0283666	0.926433	0.000238478
Q9VWW2	GH13094p	Dmel\CG6123 CG6123 Dmel_CG6123	FBgn0030913	0.925525	0.000294873
X2JI29;Q27589	Cytochrome P450 4d2	Cyp4d2	FBgn0011576	0.925125	0.00327225
M9PD75;Q94920	Voltage-dependent anion-selective channel	porin	FBgn0004363	0.924537	3.09105e-05
Q9V3D0	LD33485p (Mitochondrial ribosomal protein L4)	mRpL4	FBgn0001995	0.924249	0.0291545
Q7JXC4	CG6459 protein (CG6459-PA) (LD29590p) (P32)	P32	FBgn0034259	0.923641	0.000314965
M9PBV1;P17276;Q59E23	Protein henna	Hn	FBgn0001208	0.923243	0.00210841
Q9VMS1	Cyclope, isoform A (EC 1.9.3.1) (Cyclope, isoform B) (Cyclope, isoform C) (Cytochrome c oxidase subunit VIc) (GEO10004p1)	cype	FBgn0015031	0.919428	0.0101529
Q9W4A0	GH11193p (Rab18)	Rab18	FBgn0015794	0.914312	8.35236e-05
Q9W441;M9PDV2	Tetraspanin	Tsp5D	FBgn0029837	0.91096	0.000867149
A1A714;Q960F6	IP17403p;SD03655p	anon-EST:fe3A8 Dmel\CG12004 CG12004 Dmel_CG12004;Dmel\CG12004 anon-EST:fe3A8 CG12004 Dmel_CG12004	FBgn0035236	0.91025	0.00191581
Q9VKA0	Crooked (FI02852p) (GEO12654p1)	crok	FBgn0032421	0.908139	0.0482373
M9PGG4;P18824-2;P18824	Armadillo segment polarity protein	arm	FBgn0000117	0.904109	2.76209e-05
Q9W513	GEO10196p1	Dmel\CG17776 CG17776 Dmel_CG17776	FBgn0040899	0.903098	0.0124492
A0A0B4K7V4	Transporter	Dmel\CG43066 anon-WO0149848.1 CG42510 CG43006 CG5226 CG43066 Dmel_CG43066	FBgn0262476	0.902248	0.000115167
Q7K0W1	LD27406p	Dmel\CG8531 CG8531 Dmel_CG8531	FBgn0033918	0.898232	0.000436935
Q03720-17;Q03720-4;Q03720-2;Q03720-9;Q03720;Q03720-6;Q03720-8;Q03720-7;Q03720-20;Q03720-12;Q03720-11;Q03720-10;Q03720-5;A0A0B4KGZ3;E1JIV7;A0A0B4KHT2;Q03720-3;Q03720-16;Q03720-13;Q03720-14;Q03720-15;Q03720-19;Q03720-18;A0A0B4KHF8;A0A0B4KI08;A0A0B4KGV3	Calcium-activated potassium channel slowpoke	slo	FBgn0003429	0.898004	0.0014042
P35220	Catenin alpha	alpha-Cat	FBgn0010215	0.896653	0.000254828
Q9VML2	Blue cheese	bchs	FBgn0043362	0.896626	0.000363971
Q9W4W8	Paraplegin, isoform A (Paraplegin, isoform C) (EC 3.4.24.-) (EC 3.6.1.3)	Spg7 anon-3Ba Dm100G10.aj Dmel\CG2658 EG:100G10.7 SPG7 CG2658 Dmel_CG2658	FBgn0024992	0.896606	0.00043969
Q7KVF6	IP20706p	CG33228-RA	FBgn0261373	0.896477	0.000120521
Q9NHE5-2;Q9NHE5-5;Q9NHE5-4;Q9NHE5;Q9NHE5-6;Q9NHE5-7	Calcium-dependent secretion activator	Caps	FBgn0023095	0.895075	6.19843e-05
Q9VQG4	Congested-like trachea protein	colt	FBgn0019830	0.893917	5.85179e-05
X2JJK8;Q9VYS5	NADH dehydrogenase (ubiquinone) complex I, assembly factor 6 homolog	sicily	FBgn0030352	0.893314	0.00627901
Q8MKN0	Ubiquinone biosynthesis protein COQ9, mitochondrial	Coq9	FBgn0050493	0.890193	0.0260204
Q9VF89	39S ribosomal protein L9, mitochondrial	mRpL9	FBgn0038319	0.888305	0.00970838
Q9VLP5	LD42916p	Dmel\CG7806 Dme_CG7806 CG7806 Dmel_CG7806	FBgn0032018	0.886441	0.00349864
P08646	Ras-like protein 1	Ras85D	FBgn0003205	0.883996	0.000171821
Q9VY48	Mitochondrial ribosomal protein L38 (RE63629p)	mRpL38	FBgn0030552	0.879747	0.00101005
Q7PLI0	Adherens junction protein p120	p120ctn	FBgn0260799	0.87922	0.00146923
Q8T4G5;Q8IQQ9	Uncharacterized protein, isoform B (EC 3.4.24.-);SD01613p	AFG3L2 DmCG6512 Dmel\CG6512 CG6512 Dmel_CG6512	FBgn0036702	0.878704	0.000828024
Q24238;Q24238-2	Alkaline phosphatase 4	Aph-4	FBgn0016123	0.878146	0.000497952
M9PDW6;B7YZY1;Q9VIF9;B7YZY2;B7YZY3;M9NFD1;M9PDJ7;M9NDU7;M9PGE2	Sodium/hydrogen exchanger	Nhe2	FBgn0040297	0.876233	0.00617951
A0A0B4KHL4;Q86BR9;Q4AB31;Q8INB6;Q86NK8;A0A0B4K7C4;A0A0B4K697;Q8IHB0	AT18609p (Gilgamesh, isoform F) (EC 2.7.11.-);\Gilgamesh, isoform B (Gilgamesh, isoform D) (EC 2.7.11.-) (Gilgamesh, isoform H) (Gilgamesh, isoform M)\";\"Gilgamesh, isoform C (EC 2.7.11.-)\";\"Gilgamesh, isoform G (EC 2.7.11.-)\";\"Gilgamesh, isoform I (EC 2.7.11.-) (LD28216p)\";\"Gilgamesh, isoform J (EC 2.7.11.-)\";\"Gilgamesh, isoform K (EC 2.7.11.-)\";\"Gilgamesh, isoform L (EC 2.7.11.-)\";A…	gish	FBgn0250823	0.874355	0.000150587
L0MPN7;L0MPX5;Q9V4D6;L0MLN1;L0MN72;Q8IMC6;Q8IMC6-2;L0MLK2	Asator, isoform D (EC 2.7.11.-);\Asator, isoform G (EC 2.7.11.-)\";\"Asator, isoform H (EC 2.7.11.-)\";\"Asator, isoform I (EC 2.7.11.-)\";\"Asator, isoform J (EC 2.7.11.-)\";\"Asator, isoform K (EC 2.7.11.-) (Asator, isoform L)\";Tau-tubulin kinase homolog Asator (EC 2.7.11.1)"	Asator	FBgn0039908	0.873768	4.62094e-05
Q9V3I2	Drab5 (GH24702p) (Rab5) (Rab5 protein) (Rab5, isoform A) (Rab5, isoform B) (Rab5, isoform C) (Rab5, isoform E) (Rab5, isoform F) (Rab5, isoform H)	Rab5	FBgn0014010	0.873649	0.000114166
Q9VSR5	GM03767p (Mitochondrial ribosomal protein L12) (RE53508p)	mRpL12	FBgn0011787	0.873541	0.00492207
Q9VFF0	GH01077p (Ubiquinol-cytochrome c reductase core protein 1, isoform A) (Ubiquinol-cytochrome c reductase core protein 1, isoform B) (EC 1.10.2.2) (EC 3.4.24.-)	UQCR-C1	FBgn0038271	0.868388	0.00175333
Q9VE24	RE63280p	Sgsh Dmel\CG14291 SGSH CG14291 Dmel_CG14291	FBgn0038660	0.868252	0.0016817
Q9I7I6;Q7KSA4;Q9VDL3	Uncharacterized protein, isoform C (Uncharacterized protein, isoform E) (Uncharacterized protein, isoform F);IP13792p;LD37864p1	CG5191-RA	FBgn0038803	0.866439	0.00404452
A1Z7S3	Rab32, isoform B	ltd	FBgn0002567	0.865646	0.000790121
Q7K485	CathD, isoform A (EC 3.4.23.-) (CathD, isoform B) (CathD, isoform C) (Cathepsin D) (SD07085p)	cathD	FBgn0029093	0.864965	0.0109314
E6EK18	Calcium-transporting ATPase	PMCA	FBgn0259214	0.863244	0.000211512
Q9VHB6;A0A0B4KGL6	Metaxin-1 homolog	CG9393	FBgn0037710	0.862545	0.00285424
P91926;P91926-2	AP-2 complex subunit alpha	AP-2alpha	FBgn0264855	0.862434	2.23477e-05
Q8SX35;L0MLM5	Uncharacterized protein, isoform B;GEO07743p1 (RE41137p)	BEST:GH26713 BcDNA:RE41137 Dmel\CG32850 RNF-11 CG32850 Dmel_CG32850;RNF-11 BcDNA:RE41137 BEST:GH26713 Dmel\CG32850 CG32850 Dmel_CG32850	FBgn0052850	0.861582	0.0356111
Q7JXB9	Endonuclease (EC 3.1.30.-)	EndoG	FBgn0033690	0.860502	0.00362162
Q9VNX4	Delta-1-pyrroline-5-carboxylate dehydrogenase (P5C dehydrogenase)];Multifunctional fusion protein [Includes: L-glutamate gamma-semialdehyde dehydrogenase (EC 1.2.1.88) (L-glutamate gamma-semialdehyde dehydrogenase)	P5CDh1	FBgn0037138	0.860136	0.000520026
A4V449;Q94511	NADH-ubiquinone oxidoreductase 75 kDa subunit, mitochondrial	ND-75;ND75	FBgn0017566	0.859669	0.000764686
Q9VQ37;M9ND06;M9NDD0	Replication in mitochondria 2, isoform C;\Replication in mitochondria 2, isoform D\";Mitochondrial carrier protein Rim2"	Rim2	FBgn0031359	0.858218	0.00396839
Q9VKM3	ATP synthase subunit	ATPsynG	FBgn0010612	0.856501	0.0237842
Q5U0V7	GH06496p (Synaptojanin, isoform A) (Synaptojanin, isoform B) (Synaptojanin, isoform C) (EC 3.1.3.-) (EC 3.1.3.36) (EC 3.1.3.64)	Synj	FBgn0034691	0.856469	3.75191e-05
Q7K1C5	GH21176p (Hyccin, isoform A) (Hyccin, isoform B) (SD05904p)	Hyccin Dmel\CG6406 FAM126A hyccin CG6406 Dmel_CG6406	FBgn0034269	0.85503	0.0109871
Q9W5X0;F0JAF7	LD21953p (Rab35, isoform A) (Rab35, isoform B) (Rab35, isoform D);\MIP14774p (Rab35, isoform C)\""	Rab35	FBgn0031090	0.852719	0.000553922
Q9VHN6	39S ribosomal protein L19, mitochondrial	mRpL19	FBgn0037608	0.849591	0.03971
Q8IGJ0;A0A0B4LFU5	Protein EFR3 homolog cmp44E	stmA	FBgn0086784	0.849528	3.83222e-05
Q9VG69	LP03547p	Srlp Dmel\CG5844 CG5844 Dmel_CG5844	FBgn0038049	0.848411	7.53601e-05
Q9VH25	FI16817p1 (Gamma soluble NSF attachment protein 2)	gammaSnap2	FBgn0266721	0.84778	0.00022396
A8JNT1;Q7KUN0	Uncharacterized protein, isoform B (Uncharacterized protein, isoform E);GEO11494p1 (RE16568p) (RE25221p)	CG12355-RA	FBgn0040805	0.845994	0.00245441
Q95RF6	LD34461p (Translocase of outer membrane 20, isoform A) (Translocase of outer membrane 20, isoform B)	Tom20	FBgn0036928	0.84478	0.000742821
P46461;M9PH10	Vesicle-fusing ATPase 1	comt	FBgn0000346	0.843627	5.75427e-05
Q9W376	Neuferricin homolog	CG12056	FBgn0030099	0.842924	0.0210166
Q9VPL3	39S ribosomal protein L10, mitochondrial	mRpL10	FBgn0031231	0.841423	0.0183013
Q9VU45	LD27581p (Syntaxin 13, isoform A) (Syntaxin 13, isoform B)	Syx13	FBgn0036341	0.841073	0.000749612
O77477	LD24471p (Undefined protein 1)	LD24471 anon-60Aa Dmel\CG4882 GM14313 UD1 CG4882 Dmel_CG4882	FBgn0025336	0.839674	0.00795437
Q9VN12;A0A0B4KGG6	Probable sodium/potassium/calcium exchanger CG1090	CG1090	FBgn0037238	0.83907	0.000472036
Q9VWT3	Gamma-glutamyl transpeptidase, isoform A (Gamma-glutamyl transpeptidase, isoform B) (EC 2.3.2.12) (EC 3.4.19.13) (LD42301p)	Ggt-1	FBgn0030932	0.839054	0.00611035
Q9VE99	GEO12060p1 (IP05602p)	Dmel\CG14312 CG14312 Dmel_CG14312	FBgn0038596	0.838943	0.0161248
Q9W5Y0	Neprilysin-3 (EC 3.4.24.11)	Nep3	FBgn0031081	0.838671	0.0140815
Q8IMX7-2;A0A0B4KGW0;A0A0B4J3Z9	Mitochondrial Rho GTPase	Miro	FBgn0039140	0.837569	0.00924935
Q9I7R1;Q4LDP7;E1JHY0;Q0E8F4;Q0E8F5;X2JGK6	NADH-cytochrome b5 reductase	zetaCOP;CG5946-RB	FBgn0036211	0.836552	2.36139e-05
Q9VMY1	Probable 39S ribosomal protein L24, mitochondrial	mRpL24	FBgn0031651	0.836448	0.00832755
Q9VVE2;Q9VVE2-2	Protein rogdi	rogdi	FBgn0036697	0.834541	0.000297878
Q9W3R8	Uncharacterized protein CG2059 (Uncharacterized protein, isoform A) (Uncharacterized protein, isoform B) (EC 3.1.1.-) (EC 3.1.1.1)	Dmel\CG2059 CG2059 Dmel_CG2059	FBgn0029942	0.830188	0.0369161
P12370	cAMP-dependent protein kinase catalytic subunit	Pka-C1	FBgn0000273	0.82866	0.000399323
Q7JUS1	AT09608p	CG30491;CG30495	FBgn0050491	0.827958	0.00912568
Q9V4E7;Q8IMC1	Transporter	Gat anon-WO0149848.11 CG1732a CG6218 dGAT Dmel\CG1732 DmGAT GAT gat CG1732 Dmel_CG1732	FBgn0039915	0.827054	0.000558851
Q9VDH3	GH08630p (Kctd12-like, isoform A) (Kctd12-like, isoform B)	Ktl	FBgn0038839	0.824715	0.000187354
Q9VXQ0	Mitochondrial ribosomal protein L3	mRpL3	FBgn0030686	0.823869	0.0249873
X2JF29;Q8SY97	Uncharacterized protein, isoform B (EC 1.11.1.9) (EC 2.5.1.18) (EC 5.3.99.3);GEO08264p1 (RH14671p)	CG5579 BcDNA:RH14671 Dmel\CG33178 CG33178 Dmel_CG33178	FBgn0053178	0.823549	0.00120492
M9PC10;M9PC65;Q8IPL3;M9PEM2;M9PB37	Uncharacterized protein, isoform B;\Uncharacterized protein, isoform D\";\"Uncharacterized protein, isoform E\";\"Uncharacterized protein, isoform F\";\"Uncharacterized protein, isoform G\""	CG31653 CG3805 Dm_2L:23517 Dm_2L:23546 Dmel\CG34126 CG34126 Dmel_CG34126;CG3805 CG31653 Dm_2L:23517 Dm_2L:23546 Dmel\CG34126 CG34126 Dmel_CG34126;Dm_2L:23546 CG31653 CG3805 Dm_2L:23517 Dmel\CG34126 CG34126 Dmel_CG34126;Dmel\CG34126 CG31653 CG3805 Dm_2L:23517 Dm_2L:23546 CG34126 Dmel_CG34126	FBgn0083962	0.822828	0.000208163
Q9VAM6	CDGSH iron-sulfur domain-containing protein 2 homolog	CG1458	FBgn0062442	0.81809	0.0206852
Q95T12;Q95T12-3	Calcium channel flower	fwe	FBgn0261722	0.817939	0.000221156
Q9VK20	LD18447p (Mitochondrial translation release factor 1)	mRF1 Dmel\CG5705 CG5705 Dmel_CG5705	FBgn0032486	0.817848	0.00548461
Q9W4I3	FI01736p (Mitochondrial ribosomal protein L30)	mRpL30	FBgn0029718	0.817083	0.0212213
Q9V8M2	Probable cytochrome P450 12b2, mitochondrial	Cyp12b2	FBgn0034387	0.817064	0.0138895
M9PBZ3;M9PBJ8;M9NCM6;M9PDR5;Q8SX83-4;Q8SX83-2;Q8SX83-3;Q8SX83	Protein split ends	spen	FBgn0016977	0.815376	0.0401216
Q7K1D7	GH15861p (MIP14896p)	CG1358-RB	FBgn0033196	0.813761	0.00220331
P13607-7	Sodium/potassium-transporting ATPase subunit alpha	Atpalpha	FBgn0002921	0.813148	0.00928705
P48148	Ras-like GTP-binding protein Rho1	Rho1	FBgn0014020	0.812861	0.0250269
A0A4D6K3W6;A4V488;Q07152	Inosine-5-monophosphate dehydrogenase	ras	FBgn0003204	0.812857	0.0253527
A0A0B4LFT2;Q27606	Cytochrome P450 4e2	Cyp4e2	FBgn0014469	0.811656	0.00123084
Q9VGE7	Beta-galactosidase	Ect3	FBgn0260746	0.811467	0.00574249
Q7JYX5	RH15778p (Vesicle-associated membrane protein 7, isoform A) (Vesicle-associated membrane protein 7, isoform C)	Vamp7	FBgn0266186	0.810723	4.1646e-05
Q9VKU3	CG6094 protein (CG6094-PA) (GH26345p)	FBgn 32261 dICT1 Dmel\CG6094 CG6094 Dmel_CG6094	FBgn0032261	0.810677	0.0112306
Q9VMR0	GM05057p	Dmel\CG7382 CG7382 Dmel_CG7382	FBgn0031708	0.810561	0.0034712
P17971;M9PFP1;P17971-1	Potassium voltage-gated channel protein Shal	Shal	FBgn0005564	0.810084	0.0474698
A0A0B4LHE7;Q9XZH6	V-type proton ATPase subunit G	Vha13	FBgn0283536	0.809816	0.00519078
Q8T3V6	AT29239p (Mitochondrial ribosomal protein L47)	mRpL47	FBgn0014023	0.804508	0.00211462
B7YZQ3;A0A0B4LGM0;A0AVW1;Q8MLN9	IP13255p (Prominin, isoform B);\Prominin, isoform C\";\"Prominin, isoform D\";\"Prominin, isoform E\""	prom	FBgn0259210	0.803833	0.000596353
B7YZQ9;Q0E8W0;Q9W0W6	Neuropeptide-like 1;MTYamide peptide;IPNamide peptide;NAP peptide;NPLP1-1;NPLP1-2;NPLP1-3;NPLP1-4;NPLP1-5;NPLP1-6	Nplp1	FBgn0035092	0.802152	0.0298117
A1Z803	FI02892p (Mitochondrial amidoxime reducing component) (EC 1.7.99.4)	CG1665-RA	FBgn0033451	0.801094	0.00180315
Q0E981	Uncharacterized protein, isoform A (Uncharacterized protein, isoform B) (EC 2.7.11.-) (Uncharacterized protein, isoform C)	Dmel\CG8485 152964_at SNRK CG8485 Dmel_CG8485	FBgn0033915	0.799771	0.0433701
A4V4W0;Q24211	Protein stoned-A	stnA	FBgn0016976	0.799276	5.62386e-05
A0A0B4KFZ3;A0A0B4LH87;Q9VFI9	cGMP-specific 3,5-cyclic phosphodiesterase	Pde6	FBgn0038237	0.799158	0.000379651
Q9VKY3	ATP-dependent Clp protease proteolytic subunit	ClpP Dmel\CG5045 CG5045 Dmel_CG5045	FBgn0032229	0.798857	0.000422882
A1Z6P8;A0A0B4KF54;Q7K3Z6	Exchange protein directly activated by cAMP, isoform D (Exchange protein directly activated by cAMP, isoform G) (GH01501p);\Exchange protein directly activated by cAMP, isoform E\";\"Exchange protein directly activated by cAMP, isoform F\""	Epac	FBgn0085421	0.797219	0.000196539
Q9V7D2	V-type proton ATPase subunit D 1	Vha36-1	FBgn0022097	0.795355	0.000333841
O18338	LD44762p (Rab8) (Rab8, isoform A) (Rab8, isoform C)	Rab8	FBgn0262518	0.795312	7.7432e-05
Q9VQT0	IP04436p (UDP-glycosyltransferase family 36 member A1, isoform A) (EC 2.4.1.-) (UDP-glycosyltransferase family 36 member A1, isoform B)	Dot	FBgn0015663	0.793294	0.00892265
Q9VYT1	LD30509p	BORCS5 Dmel\CG11802 CG11802 Dmel_CG11802	FBgn0030346	0.792556	0.00429727
Q9VH66	FI18258p1	CG8500-RA	FBgn0037754	0.79249	0.000114862
A0A0B4K7H0;Q7KN74	Tetratricopeptide repeat domain 7, isoform A;\Tetratricopeptide repeat domain 7, isoform B\""	l(2)k14710	FBgn0021847	0.787625	0.000212035
Q9W141;Q9W141-2	Putative ATP synthase subunit f, mitochondrial	CG4692	FBgn0035032	0.785928	0.0316729
Q9VC06	LD37516p (SD01727p)	Dmel\CG11771 anon-EST:Posey100 CG11771 Dmel_CG11771	FBgn0039252	0.785762	0.00209534
Q9VU17	HL01062p	CT30701 Dmel\CG10960 CG10960 Dmel_CG10960	FBgn0036316	0.785605	0.000120356
M9PBH7;P40792	Ras-related protein Rac1	Rac1	FBgn0010333	0.785357	0.0035567
M9PG83;D0IQJ8;Q03751	Cysteine string protein	Csp	FBgn0004179	0.784269	0.00030814
Q7KUL1;Q9VUG1	Dally-like, isoform A (LD47466p);\Dally-like, isoform C\""	dlp	FBgn0041604	0.78364	0.0309907
Q8IR04;B7Z0Z7;X2JKT7	Uncharacterized protein, isoform D (Uncharacterized protein, isoform H);\Uncharacterized protein, isoform E\";\"Uncharacterized protein, isoform J\""	BcDNA:GH06235 CG34326 CG9059 Dmel\CG45002 CG45002 Dmel_CG45002;CG9059 BcDNA:GH06235 CG34326 Dmel\CG45002 CG45002 Dmel_CG45002;Dmel\CG45002 BcDNA:GH06235 CG34326 CG9059 CG45002 Dmel_CG45002	FBgn0266354	0.783023	0.00022105
O01668	Opsin Rh6	Rh6	FBgn0019940	0.779703	0.0410124
Q8IQD5;Q7KUD7;Q9VT48;Q8IQD4;Q7KUD6;Q8IQD6;M9PEQ4	Anion exchange protein	Ae2 anon-EST:Posey259 BcDNA:RE59468 DAE Dmel\CG8177 CG8177 Dmel_CG8177	FBgn0036043	0.779231	0.000254989
Q9V3J1-2	V-type proton ATPase subunit H	VhaSFD	FBgn0027779	0.774505	5.98303e-05
Q24253	AP complex subunit beta	AP-1-2beta	FBgn0010380	0.77333	0.000147501
Q9VC89;A0A0B4KGY2;Q8IMW9	Uncharacterized protein, isoform C;\Uncharacterized protein, isoform D\";\"Uncharacterized protein, isoform E\""	Dmel\CG6454 CG6454 Dmel_CG6454	FBgn0039187	0.765624	0.00557631
M9PDH5;M9PBG6;Q9W0S9;M9NDW1;M9PGJ0	Disco-interacting protein 2	DIP2	FBgn0024806	0.764382	0.000894515
E1JH83;A1ZAI5	Putative fatty acyl-CoA reductase CG5065	CG5065	FBgn0034145	0.763652	0.00403786
Q9VBC7	Amontillado (EC 3.4.-.-) (EC 3.4.21.-) (GH12584p)	amon	FBgn0023179	0.763569	0.0039514
Q9VYI6	Coenzyme Q8 (LD23884p)	CG4410	FBgn0052649	0.762249	0.0353065
Q9VRZ7	RE68357p	Dmel\CG10075 CG10075 Dmel_CG10075	FBgn0035722	0.759229	0.000994513
Q9W1I8	Synaptosomal-associated protein	Snap29	FBgn0034913	0.75916	0.00481363
A0A0B4LF95;A1Z944;A1Z942;A1Z943;Q0E9A1;Q7JQK6;Q961I1;E1JH47;A0A0B4LGA3;Q1RL13	GH22838p (Glutaminase, isoform D) (EC 3.5.1.2);\Glutaminase, isoform A (EC 3.5.1.2) (RH48555p)\";\"Glutaminase, isoform B (EC 3.5.1.2) (RH48456p)\";\"Glutaminase, isoform C (EC 3.5.1.2)\";\"Glutaminase, isoform E (EC 3.5.1.2)\";\"Glutaminase, isoform F (EC 3.5.1.2)\";\"Glutaminase, isoform H (EC 3.5.1.2) (IP16401p)\";\"Glutaminase, isoform I (EC 3.5.1.2)\";\"Glutaminase, isoform J (EC 3.5.1.2)\";…	nemy	FBgn0261625	0.758874	0.000386864
Q9VJ28	FI05204p (L-2-hydroxyglutarate dehydrogenase, isoform A) (L-2-hydroxyglutarate dehydrogenase, isoform B) (L-2-hydroxyglutarate dehydrogenase, isoform C) (EC 1.1.3.15) (EC 1.1.99.2)	CG10639-RA	FBgn0032729	0.755065	0.000493596
Q8IQX3	Uncharacterized protein, isoform A (Uncharacterized protein, isoform B)	Dmel\CG32544 CG32544 Dmel_CG32544	FBgn0052544	0.753534	0.00285783
E2QD66;Q0KHQ2;X2JG15	Uncharacterized protein, isoform C (EC 3.6.1.3) (EC 3.6.3.-);\Uncharacterized protein, isoform D (EC 3.6.1.3) (EC 3.6.3.-)\";\"Uncharacterized protein, isoform E (EC 3.6.1.3) (EC 3.6.3.-)\";FI19906p1"	CG1819 BcDNA:AT04622 CG32516 CG34120-RB Dmel\CG34120 CG34120 Dmel_CG34120;CG1819 BcDNA:AT04622 CG32516 Dmel\CG34120 CG34120 Dmel_CG34120;CG32516 BcDNA:AT04622 CG1819 Dmel\CG34120 CG34120 Dmel_CG34120;Dmel\CG34120 BcDNA:AT04622 CG1819 CG32516 CG34120 Dmel_CG34120	FBgn0083956	0.750629	0.000616888
O15971	LD39986p (Rab10)	Rab10	FBgn0015789	0.748024	0.000470078
Q9VE75	V-type proton ATPase subunit a	Vha100-2	FBgn0028670	0.74635	0.0142416
A0A126GUQ4;Q0KIA8;Q9VI16	Carnitine O-Acetyl-Transferase, isoform A (Carnitine O-Acetyl-Transferase, isoform D) (EC 2.3.1.7) (LD01568p);\Carnitine O-Acetyl-Transferase, isoform B (EC 2.3.1.7)\";\"Carnitine O-Acetyl-Transferase, isoform E (EC 2.3.1.7)\""	CRAT	FBgn0037440	0.743633	0.00375412
Q8SXK2	Arginyl-tRNA synthetase, mitochondrial, isoform A (Arginyl-tRNA synthetase, mitochondrial, isoform B) (EC 6.1.1.19) (RE18459p)	ArgRS-m atl Dmel\CG10092 CG10092 Dmel_CG10092	FBgn0037526	0.742796	0.00480591
Q8MRW1	SD19278p (Translocase of inner mitochondrial membrane 23)	Tim23	FBgn0267976	0.740568	0.0141223
Q7JVK1	HL07956p (Mitochondrial ribosomal protein L18)	mRpL18	FBgn0026741	0.731349	0.00724979
X2JDD7;Q9VMD9	Tiggrin	Tig	FBgn0011722	0.729789	0.0124753
Q9VU08	Vacuolar protein sorting-associated protein 13D	Vps13D CG32113	FBgn0052113	0.729175	0.00360084
Q9U6R9	GH13039p (Gamma soluble NSF attachment protein 1) (Gamma-soluble NSF attachment protein)	gammaSnap1	FBgn0028552	0.728939	0.000827502
Q7KS34	Diacylglycerol kinase	CG31140-RB	FBgn0051140	0.726022	0.000217556
Q9NGK5	FI21425p1 (Neuroligin) (Neuroligin 2, isoform A) (Neuroligin 2, isoform B) (Neuroligin 2, isoform C)	Nlg2	FBgn0031866	0.725117	0.0142389
Q9V7N5-2;B7YZI0;Q9V7N5-3;Q9V7N5	V-type proton ATPase subunit C	Vha44	FBgn0262511	0.723965	0.000240923
M9MRT6;P08645	Ras-like protein 3	R	FBgn0004636	0.723904	0.000724737
Q9VB22	LD33695p (Partner of inscuteable) (Pins protein) (RE22964p)	pins	FBgn0040080	0.72358	0.000141456
A0A0B4LFS3;Q8SX68	Uncharacterized protein CG10915	CG10915	FBgn0034308	0.723574	0.000627207
Q9VGP0	D-tyrosyl-tRNA(Tyr) deacylase	Dtd CG18643	FBgn0037898	0.722893	0.0259713
Q9VP50;M9PFV4	Uncharacterized protein, isoform B;SD17025p	Dmel\CG7632 CG7632 Dmel_CG7632	FBgn0037071	0.721763	0.000544445
A0A0B4LG96;Q9W1L5	Peptidyl-alpha-hydroxyglycine alpha-amidating lyase 2	Pal2	FBgn0262728	0.721205	0.00125583
A0A0B4K6C3;Q9VHS2	Probable cytochrome c oxidase subunit 7A, mitochondrial	CG9603	FBgn0040529	0.720775	0.0283342
Q9VPF6	FI06804p (Mitochondrial ribosomal protein L15)	mRpL15	FBgn0036990	0.719726	0.024177
A8WH76	GEO10024p1 (GH09956p) (InaF-B)	inaF-B	FBgn0259918	0.719399	0.0393341
O76742	CG5915 protein (CG5915-PA) (GH03685p) (MIP21169p) (Rab7 protein) (Rab7, isoform A) (Rab7, isoform B) (Rab7, isoform C) (Small ras-like GTPase) (Small ras-like GTPase RAB7)	Rab7	FBgn0015795	0.716904	0.000141942
Q9V470	Succinyl-CoA ligase subunit beta	Sucb	FBgn0029118	0.714632	7.12586e-05
B7Z153;X2JCW3	Dpr-interacting protein beta, isoform C (Dpr-interacting protein beta, isoform F);\Dpr-interacting protein beta, isoform D (Dpr-interacting protein beta, isoform E) (RE23430p)\";\"Dpr-interacting protein beta, isoform G\""	DIP-beta	FBgn0259245	0.713623	0.0110348
Q9VGP3	FI02016p	CG6723-RA	FBgn0037895	0.713556	0.000463534
M9PHM3;M9MSA6;Q0KHS8;Q02280	Potassium voltage-gated channel protein eag	eag	FBgn0000535	0.713352	0.000664344
Q2PDW1;Q9VPT9	Uncharacterized protein, isoform B;LD27268p	Dmel\CG3662 CG3662 Dmel_CG3662	FBgn0031285	0.711204	0.00677375
Q9W3M8	LD34211p (YKT6 v-SNARE) (EC 2.3.1.225)	Ykt6	FBgn0260858	0.709967	0.000833294
A0A126GV09;Q9VCG8;A0A0B4K709	Uncharacterized protein, isoform B (Uncharacterized protein, isoform F);\Uncharacterized protein, isoform E\";\"Uncharacterized protein, isoform G\""	CG12492 CG13818 Dmel\CG34355 lincRNA.840 CG34355 Dmel_CG34355;CG13818 CG12492 Dmel\CG34355 lincRNA.840 CG34355 Dmel_CG34355;lincRNA.840 CG12492 CG13818 Dmel\CG34355 CG34355 Dmel_CG34355	FBgn0085384	0.709075	0.000127366
Q7K3W2	GH09295p (LD05680p)	CG8728-RA	FBgn0033235	0.707215	0.000170779
Q9VWP8;M9PHI8	Uncharacterized protein, isoform A;\Uncharacterized protein, isoform B\""	CG32543 CG7095 Dmel\CG42450 CG42450 Dmel_CG42450	FBgn0259927	0.706376	0.00206839
M9PF31;M9PCU9;Q9VM04;M9PB64;M9PCG3;M9PB65;M9PF26;M9PCA8;M9PCG7	Zizimin, isoform B;\Zizimin, isoform C\";\"Zizimin, isoform D\";\"Zizimin, isoform E\";\"Zizimin, isoform G\";\"Zizimin, isoform H\";\"Zizimin, isoform I\";\"Zizimin, isoform J\";\"Zizimin, isoform K\""	Ziz	FBgn0260486	0.704736	0.00167842
Q7KVX1;Q9W4H6;Q7YU05	Pyruvate dehydrogenase E1 component subunit alpha	l(1)G0334	FBgn0028325	0.701332	0.0161542
Q9VIN9	LP10852p (Mitochondrial ribosomal protein S18B, isoform A) (Mitochondrial ribosomal protein S18B, isoform B)	mRpS18B	FBgn0032849	0.699538	0.0300488
E1JGU6;Q6NNF2;Q8MLR1;Q6NNF2-2;Q6NNF2-5;Q6NNF2-4	High affinity cAMP-specific and IBMX-insensitive 3',5'-cyclic phosphodiesterase 8 (EC 3.1.4.53) (Phosphodiesterase 8);\Phosphodiesterase 8, isoform D (EC 3.1.4.-) (EC 3.1.4.17)\";\"Phosphodiesterase 8, isoform N (EC 3.1.4.-) (EC 3.1.4.17)\""	Pde8	FBgn0266377	0.697529	0.000493805
Q5LJZ2	Histone-lysine N-methyltransferase SETD1	Set1	FBgn0040022	0.697331	0.0334358
Q8IP62	Mitochondrial ribosomal protein S23	mRpS23	FBgn0260407	0.694814	0.044616
M9NEC1;M9PFS5;E1JI13;P98081;M9PCU3;M9PI84;M9NDT7;M9NG14;P98081-2	Protein disabled	Dab	FBgn0000414	0.693418	0.0031538
Q9W0L6	GH22266p	Dmel\CG13907 CG13907 Dmel_CG13907	FBgn0035173	0.692563	0.000902095
Q9V9M8;Q8SZU4	Uncharacterized protein, isoform D (Uncharacterized protein, isoform E);GH09040p	Dmel\CG3262 CG3262 Dmel_CG3262	FBgn0032986	0.689184	0.0136495
Q9VXG0;X2JKP3	CDC50, isoform A (FI04422p);\CDC50, isoform B\""	CG9947-RA	FBgn0030752	0.689085	0.00299754
Q7KUT2	Lon protease homolog, mitochondrial	Lon	FBgn0036892	0.686277	0.0387889
Q9W095	FI03690p (Glycerol kinase 2, isoform A) (Glycerol kinase 2, isoform B) (Glycerol kinase 2, isoform C) (Glycerol kinase 2, isoform D) (Glycerol kinase 2, isoform E) (Glycerol kinase 2, isoform F) (EC 2.7.1.30)	Gk	FBgn0035266	0.683219	0.030297
A0A0B4LHT3;Q9VAS7	Innexin;Innexin inx3	Inx3	FBgn0265274	0.682372	0.00140916
Q9VVH3	MICOS complex subunit MIC13 homolog QIL1	QIL1 CG7603	FBgn0036726	0.679245	0.0164739
P15425	Peptidyl-prolyl cis-trans isomerase, rhodopsin-specific isozyme	ninaA	FBgn0002936	0.673463	0.00514446
Q9VNC3;A0A0B4LGM5;A0A0B4KF92;A0A0B4LGS6	Holocarboxylase synthetase, isoform A (EC 6.3.4.15) (RE09732p);\Holocarboxylase synthetase, isoform B (EC 6.3.4.15)\";\"Holocarboxylase synthetase, isoform C (EC 6.3.4.15)\";\"Holocarboxylase synthetase, isoform D (EC 6.3.4.15)\""	Hcs	FBgn0037332	0.672162	0.0351872
Q9VKC8	FI03495p (Translocase of outer membrane 70, isoform A) (Translocase of outer membrane 70, isoform B) (Translocase of outer membrane 70, isoform C)	Tom70	FBgn0032397	0.66969	0.00145152
Q23983	Soluble NSF attachment protein	Snap	FBgn0250791	0.668895	0.00241411
O18336;Q86BK8	MIP20481p (Rab14) (Rab14, isoform A) (Rab14, isoform D);\Rab14, isoform B\""	Rab14	FBgn0015791	0.667902	0.000787538
Q7K1W4	Epoxide hydrolase (EC 3.3.2.9)	Jheh3	FBgn0034406	0.666833	0.00136917
Q7JWS8	AT17867p (Mig-2-like GTPase Mtl) (Mig-2-like, isoform A) (Mig-2-like, isoform B) (Mig-2-like, isoform C) (Small GTPase)	Mtl	FBgn0039532	0.665435	0.00348948
Q961C9;E2QCK0	Transport and Golgi organization protein 11	Tango11	FBgn0050404	0.66525	0.00918235
A8E6L6;Q9V6X7	GDP-fucose protein O-fucosyltransferase 1	O-fut1	FBgn0033901	0.661625	0.00128689
Q9VIW6	RE17845p (Rab9)	Rab9	FBgn0032782	0.660492	0.0100729
Q9VHQ0	FI06460p (GEO10512p1) (Mitochondrial ribosomal protein S18A)	mRpS18A	FBgn0051450	0.659925	0.00706445
P25455-2;P25455-5;P25455-4;P25455-1;P25455;P25455-6	1-phosphatidylinositol 4,5-bisphosphate phosphodiesterase classes I and II	Plc21C	FBgn0004611	0.655562	0.000186926
Q9VAT0;Q86B74	RE12101p (WASp, isoform A) (WASp, isoform B) (WASp, isoform D);\WASp, isoform C\""	WASp	FBgn0024273	0.65508	0.000833327
Q9VB17	IP11341p	Dmel\CG5611 CG5611 Dmel_CG5611	FBgn0039531	0.652681	0.00114652
E1JIJ5;P31409	V-type proton ATPase subunit B	Vha55	FBgn0005671	0.65155	0.00114673
X2J9Z1;P42787;P42787-5;P42787-2;P42787-8;D3DME3;P42787-7	Carboxypeptidase D	svr	FBgn0004648	0.651246	0.000607625
Q9W543	Rabconnectin-3B, isoform A (Rabconnectin-3B, isoform B) (SD05962p)	Rbcn-3B	FBgn0023510	0.649652	0.000750058
A0A0B4LGT4;Q9VHV5	ADP-ribosylation factor-like protein 8	Gie	FBgn0037551	0.648837	0.00178437
Q9VR25	Factor of interpulse interval (RE62123p)	fipi 15630 CG31970 CT35785 Dmel\CG15630 CG15630 Dmel_CG15630	FBgn0031627	0.648354	0.00957356
Q9W0S6	IP18235p (MIP14131p) (Mitochondrial ribosomal protein L17, isoform A) (Mitochondrial ribosomal protein L17, isoform B) (RE43278p)	mRpL17	FBgn0035122	0.646243	0.0176058
B7YZE7;A1Z9N7;A1Z9N8;B7YZE8;Q56JH9;A1Z9P0	GH23838p (I[[h]] channel, isoform M);\Hyperpolarization-activated ion channel variant DMIH-A2B1C1 (I[[h]] channel, isoform C) (I[[h]] channel, isoform J) (I[[h]] channel, isoform K) (I[[h]] channel, isoform L)\";\"I[[h]] channel, isoform B\";\"I[[h]] channel, isoform E\";\"I[[h]] channel, isoform F\";\"I[[h]] channel, isoform G\";\"I[[h]] channel, isoform H\";\"I[[h]] channel, isoform I\""	Ih	FBgn0263397	0.642867	0.000575112
Q9VDZ8;Q9VDZ7	Mitochondrial import inner membrane translocase subunit TIM44	CG11779-RB	FBgn0038683	0.640396	0.0184219
M9PJP0;Q9VXK0	Protein NipSnap	Nipsnap	FBgn0030724	0.640125	0.00381816
Q5U124;A0A0B4LEU9;Q8T0N3	GH18222p (Maltase A5, isoform B) (EC 3.2.1.20);\LP11544p (Maltase A5, isoform A) (EC 3.2.1.20)\";\"Maltase A5, isoform C (EC 3.2.1.20)\""	Mal-A5	FBgn0050359	0.639954	0.0191874
Q8T5S9	GH12103p (Menage a trois, isoform B) (RH70415p) (Skiff)	metro	FBgn0050021	0.6389	0.00393457
Q9VS47	LD39967p	mrva anon-WO0118547.349 anon-WO0118547.382 Dmel\CG8602 CG8602 Dmel_CG8602	FBgn0035763	0.636389	0.0200048
Q9VZE7;M9PHD2	CTL-like protein 1	CG1311	FBgn0035523	0.635596	0.00348959
Q7KY04	Rab4 protein (Rab4, isoform A) (Rab4, isoform B)	Rab4	FBgn0016701	0.633892	0.000372467
Q9VH39	Protein NDUFAF4 homolog	CG11722	FBgn0037777	0.633864	0.0373936
Q9W5W8	RE22677p	Dmel\CG9577 CG9577 Dmel_CG9577	FBgn0031092	0.632269	0.000322577
Q9VKD3	Probable cysteine desulfurase, mitochondrial	CG12264	FBgn0032393	0.630305	0.000757818
Q9VM14;Q7KTK9;M9PCU4;M9PCG1;M9PCA2	Acetyltransferase component of pyruvate dehydrogenase complex	muc anon-WO0118547.121 DLAT Dmel\CG5261 EP(2)0816 EP816 PDH-E2 CG5261 Dmel_CG5261	FBgn0283658	0.630114	0.0030577
Q9VJ86	Bicoid stability factor (FI21091p1)	bsf	FBgn0284256	0.629356	0.00537321
Q59DT9;A0A0B4KI28;Q9VBJ2;A0A0B4KHX4;Q8IMS2	Neurofibromin 1, isoform B;\Neurofibromin 1, isoform C\";\"Neurofibromin 1, isoform D\";\"Neurofibromin 1, isoform E\";\"Neurofibromin 1, isoform F\""	Nf1	FBgn0015269	0.629324	0.00116193
P08182;A4V4C1;M9NGA3;M9NDU6;M9PHA6;P08182-3	Casein kinase II subunit beta	CkIIbeta	FBgn0000259	0.628059	0.00368876
Q9U4G1	Protein borderless	bdl	FBgn0028482	0.626653	0.000425702
Q9VD14	GH07286p	Dmel\CG13850 GH07286p CG13850 Dmel_CG13850	FBgn0038961	0.626401	0.000978867
Q9VIV6	GH04973p	Dmel\CG10194 CG10194 Dmel_CG10194	FBgn0032790	0.621076	0.0210708
A1Z6Z3;A0A0B4KEL0;A0A0B4KF99;A0A0B4KEE1;Q7JR61;A1Z6Z4;A0A0C4DHC8;A4UZ69;A0A0C4FEI5	Aldehyde dehydrogenase	Aldh-III	FBgn0010548	0.620674	0.000529113
Q7K3V6	AT01345p (GH10272p) (Mitochondrial translation elongation factor Tu 2)	mEFTu2 Dmel\CG12736 EF-Tu2 CG12736 Dmel_CG12736	FBgn0033184	0.620397	0.0231438
Q9V9J3;A1Z6I9	Tyrosine-protein kinase Src42A;Non-specific protein-tyrosine kinase	Src42A	FBgn0264959	0.620376	0.00744881
E1JHQ1;P20477	Glutamine synthetase;Glutamine synthetase 1, mitochondrial	Gs1	FBgn0001142	0.619867	0.0308996
Q8T0I4;B7YZF6;B7YZF5;A0A0B4K7Y0;A0A0B4JD16;B7YZF9;B7YZF7;A1Z9C8;Q6AWM7;B7YZG0;Q0E990;B7YZF8	Phospholipid-transporting ATPase	ATP8A anon-WO0153538.54 CG17034 CG30061 DmCG42321 Dmel\CG42321 CG42321 Dmel_CG42321;ATP8A anon-WO0153538.54 CG30061 DmCG42321 Dmel\CG42321 CG17034 CG42321 Dmel_CG42321	FBgn0259221	0.618537	0.000630548
Q9VNA2;A0A0B4K6S8;B7Z0T3	Mustard, isoform S (Mustard, isoform T);\Mustard, isoform W\";\"Mustard, isoform X\""	mtd	FBgn0013576	0.617871	0.00113319
X2J5R5;P91657	Opsin Rh5	Rh5	FBgn0014019	0.617211	0.0216426
Q3YMU0	Protein disulfide-isomerase	ERp60	FBgn0033663	0.615489	0.0065896
M9PFV2;Q8SY34	LD46604p (MYPT-75D, isoform A) (MYPT-75D, isoform C) (EC 3.1.3.16) (MYPT-75D, isoform D);\MYPT-75D, isoform B (EC 3.1.3.16)\""	MYPT-75D	FBgn0036801	0.611251	0.02876
Q8IP22	Ca[2+] channel Muscle-specific alpha2/delta subunit, isoform A (Ca[2+] channel Muscle-specific alpha2/delta subunit, isoform B) (RE14947p)	BG:DS07473.1	FBgn0261999	0.610876	0.0100647
Q9XYM0;H9XVM6;Q95RW2;H9XVM7	Adapter molecule Crk	Crk	FBgn0024811	0.609296	0.00371609
Q9W0H3	Lipid droplet-associated hydrolase (EC 3.1.1.-) (Lipid droplet-associated serine hydrolase)	CG9186	FBgn0035206	0.608887	0.0163682
Q9VEF9;A0A0B4K728;A0A0B4LIC0;Q9VEF7;A0A0B4K6L3;A0A0B4KHP1	Uncharacterized protein, isoform A (Uncharacterized protein, isoform B);\Uncharacterized protein, isoform C\";\"Uncharacterized protein, isoform D\";\"Uncharacterized protein, isoform E\";\"Uncharacterized protein, isoform F\";\"Uncharacterized protein, isoform G\""	CG14318 CG7397 Dmel\CG43102 CG43102 Dmel_CG43102;CG7397 CG14318 Dmel\CG43102 CG43102 Dmel_CG43102	FBgn0262562	0.607323	0.000303437
P06002	Opsin Rh1	ninaE	FBgn0002940	0.607075	0.0306735
A8QI34	Sodium/potassium-transporting ATPase subunit alpha	JYalpha	FBgn0267363	0.605672	0.000588539
Q7K4Y6;A0A0B4KEX2	Transporter	DAT	FBgn0034136	0.602748	0.00555796
X2J9R2;Q9V3D2	Oxygen-dependent coproporphyrinogen-III oxidase	Coprox	FBgn0021944	0.600319	0.0125205
P31007;P31007-6;P31007-9	Disks large 1 tumor suppressor protein	dlg1	FBgn0001624	0.59807	0.000702181
A0A0B4K6E2;A0A0B4K790;A0A0B4K6A6;A0A0B4LHD9	Na/Ca-exchange protein, isoform E;\Na/Ca-exchange protein, isoform F\";\"Na/Ca-exchange protein, isoform G\";\"Na/Ca-exchange protein, isoform I\""	Calx	FBgn0013995	0.597966	0.00179759
Q9W199	GEO07594p1 (Mitochondrial ribosomal protein S17) (RE28524p)	mRpS17	FBgn0034986	0.595547	0.00410523

## Sheet: GO Proteins in synaptosome
GO BP term	Gene count	Corrected p-value
chemical synaptic transmission	48	1.4e-16
neurotransmitter secretion	32	2.4e-05
mitochondrial translation	38	3.9e-05
regulation of membrane potential	19	8.3e-05
hydrogen ion transmembrane transport	23	0.00011
mitochondrion organization	21	0.00011
mitochondrial respiratory chain complex I assembly	21	0.00019
G-protein coupled receptor signaling pathway	23	0.00023
synaptic vesicle endocytosis	20	0.00045
axon guidance	39	0.00076
synapse organization	19	0.0011
homophilic cell adhesion via plasma membrane adhesion molecules	19	0.0017
neurological system process	12	0.0017
Rab protein signal transduction	16	0.0017
regulation of exocytosis	9	0.0021
synaptic transmission, cholinergic	10	0.0021
ion transmembrane transport	12	0.0035
motor neuron axon guidance	20	0.0035
mitochondrial electron transport, NADH to ubiquinone	11	0.0043
synaptic vesicle exocytosis	13	0.0043
cation transport	13	0.0043
anesthesia-resistant memory	9	0.0064
vesicle-mediated transport	42	0.0078
ATP synthesis coupled proton transport	11	0.0082
protein import into mitochondrial matrix	11	0.0082
neuromuscular synaptic transmission	20	0.0089
regulation of neurotransmitter secretion	10	0.011
maintenance of presynaptic active zone structure	9	0.015
synaptic vesicle priming	11	0.015
signal transduction	37	0.017
ion transport	12	0.018
fatty acid beta-oxidation using acyl-CoA oxidase	7	0.021
synaptic growth at neuromuscular junction	13	0.033
synaptic vesicle transport	10	0.042
mitochondrial fusion	8	0.042
medium-term memory	8	0.042
peroxisome organization	8	0.042
regulation of synaptic growth at neuromuscular junction	15	0.042
regulation of ion transmembrane transport	11	0.042

## Sheet: GO pum targets in synaptosome
GO BP term	Gene count	Corrected p-value													FLYBASE_GENE_ID	Gene Name
				Significant by p-value <0.05 (adjusted with the Benjamini-Hochberg method)											FBgn0000036	nicotinic Acetylcholine Receptor alpha1(nAChRalpha1)
chemical synaptic transmission	17	6.8e-10													FBgn0000038	nicotinic Acetylcholine Receptor beta1(nAChRbeta1)
ion transport	12	3.2e-05													FBgn0000479	dunce(dnc)
motor neuron axon guidance	10	4.3e-05													FBgn0000535	ether a go-go(eag)
transmembrane transport	18	6.7e-05													FBgn0001965	Son of sevenless(Sos)
synapse organization	8	0.00073													FBgn0003301	rutabaga(rut)
regulation of membrane potential	7	0.0026													FBgn0003386	Shaker cognate w(Shaw)
signal transduction	13	0.0032													FBgn0003429	slowpoke(slo)
synaptic target recognition	6	0.0038													FBgn0004242	Synaptotagmin 1(Syt1)
negative regulation of neuromuscular synaptic transmission	4	0.014													FBgn0004244	Resistant to dieldrin(Rdl)
neurological system process	5	0.017													FBgn0004369	Protein tyrosine phosphatase 99A(Ptp99A)
axon guidance	10	0.02													FBgn0004435	G protein alpha q subunit(Galphaq)
ion transmembrane transport	5	0.023													FBgn0004449	Tenascin major(Ten-m)
regulation of ion transmembrane transport	5	0.025													FBgn0004619	Glutamate receptor IA(GluRIA)
heterophilic cell-cell adhesion via plasma membrane cell adhesion molecules	5	0.025													FBgn0005564	Shaker cognate l(Shal)
learning	4	0.031													FBgn0011259	Semaphorin 1a(Sema1a)
regulation of olfactory learning	4	0.031													FBgn0011582	Dopamine 1-like receptor 1(Dop1R1)
potassium ion transport	5	0.032													FBgn0013995	Na/Ca-exchange protein(Calx)
															FBgn0015558	tweety(tty)
															FBgn0016977	split ends(spen)
															FBgn0017590	klingon(klg)
															FBgn0019968	Kinesin heavy chain 73(Khc-73)
															FBgn0020620	Related to the N terminus of tre oncogene(RN-tre)
															FBgn0023095	capricious(caps)
		s													FBgn0023531	uncharacterized protein(CG32809)
															FBgn0024963	GluClalpha(GluClalpha)
															FBgn0025726	unc-13(unc-13)
															FBgn0025741	Plexin A(PlexA)
															FBgn0026076	Ubiquitin like 3(UBL3)
															FBgn0026439	Excitatory amino acid transporter 1(Eaat1)
															FBgn0027572	acyl-CoA oxidase 1(ACOX1)
															FBgn0028704	Nckx30C(Nckx30C)
															FBgn0028888	uncharacterized protein(CG4168)
															FBgn0030421	1-Acylglycerol-3-phosphate O-acyltransferase 1(Agpat1)
															FBgn0030613	Rab3 GDP-GTP exchange factor(Rab3-GEF)
															FBgn0031064	uncharacterized protein(CG12531)
															FBgn0031069	ATP binding cassette subfamily D member 3(Abcd3)
															FBgn0031359	Replication in mitochondria 2(Rim2)
															FBgn0031424	Vesicular glutamate transporter(VGlut)
															FBgn0031456	Transportin-Serine/Arginine rich(Tnpo-SR)
															FBgn0032151	nicotinic Acetylcholine Receptor alpha6(nAChRalpha6)
															FBgn0032480	ER degradation enhancer, mannosidase alpha-like 2(Edem2)
															FBgn0032629	beaten path IIIc(beat-IIIc)
															FBgn0032886	uncharacterized protein(CG9328)
															FBgn0033196	uncharacterized protein(CG1358)
															FBgn0033876	Synaptogyrin(Syngr)
															FBgn0034136	Dopamine transporter(DAT)
															FBgn0034476	Toll-7(Toll-7)
															FBgn0034808	uncharacterized protein(CG9896)
															FBgn0035266	Glycerol kinase 2(Gk2)
															FBgn0036043	Anion exchanger 2(Ae2)
															FBgn0036199	bmcp(Bmcp)
															FBgn0036202	lost and found(loaf)
															FBgn0036391	uncharacterized protein(CG17364)
															FBgn0036494	Toll-6(Toll-6)
															FBgn0036544	sugar-free frosting(sff)
															FBgn0037754	uncharacterized protein(CG8500)
															FBgn0038063	Octopamine beta2 receptor(Octbeta2R)
															FBgn0038087	beaten path Va(beat-Va)
															FBgn0038156	sidestep IV(side-IV)
															FBgn0038606	uncharacterized protein(CG15803)
															FBgn0038881	argus(aus)
															FBgn0039089	beaten path IV(beat-IV)
															FBgn0039140	Mitochondrial Rho(Miro)
															FBgn0039528	distracted(dsd)
															FBgn0039741	uncharacterized protein(CG7943)
															FBgn0039900	Synaptotagmin 7(Syt7)
															FBgn0040505	Anaplastic lymphoma kinase(Alk)
															FBgn0040726	defective proboscis extension response 1(dpr1)
															FBgn0043362	blue cheese(bchs)
															FBgn0050361	mangetout(mtt)
															FBgn0051221	uncharacterized protein(CG31221)
															FBgn0051619	no long nerve cord(nolo)
															FBgn0051814	Dpr-interacting protein kappa(DIP-kappa)
															FBgn0052017	uncharacterized protein(CG32017)
															FBgn0052206	uncharacterized protein(CG32206)
															FBgn0053179	beaten path IIIb(beat-IIIb)
															FBgn0066101	Lipophorin receptor 1(LpR1)
															FBgn0083963	Neuroligin 3(Nlg3)
															FBgn0085380	decima(dcma)
															FBgn0085382	uncharacterized protein(CG34353)
															FBgn0085384	uncharacterized protein(CG34355)
															FBgn0085385	black match(bma)
															FBgn0085387	shaking B(shakB)
															FBgn0085409	smoke alarm(smal)
															FBgn0085412	kramer(kmr)
															FBgn0085414	defective proboscis extension response 12(dpr12)
															FBgn0085420	Dpr-interacting protein delta(DIP-delta)
															FBgn0086372	like-AP180(lap)
															FBgn0086677	jelly belly(jeb)
															FBgn0250823	gilgamesh(gish)
															FBgn0250908	beaten path VII(beat-VII)
															FBgn0259110	mind-meld(mmd)
															FBgn0259213	sidestep II(side-II)
															FBgn0259246	bruchpilot(brp)
															FBgn0259714	Dpr-interacting protein epsilon(DIP-epsilon)
															FBgn0260446	metabotropic GABA-B receptor subtype 1(GABA-B-R1)
															FBgn0260964	Vesicular monoamine transporter(Vmat)
															FBgn0261671	tweek(tweek)
															FBgn0261698	slowpoke 2(SLO2)
															FBgn0261804	uncharacterized protein(CG42750)
															FBgn0262018	Cadherin-N2(CadN2)
															FBgn0262562	uncharacterized protein(CG43102)
															FBgn0262733	Src oncogene at 64B(Src64B)
															FBgn0262738	no receptor potential A(norpA)
															FBgn0262869	Glial cell line-derived neurotrophic family receptor-like(Gfrl)
															FBgn0263102	pipsqueak(psq)
															FBgn0263111	cacophony(cac)
															FBgn0263257	Cyclic nucleotide-gated ion channel-like(Cngl)
															FBgn0264006	dyschronic(dysc)
															FBgn0264574	Glucose transporter 1(Glut1)
															FBgn0264606	fife(Fife)
															FBgn0265182	uncharacterized protein(CG44247)
															FBgn0265296	Down syndrome cell adhesion molecule 2(Dscam2)
															FBgn0267001	Tenascin accessory(Ten-a)
															FBgn0270928	Vesicular acetylcholine transporter(VAChT)

## Sheet: 3'UTRs of Syn proteins&RNAs
Sequence statistics	Protein sets			mRNA sets
	117 synaptic enriched Pum target proteins	All 989 synaptic enriched proteins	4,843 proteomics background	211 synaptic enriched RNAs	9,254 RNA background
number of transcripts	567	3285	14092	506	23190
avg. length longest transcript	6556.14	4358.56	2956.6	1935.68	2665.11
transcript GC content	0.238524	0.245143	0.247996	0.244478	0.248058
number of 3'UTRs	320	1868	8059	332	14202
avg. length most distal 3'UTR	2663.55	1182.01	753.07	463.35	638.72
3UTR GC content	0.180402	0.181188	0.18204	0.179734	0.182242
number of 5'UTRs	321	2175	9953	350	16906
avg. length most distal 5'UTR	978.69	473.85	342.38	275.71	322.56
5UTR GC content	0.227649	0.225316	0.222015	0.222322	0.220906
number CDSs	478	2464	9854	369	16503
avg. length longest CDS	3274.97	2240.88	1972.06	1324.78	1819.22
CDS GC content	0.270021	0.271573	0.27123	0.263472	0.271697
Proportion APA genes	41.03% (48)	45.70% (452)	50.28% (2435)	50.24% (106)	40.58% (3,755)
Statistics obtained via Flybase' sequence batch downloader resource (http://flybase.org/download/sequence/batch/). Entries with identical coordinates were de-duplicated before statistics were calculated.

## Sheet: synaptic prot. miRNA enrichment
MiRNA	synap %	BG %	log2FC	Non-length adjusted						MiRNA	syn %	BG %	log2FC	Length adjusted
miR-100-5p	0.0192113	0.0107371	1.7069							miR-100-5p	0.00526026	0.0024778	1.08607
miR-307a-3p	0.00808898	0.00681396	1.45134							miR-307a-3p	0.0282739	0.0158992	0.830514
miR-957-3p	0.206269	0.0970473	1.36401							miR-957-3p	0.0269588	0.0161057	0.743186
miR-219-5p	0.0677452	0.0468718	1.29186							miR-219-5p	0.0453698	0.0284947	0.671036
miR-7-5p	0.016178	0.0113566	1.19875							miR-7-5p	0.029589	0.0198224	0.577927
miR-10-5p	0.00808898	0.0024778	1.09921							miR-986-5p	0.0138082	0.00991121	0.478391
miR-986-5p	0.0202224	0.0121825	1.09921							miR-10-5p	0.00460273	0.00330374	0.478391
miR-190-5p	0.0182002	0.00887879	1.09721							miR-190-5p	0.059178	0.0425356	0.476388
miR-1000-5p	0.0313448	0.0216808	1.08777							miR-1000-5p	0.134137	0.0970473	0.466944
miR-iab-4-5p	0.0768453	0.0421227	1.08674							miR-iab-4-5p	0.0236712	0.0171381	0.465921
miR-955-5p	0.132457	0.069172	1.06947							miR-955-5p	0.0059178	0.00433616	0.448643
miR-1010-3p	0.00707786	0.00330374	1.03552							miR-1010-3p	0.0118356	0.00887879	0.414696
miR-993-3p	0.0293225	0.0249845	1.03406							miR-993-3p	0.0151233	0.0113566	0.413238
miR-999-3p	0.00707786	0.00474912	1.02882							miR-999-3p	0.039452	0.0297336	0.408001
miR-987-5p	0.016178	0.00846583	1.02507							miR-987-5p	0.0631232	0.0476977	0.404249
miR-315-5p	0.127401	0.0679331	1.00537							miR-315-5p	0.15715	0.12038	0.384551
miR-34-5p	0.0444894	0.0313855	1.00498							miR-34-5p	0.0328766	0.025191	0.384155
miR-276a-3p/276b-3p	0.0303337	0.0167252	0.979915							miR-276a-3p/276b-3p	0.0190685	0.0148668	0.359092
miR-963-5p	0.0131446	0.0117696	0.96993							miR-963-5p	0.00920546	0.00722693	0.349108
miR-929-3p	0.091001	0.0425356	0.943935							miR-929-3p	0.00723286	0.00578154	0.323113
miR-10-3p/1006-3p	0.00101112	0.00392319	0.937264							miR-10-3p/1006-3p	0.0861368	0.069172	0.316442
miR-133-3p	0.0707786	0.0373735	0.934307							miR-133-3p	0.0105205	0.00846583	0.313484
miR-210-3p.1	0.0505561	0.0268429	0.921296							miR-210-3p.1	0.0460273	0.0373735	0.300473
miR-317-3p/4943-3p	0.0697674	0.0284947	0.916349							miR-317-3p/4943-3p	0.0243287	0.0198224	0.295527
miR-210-3p.2	0.0889788	0.057196	0.913347							miR-210-3p.2	0.0328766	0.0268429	0.292524
miR-137-3p	0.0273003	0.019203	0.907195							miR-137-3p	0.0828491	0.0679331	0.286372
miR-79-3p/9a-3p	0.0798787	0.0454264	0.903933							miR-79-3p/9a-3p	0.0618081	0.050795	0.28311
miR-284-3p	0.0212336	0.0171381	0.901399							miR-284-3p	0.0243287	0.0200289	0.280576
miR-974-5p	0.0121335	0.00805286	0.899541							miR-974-5p	0.00526026	0.00433616	0.278718
miR-960-5p/12-5p	0.0293225	0.0148668	0.892251							miR-960-5p/12-5p	0.030904	0.025604	0.271428
miR-932-5p	0.221436	0.142474	0.89076							miR-932-5p	0.0256438	0.0212678	0.269938
miR-971-3p	0.0131446	0.00887879	0.88177							miR-971-3p	0.0479999	0.0400578	0.260948
miR-977-3p	0.0242669	0.0177576	0.876821							miR-977-3p	0.0138082	0.0115631	0.255998
miR-1017-3p	0.0141557	0.0105307	0.867361							miR-1017-3p	0.0499725	0.0421227	0.246538
miR-14-3p	0.0131446	0.0103242	0.858899							miR-14-3p	0.019726	0.0167252	0.238076
miR-964-5p	0.00303337	0.00516209	0.858899							miR-964-5p	0.0263013	0.0223002	0.238076
miR-980-3p/4968-5p	0.0798787	0.0530663	0.855759							miR-980-3p/4968-5p	0.0223561	0.0189965	0.234937
miR-4-3p	0.0374115	0.0200289	0.849076							miR-4-3p	0.0677259	0.0578154	0.228253
miR-9a-5p/9b-5p/9c-5p	0.016178	0.00908528	0.846621							miR-9a-5p/9b-5p/9c-5p	0.0427396	0.0365476	0.225798
bantam-3p	0.0182002	0.0107371	0.839346							bantam-3p	0.0124931	0.0107371	0.218524
miR-285-3p/995-3p/998-3p	0.0626896	0.0458394	0.832427							miR-285-3p/995-3p/998-3p	0.0105205	0.00908528	0.211604
miR-263b-5p	0.0202224	0.0158992	0.81428							miR-263b-5p	0.0519451	0.0454264	0.193457
miR-956-3p	0.0778564	0.0557506	0.806432							miR-956-3p	0.00986299	0.00867231	0.185609
miR-976-3p	0.0434783	0.0158992	0.800005							miR-976-3p	0.0210411	0.0185835	0.179183
miR-2a-2/2c	0.0273003	0.0204419	0.761344							miR-2a-2/2c	0.0118356	0.0107371	0.140521
miR-iab-8-5p	0.241658	0.12038	0.754593							miR-iab-8-5p	0.0269588	0.0245715	0.13377
miR-968-5p	0.0515672	0.0396448	0.73826							miR-968-5p	0.0203835	0.01879	0.117438
miR-1007-3p	0.0374115	0.0198224	0.731144							miR-1007-3p	0.0131507	0.0121825	0.110321
miR-33-5p	0.0141557	0.0103242	0.712249							miR-33-5p	0.059178	0.0555441	0.0914266
miR-988-3p	0.091001	0.0555441	0.654429							miR-988-3p	0.0059178	0.00578154	0.033606
miR-927-5p	0.00808898	0.00660747	0.639782							miR-927-5p	0.0322191	0.0317985	0.0189592
miR-965-3p	0.0505561	0.025191	0.639782							miR-965-3p	0.0138082	0.0136279	0.0189592
miR-252-5p	0.041456	0.0338633	0.637548							miR-252-5p	0.0578629	0.057196	0.0167254
miR-277-3p	0.104146	0.0578154	0.636193							miR-277-3p	0.144	0.142474	0.0153704
miR-87-3p	0.0202224	0.0167252	0.635511							miR-87-3p	0.0302465	0.0299401	0.0146888
miR-8-3p	0.0455005	0.0198224	0.6149							miR-8-3p	0.0532602	0.0534792	-0.00592238
miR-275-3p/306-5p	0.0950455	0.050795	0.591419							miR-275-3p/306-5p	0.00789039	0.00805286	-0.0294038
miR-283-5p	0.0819009	0.0534792	0.590015							miR-283-5p	0.0519451	0.0530663	-0.0308079
miR-125-5p	0.0465116	0.0299401	0.575652							miR-125-5p	0.00460273	0.00474912	-0.0451711
miR-278-3p	0.049545	0.0317985	0.566034							miR-278-3p	0.00854793	0.00887879	-0.0547891
miR-989-3p	0.0111223	0.00578154	0.546431							miR-989-3p	0.0111781	0.0117696	-0.0743913
miR-1011-3p	0.0808898	0.0598802	0.531809							miR-1011-3p	0.0203835	0.0216808	-0.0890133
miR-1002-5p	0.0394338	0.0212678	0.531399							miR-1002-5p	0.0440547	0.0468718	-0.0894234
miR-1003-3p/1004-3p	0.0091001	0.00433616	0.510499							miR-1003-3p/1004-3p	0.0105205	0.0113566	-0.110324
miR-263a-5p	0.0151668	0.00867231	0.507587							miR-263a-5p	0.0177534	0.019203	-0.113235
miR-962-5p	0.041456	0.0161057	0.507587							miR-962-5p	0.0118356	0.012802	-0.113235
miR-1-3p	0.0273003	0.0210613	0.503363							miR-1-3p	0.0289314	0.0313855	-0.11746
miR-305-5p	0.0475228	0.025604	0.48183							miR-305-5p	0.05063	0.0557506	-0.138993
miR-31a-5p/31b-5p	0.0182002	0.012802	0.455357							miR-31a-5p/31b-5p	0.00920546	0.0103242	-0.165465
miR-981-3p	0.0141557	0.00722693	0.45413							miR-981-3p	0.030904	0.0346892	-0.166693
miR-2a-3p/2b-3p/2c-3p/5-3p/6-3p/11-3p/13a-3p/13b-3p/308-3p	0.0404449	0.0223002	0.451639							miR-2a-3p/2b-3p/2c-3p/5-3p/6-3p/11-3p/13a-3p/13b-3p/308-3p	0.040767	0.0458394	-0.169184
miR-279-3p/286-3p/996-3p	0.0212336	0.0136279	0.450556							miR-279-3p/286-3p/996-3p	0.0157808	0.0177576	-0.170266
miR-970-3p	0.0313448	0.01879	0.443862							miR-970-3p	0.0131507	0.0148668	-0.176961
miR-92a-3p/92b-3p/310-3p/311-3p/312-3p/313-3p	0.00606673	0.00578154	0.433878							miR-92a-3p/92b-3p/310-3p/311-3p/312-3p/313-3p	0.0526026	0.0598802	-0.186945
miR-281-2-5p	0.0202224	0.0148668	0.426788							miR-281-2-5p	0.00920546	0.0105307	-0.194035
miR-314-3p	0.0738119	0.0400578	0.417389							miR-314-3p	0.0177534	0.0204419	-0.203433
miR-316-5p	0.00808898	0.00433616	0.379321							miR-316-5p	0.0335342	0.0396448	-0.241501
miR-958-3p	0.0323559	0.0185835	0.374321							miR-958-3p	0.0177534	0.0210613	-0.246502
miR-281-3p	0.0212336	0.0115631	0.348442							miR-281-3p	0.00854793	0.0103242	-0.272381
miR-304-5p	0.0343782	0.0189965	0.347							miR-304-5p	0.0131507	0.0158992	-0.273823
miR-274-5p	0.0475228	0.0346892	0.309137							miR-274-5p	0.0138082	0.0171381	-0.311686
miR-3-3p/309-3p/318-3p	0.0212336	0.00991121	0.291859							miR-375-3p	0.0269588	0.0338633	-0.328964
miR-375-3p	0.0970677	0.0476977	0.291859							miR-3-3p/309-3p/318-3p	0.00526026	0.00660747	-0.328964
miR-5-5p	0.0091001	0.00578154	0.273937							miR-5-5p	0.0131507	0.0167252	-0.346886
let-7-5p	0.0171891	0.0117696	0.247464							let-7-5p	0.00526026	0.00681396	-0.373358
miR-124-3p	0.0232558	0.0113566	0.230976							miR-124-3p	0.0190685	0.0249845	-0.389846
miR-184-3p	0.0141557	0.0132149	0.159408							miR-184-3p	0.00854793	0.0117696	-0.461414
miR-994-5p/2500-5p	0.0606673	0.0297336	0.0992135							miR-994-5p/2500-5p	0.00920546	0.0132149	-0.521609
miR-969-5p	0.065723	0.0365476	0.0694662							miR-969-5p	0.0039452	0.00578154	-0.551357
miR-282-5p	0.0364004	0.0171381	-0.767035							miR-282-5p	0.0019726	0.00516209	-1.38786
miR-193-3p	0.041456	0.0245715	-1.95607							miR-193-3p	0.000657533	0.00392319	-2.57689

## Sheet: mRNAs expressed in fractions
		6891 Genes expressed in Synaptosome mRNA		8935 Genes expressed in Input mRNA			Venn groups->	99 Genes only expressed in Synap		2143 Genes only expressed in Input		6792 Genes expressed in both Synaptosome and Input		Pum targets expressed in both Synaptosome and Input (306)		Pum targets expressed only in Synaptosomes (2)
		FBgn0000121		FBgn0000121				FBgn0033731		FBgn0037410		FBgn0000121		FBgn0004435		FBgn0039688
		FBgn0040532		FBgn0000120				FBgn0045770		FBgn0038926		FBgn0040532		FBgn0267385		FBgn0264090
		FBgn0036619		FBgn0267252				FBgn0034132		FBgn0051813		FBgn0036619		FBgn0283509
		FBgn0011694		FBgn0032285				FBgn0036590		FBgn0267975		FBgn0011694		FBgn0067905
		FBgn0023170		FBgn0002940				FBgn0263767		FBgn0026059		FBgn0023170		FBgn0033183
		FBgn0033357		FBgn0261602				FBgn0265538		FBgn0040493		FBgn0033357		FBgn0051038
		FBgn0058002		FBgn0285948				FBgn0036603		FBgn0013767		FBgn0058002		FBgn0026439
		FBgn0033593		FBgn0010408				FBgn0004173		FBgn0032505		FBgn0033593		FBgn0265575
		FBgn0000120		FBgn0014026				FBgn0085197		FBgn0033373		FBgn0000120		FBgn0263929
		FBgn0000064		FBgn0011695				FBgn0037764		FBgn0029881		FBgn0000064		FBgn0036391
		FBgn0011695		FBgn0040532				FBgn0016684		FBgn0001202		FBgn0011695		FBgn0027572
		FBgn0034138		FBgn0004403				FBgn0051788		FBgn0029937		FBgn0034138		FBgn0038460
		FBgn0005533		FBgn0011693				FBgn0052064		FBgn0043455		FBgn0005533		FBgn0243512
		FBgn0066084		FBgn0066084				FBgn0036403		FBgn0013432		FBgn0066084		FBgn0264494
		FBgn0261602		FBgn0034743				FBgn0261803		FBgn0025571		FBgn0261602		FBgn0259714
		FBgn0040734		FBgn0002868				FBgn0032144		FBgn0040349		FBgn0040734		FBgn0029768
		FBgn0004403		FBgn0033912				FBgn0030280		FBgn0028693		FBgn0004403		FBgn0004456
		FBgn0040733		FBgn0033593				FBgn0036822		FBgn0033884		FBgn0040733		FBgn0031069
		FBgn0032285		FBgn0000064				FBgn0267726		FBgn0029720		FBgn0032285		FBgn0023213
		FBgn0086348		FBgn0034138				FBgn0004172		FBgn0032378		FBgn0086348		FBgn0263116
		FBgn0033699		FBgn0002593				FBgn0261526		FBgn0039461		FBgn0033699		FBgn0264307
		FBgn0261599		FBgn0039757				FBgn0028939		FBgn0285917		FBgn0261599		FBgn0285925
		FBgn0034743		FBgn0032987				FBgn0264427		FBgn0052523		FBgn0034743		FBgn0037720
		FBgn0014026		FBgn0085256				FBgn0040765		FBgn0027095		FBgn0014026		FBgn0035625
		FBgn0002593		FBgn0040074				FBgn0051268		FBgn0036686		FBgn0002593		FBgn0003862
		FBgn0030136		FBgn0261597				FBgn0085190		FBgn0037906		FBgn0030136		FBgn0263108
		FBgn0086472		FBgn0033699				FBgn0259973		FBgn0025336		FBgn0086472		FBgn0262738
		FBgn0085736		FBgn0039830				FBgn0250755		FBgn0038156		FBgn0085736		FBgn0038251
		FBgn0002868		FBgn0038834				FBgn0266977		FBgn0026196		FBgn0002868		FBgn0038881
		FBgn0027590		FBgn0023170				FBgn0038973		FBgn0032651		FBgn0027590		FBgn0030960
		FBgn0011693		FBgn0032833				FBgn0038539		FBgn0262562		FBgn0011693		FBgn0020251
		FBgn0039757		FBgn0032518				FBgn0029733		FBgn0265605		FBgn0039757		FBgn0067102
		FBgn0010408		FBgn0261599				FBgn0040093		FBgn0040075		FBgn0010408		FBgn0004880
		FBgn0031561		FBgn0011280				FBgn0265185		FBgn0032798		FBgn0031561		FBgn0283468
		FBgn0031505		FBgn0002579				FBgn0038109		FBgn0037060		FBgn0031505		FBgn0032078
		FBgn0015521		FBgn0058002				FBgn0086915		FBgn0032296		FBgn0015521		FBgn0261698
		FBgn0004629		FBgn0036619				FBgn0035161		FBgn0052409		FBgn0004629		FBgn0285913
		FBgn0032494		FBgn0086472				FBgn0038708		FBgn0026679		FBgn0032494		FBgn0036381
		FBgn0039830		FBgn0003861				FBgn0034539		FBgn0033000		FBgn0039830		FBgn0085385
		FBgn0035032		FBgn0010411				FBgn0035845		FBgn0030305		FBgn0035032		FBgn0035538
		FBgn0032400		FBgn0003517				FBgn0265263		FBgn0260962		FBgn0032400		FBgn0013765
		FBgn0032833		FBgn0005533				FBgn0267412		FBgn0261641		FBgn0032833		FBgn0035142
		FBgn0037913		FBgn0004045				FBgn0032436		FBgn0033050		FBgn0037913		FBgn0052017
		FBgn0034245		FBgn0017545				FBgn0264344		FBgn0036340		FBgn0034245		FBgn0263111
		FBgn0024733		FBgn0001091				FBgn0030018		FBgn0001227		FBgn0024733		FBgn0037116
		FBgn0034709		FBgn0002773				FBgn0053340		FBgn0035873		FBgn0034709		FBgn0033872
		FBgn0029785		FBgn0029785				FBgn0042189		FBgn0028919		FBgn0029785		FBgn0000163
		FBgn0002579		FBgn0038930				FBgn0030929		FBgn0050104		FBgn0002579		FBgn0014388
		FBgn0003274		FBgn0028473				FBgn0051876		FBgn0034109		FBgn0003274		FBgn0039530
		FBgn0019643		FBgn0024733				FBgn0028430		FBgn0033038		FBgn0019643		FBgn0266409
		FBgn0261608		FBgn0030136				FBgn0002865		FBgn0010278		FBgn0261608		FBgn0261983
		FBgn0038930		FBgn0035032				FBgn0028920		FBgn0039690		FBgn0038930		FBgn0038763
		FBgn0039359		FBgn0003274				FBgn0267103		FBgn0032512		FBgn0039359		FBgn0027569
		FBgn0017545		FBgn0039713				FBgn0040958		FBgn0262937		FBgn0017545		FBgn0033871
		FBgn0002626		FBgn0005593				FBgn0035996		FBgn0028862		FBgn0002626		FBgn0051522
		FBgn0262559		FBgn0035753				FBgn0034624		FBgn0284251		FBgn0262559		FBgn0029504
		FBgn0010198		FBgn0020618				FBgn0030592		FBgn0000039		FBgn0010198		FBgn0025626
		FBgn0034330		FBgn0020910				FBgn0050350		FBgn0035526		FBgn0034330		FBgn0040636
		FBgn0001091		FBgn0039359				FBgn0051343		FBgn0035208		FBgn0001091		FBgn0037602
		FBgn0036585		FBgn0064225				FBgn0087011		FBgn0046222		FBgn0036585		FBgn0037110
		FBgn0030317		FBgn0011284				FBgn0028496		FBgn0039175		FBgn0030317		FBgn0011274
		FBgn0015031		FBgn0015521				FBgn0029948		FBgn0037046		FBgn0015031		FBgn0030421
		FBgn0262515		FBgn0002626				FBgn0051407		FBgn0284220		FBgn0262515		FBgn0262732
		FBgn0040007		FBgn0260441				FBgn0013433		FBgn0000017		FBgn0040007		FBgn0036199
		FBgn0031942		FBgn0037351				FBgn0044046		FBgn0031256		FBgn0031942		FBgn0026147
		FBgn0011227		FBgn0010198				FBgn0028697		FBgn0264750		FBgn0011227		FBgn0027597
		FBgn0028473		FBgn0005614				FBgn0028513		FBgn0000575		FBgn0028473		FBgn0035266
		FBgn0285952		FBgn0285949				FBgn0085317		FBgn0085433		FBgn0285952		FBgn0034950
		FBgn0011280		FBgn0035422				FBgn0028533		FBgn0038277		FBgn0011280		FBgn0003165
		FBgn0040736		FBgn0015288				FBgn0031554		FBgn0027561		FBgn0040736		FBgn0035896
		FBgn0035753		FBgn0031980				FBgn0052548		FBgn0023177		FBgn0035753		FBgn0011300
		FBgn0267252		FBgn0040733				FBgn0263086		FBgn0040376		FBgn0267252		FBgn0262614
		FBgn0020618		FBgn0004867				FBgn0261269		FBgn0035704		FBgn0020618		FBgn0035023
		FBgn0040773		FBgn0033820				FBgn0041102		FBgn0039732		FBgn0040773		FBgn0004397
		FBgn0259968		FBgn0004363				FBgn0051477		FBgn0027607		FBgn0259968		FBgn0039741
		FBgn0020503		FBgn0036825				FBgn0051198		FBgn0000482		FBgn0020503		FBgn0015569
		FBgn0285948		FBgn0285950				FBgn0086608		FBgn0264502		FBgn0285948		FBgn0004242
		FBgn0262116		FBgn0034331				FBgn0260965		FBgn0004636		FBgn0262116		FBgn0050015
		FBgn0267828		FBgn0027590				FBgn0259998		FBgn0010830		FBgn0267828		FBgn0031681
		FBgn0003941		FBgn0002622				FBgn0003358		FBgn0051451		FBgn0003941		FBgn0259246
		FBgn0038589		FBgn0010265				FBgn0033597		FBgn0029094		FBgn0038589		FBgn0033196
		FBgn0029508		FBgn0029897				FBgn0034641		FBgn0034734		FBgn0029508		FBgn0005564
		FBgn0041720		FBgn0003884				FBgn0039688		FBgn0032361		FBgn0041720		FBgn0022764
		FBgn0038834		FBgn0262559				FBgn0039290		FBgn0039629		FBgn0038834		FBgn0016977
		FBgn0010612		FBgn0261596				FBgn0266041		FBgn0031008		FBgn0010612		FBgn0032886
		FBgn0003162		FBgn0039857				FBgn0032235		FBgn0268063		FBgn0003162		FBgn0025726
		FBgn0020910		FBgn0011272				FBgn0264090		FBgn0037240		FBgn0020910		FBgn0051221
		FBgn0037001		FBgn0010412				FBgn0051156		FBgn0032258		FBgn0037001		FBgn0085412
		FBgn0011284		FBgn0053470				FBgn0039758		FBgn0004618		FBgn0011284		FBgn0044810
		FBgn0025637		FBgn0010217				FBgn0037883		FBgn0038381		FBgn0025637		FBgn0285955
		FBgn0040074		FBgn0037899				FBgn0032131		FBgn0028500		FBgn0040074		FBgn0042135
		FBgn0001145		FBgn0001092				FBgn0028738		FBgn0028700		FBgn0001145		FBgn0041775
		FBgn0000406		FBgn0004435				FBgn0036213		FBgn0033960		FBgn0000406		FBgn0262975
		FBgn0016120		FBgn0015031				FBgn0003984		FBgn0000289		FBgn0016120		FBgn0066101
		FBgn0019936		FBgn0285947				FBgn0259712		FBgn0040465		FBgn0019936		FBgn0028550
		FBgn0004363		FBgn0037001				FBgn0051546		FBgn0036771		FBgn0004363		FBgn0013718
		FBgn0051313		FBgn0003941				FBgn0030177		FBgn0039877		FBgn0051313		FBgn0037754
		FBgn0004045		FBgn0034968				FBgn0261341		FBgn0021764		FBgn0004045		FBgn0265140
		FBgn0260008		FBgn0002938				FBgn0034722		FBgn0001297		FBgn0260008		FBgn0011817
		FBgn0005593		FBgn0033357						FBgn0013764		FBgn0005593		FBgn0003317
		FBgn0031980		FBgn0038271						FBgn0034451		FBgn0031980		FBgn0045038
		FBgn0032897		FBgn0040007						FBgn0262871		FBgn0032897		FBgn0260964
		FBgn0000100		FBgn0033268						FBgn0034915		FBgn0000100		FBgn0264753
		FBgn0000394		FBgn0017579						FBgn0029639		FBgn0000394		FBgn0023097
		FBgn0085201		FBgn0000559						FBgn0035092		FBgn0085201		FBgn0033236
		FBgn0040793		FBgn0011694						FBgn0039558		FBgn0040793		FBgn0027279
		FBgn0032518		FBgn0000100						FBgn0266354		FBgn0032518		FBgn0263257
		FBgn0032946		FBgn0031561						FBgn0041781		FBgn0032946		FBgn0016694
		FBgn0040606		FBgn0016120						FBgn0025630		FBgn0040606		FBgn0031652
		FBgn0259975		FBgn0014184						FBgn0005631		FBgn0259975		FBgn0003334
		FBgn0023129		FBgn0003360						FBgn0030240		FBgn0023129		FBgn0027356
		FBgn0028482		FBgn0010612						FBgn0052423		FBgn0028482		FBgn0004919
		FBgn0033912		FBgn0019936						FBgn0039528		FBgn0033912		FBgn0024994
		FBgn0036620		FBgn0000150						FBgn0034982		FBgn0036620		FBgn0039140
		FBgn0031327		FBgn0019643						FBgn0266654		FBgn0031327		FBgn0037218
		FBgn0005391		FBgn0040773						FBgn0037621		FBgn0005391		FBgn0052183
		FBgn0034470		FBgn0037913						FBgn0037326		FBgn0034470		FBgn0024291
		FBgn0031560		FBgn0284243						FBgn0035063		FBgn0031560		FBgn0278608
		FBgn0032987		FBgn0032494						FBgn0052344		FBgn0032987		FBgn0031359
		FBgn0004185		FBgn0042201						FBgn0085414		FBgn0004185		FBgn0015360
		FBgn0011294		FBgn0031830						FBgn0034606		FBgn0011294		FBgn0026160
		FBgn0003074		FBgn0261608						FBgn0004811		FBgn0003074		FBgn0000077
		FBgn0003462		FBgn0034470						FBgn0037350		FBgn0003462		FBgn0025455
		FBgn0032022		FBgn0267385						FBgn0028879		FBgn0032022		FBgn0034240
		FBgn0029897		FBgn0015756						FBgn0027655		FBgn0029897		FBgn0053100
		FBgn0053470		FBgn0040775						FBgn0040066		FBgn0053470		FBgn0003429
		FBgn0038020		FBgn0284245						FBgn0032147		FBgn0038020		FBgn0032233
		FBgn0050410		FBgn0040734						FBgn0035583		FBgn0050410		FBgn0003091
		FBgn0029804		FBgn0030317						FBgn0037027		FBgn0029804		FBgn0267795
		FBgn0260744		FBgn0005391						FBgn0036203		FBgn0260744		FBgn0270928
		FBgn0003916		FBgn0034245						FBgn0032703		FBgn0003916		FBgn0026238
		FBgn0030521		FBgn0000253						FBgn0038063		FBgn0030521		FBgn0034803
		FBgn0003517		FBgn0085736						FBgn0263241		FBgn0003517		FBgn0042180
		FBgn0250838		FBgn0086558						FBgn0014870		FBgn0250838		FBgn0051064
		FBgn0035434		FBgn0032400						FBgn0038581		FBgn0035434		FBgn0035617
		FBgn0283536		FBgn0044812						FBgn0250910		FBgn0283536		FBgn0033812
		FBgn0034331		FBgn0004629						FBgn0086707		FBgn0034331		FBgn0265959
		FBgn0034958		FBgn0053548						FBgn0263490		FBgn0034958		FBgn0038246
		FBgn0003141		FBgn0031505						FBgn0086913		FBgn0003141		FBgn0035111
		FBgn0085256		FBgn0036106						FBgn0264493		FBgn0085256		FBgn0263289
		FBgn0285949		FBgn0011211						FBgn0259927		FBgn0285949		FBgn0000382
		FBgn0083167		FBgn0004047						FBgn0261931		FBgn0083167		FBgn0259222
		FBgn0001092		FBgn0000579						FBgn0039067		FBgn0001092		FBgn0028360
		FBgn0037899		FBgn0086710						FBgn0027620		FBgn0037899		FBgn0023531
		FBgn0042201		FBgn0083167						FBgn0003651		FBgn0042201		FBgn0262108
		FBgn0038820		FBgn0003942						FBgn0034650		FBgn0038820		FBgn0259111
		FBgn0004867		FBgn0015222						FBgn0030966		FBgn0004867		FBgn0040020
		FBgn0039800		FBgn0031692						FBgn0259241		FBgn0039800		FBgn0036566
		FBgn0000592		FBgn0004623						FBgn0003559		FBgn0000592		FBgn0261555
		FBgn0030272		FBgn0010409						FBgn0035149		FBgn0030272		FBgn0030049
		FBgn0038665		FBgn0039682						FBgn0030186		FBgn0038665		FBgn0003380
		FBgn0037351		FBgn0003249						FBgn0263997		FBgn0037351		FBgn0028996
		FBgn0004435		FBgn0030616						FBgn0013725		FBgn0004435		FBgn0050463
		FBgn0016691		FBgn0021967						FBgn0037251		FBgn0016691		FBgn0004369
		FBgn0011211		FBgn0032897						FBgn0266347		FBgn0011211		FBgn0032480
		FBgn0004191		FBgn0012036						FBgn0259985		FBgn0004191		FBgn0004896
		FBgn0284245		FBgn0031771						FBgn0039588		FBgn0284245		FBgn0031183
		FBgn0021967		FBgn0034877						FBgn0038578		FBgn0021967		FBgn0031702
		FBgn0037637		FBgn0003279						FBgn0032031		FBgn0037637		FBgn0029878
		FBgn0050197		FBgn0019644						FBgn0005616		FBgn0050197		FBgn0051619
		FBgn0010411		FBgn0029990						FBgn0085419		FBgn0010411		FBgn0035888
		FBgn0029994		FBgn0019624						FBgn0259110		FBgn0029994		FBgn0024230
		FBgn0029990		FBgn0031285						FBgn0031116		FBgn0029990		FBgn0036746
		FBgn0031771		FBgn0030272						FBgn0032101		FBgn0031771		FBgn0040206
		FBgn0015222		FBgn0035880						FBgn0035959		FBgn0015222		FBgn0261445
		FBgn0266711		FBgn0013325						FBgn0026433		FBgn0266711		FBgn0028481
		FBgn0039857		FBgn0001145						FBgn0023095		FBgn0039857		FBgn0027343
		FBgn0030593		FBgn0250814						FBgn0261800		FBgn0030593		FBgn0052062
		FBgn0035542		FBgn0016691						FBgn0030360		FBgn0035542		FBgn0041184
		FBgn0262782		FBgn0040793						FBgn0034939		FBgn0262782		FBgn0030089
		FBgn0259209		FBgn0040736						FBgn0085353		FBgn0259209		FBgn0003435
		FBgn0002567		FBgn0003462						FBgn0034858		FBgn0002567		FBgn0264598
		FBgn0261596		FBgn0022355						FBgn0000257		FBgn0261596		FBgn0004569
		FBgn0010412		FBgn0085201						FBgn0020497		FBgn0010412		FBgn0039722
		FBgn0035422		FBgn0052230						FBgn0039110		FBgn0035422		FBgn0011259
		FBgn0033820		FBgn0035434						FBgn0038098		FBgn0033820		FBgn0033636
		FBgn0085468		FBgn0031381						FBgn0001491		FBgn0085468		FBgn0000038
		FBgn0027785		FBgn0031942						FBgn0050115		FBgn0027785		FBgn0085370
		FBgn0026314		FBgn0285952						FBgn0030582		FBgn0026314		FBgn0033558
		FBgn0029950		FBgn0034645						FBgn0031275		FBgn0029950		FBgn0004795
		FBgn0023477		FBgn0037328						FBgn0039831		FBgn0023477		FBgn0000633
		FBgn0034611		FBgn0030733						FBgn0038252		FBgn0034611		FBgn0264815
		FBgn0016123		FBgn0029508						FBgn0037736		FBgn0016123		FBgn0025525
		FBgn0039620		FBgn0266599						FBgn0030787		FBgn0039620		FBgn0085409
		FBgn0019624		FBgn0040637						FBgn0036547		FBgn0019624		FBgn0026076
		FBgn0042129		FBgn0003721						FBgn0039335		FBgn0042129		FBgn0259734
		FBgn0263911		FBgn0260479						FBgn0040609		FBgn0263911		FBgn0032816
		FBgn0051779		FBgn0011227						FBgn0042186		FBgn0051779		FBgn0003218
		FBgn0044812		FBgn0014019						FBgn0051445		FBgn0044812		FBgn0033876
		FBgn0030740		FBgn0259209						FBgn0032879		FBgn0030740		FBgn0033652
		FBgn0053548		FBgn0262608						FBgn0034627		FBgn0053548		FBgn0023528
		FBgn0031294		FBgn0262515						FBgn0039055		FBgn0031294		FBgn0032048
		FBgn0052230		FBgn0261592						FBgn0031492		FBgn0052230		FBgn0036152
		FBgn0035588		FBgn0040606						FBgn0039336		FBgn0035588		FBgn0263118
		FBgn0038808		FBgn0087005						FBgn0031281		FBgn0038808		FBgn0031356
		FBgn0031057		FBgn0013981						FBgn0039157		FBgn0031057		FBgn0265296
		FBgn0035090		FBgn0031066						FBgn0024912		FBgn0035090		FBgn0052204
		FBgn0020908		FBgn0000116						FBgn0030829		FBgn0020908		FBgn0263602
		FBgn0051103		FBgn0037637						FBgn0040778		FBgn0051103		FBgn0053179
		FBgn0262736		FBgn0001149						FBgn0030759		FBgn0262736		FBgn0037908
		FBgn0012036		FBgn0283462						FBgn0015040		FBgn0012036		FBgn0259685
		FBgn0027547		FBgn0016119						FBgn0037633		FBgn0027547		FBgn0013799
		FBgn0013763		FBgn0087002						FBgn0039089		FBgn0013763		FBgn0033846
		FBgn0030733		FBgn0262782						FBgn0000320		FBgn0030733		FBgn0003209
		FBgn0010409		FBgn0026415						FBgn0011818		FBgn0010409		FBgn0264006
		FBgn0014869		FBgn0037686						FBgn0039381		FBgn0014869		FBgn0264908
		FBgn0031285		FBgn0263911						FBgn0038576		FBgn0031285		FBgn0260499
		FBgn0010265		FBgn0001263						FBgn0038056		FBgn0010265		FBgn0039430
		FBgn0260441		FBgn0039858						FBgn0033739		FBgn0260441		FBgn0037636
		FBgn0014184		FBgn0003250						FBgn0267698		FBgn0014184		FBgn0030613
		FBgn0000579		FBgn0030521						FBgn0024975		FBgn0000579		FBgn0263934
		FBgn0023516		FBgn0000406						FBgn0040351		FBgn0023516		FBgn0031258
		FBgn0039697		FBgn0039800						FBgn0037801		FBgn0039697		FBgn0011656
		FBgn0261597		FBgn0283461						FBgn0031897		FBgn0261597		FBgn0037084
		FBgn0013272		FBgn0025583						FBgn0037698		FBgn0013272		FBgn0000964
		FBgn0033730		FBgn0026314						FBgn0053120		FBgn0033730		FBgn0001320
		FBgn0034645		FBgn0031436						FBgn0033615		FBgn0034645		FBgn0019968
		FBgn0033906		FBgn0014857						FBgn0038013		FBgn0033906		FBgn0027492
		FBgn0039259		FBgn0016672						FBgn0261647		FBgn0039259		FBgn0086677
		FBgn0260005		FBgn0028482						FBgn0029834		FBgn0260005		FBgn0037760
		FBgn0035600		FBgn0086904						FBgn0029002		FBgn0035600		FBgn0032600
		FBgn0037705		FBgn0035600						FBgn0032284		FBgn0037705		FBgn0052600
		FBgn0034968		FBgn0043841						FBgn0034567		FBgn0034968		FBgn0262656
		FBgn0032472		FBgn0038820						FBgn0034723		FBgn0032472		FBgn0029911
		FBgn0033268		FBgn0014869						FBgn0011582		FBgn0033268		FBgn0031424
		FBgn0260479		FBgn0028737						FBgn0015929		FBgn0260479		FBgn0039808
		FBgn0035978		FBgn0034471						FBgn0035754		FBgn0035978		FBgn0265182
		FBgn0030251		FBgn0032472						FBgn0011291		FBgn0030251		FBgn0024963
		FBgn0001149		FBgn0014391						FBgn0243513		FBgn0001149		FBgn0027589
		FBgn0000047		FBgn0030251						FBgn0035953		FBgn0000047		FBgn0259212
		FBgn0031436		FBgn0002590						FBgn0032023		FBgn0031436		FBgn0036398
		FBgn0003942		FBgn0013763						FBgn0033657		FBgn0003942		FBgn0000541
		FBgn0034328		FBgn0000047						FBgn0003328		FBgn0034328		FBgn0036043
		FBgn0034716		FBgn0262736						FBgn0030006		FBgn0034716		FBgn0038428
		FBgn0001248		FBgn0032774						FBgn0038959		FBgn0001248		FBgn0030808
		FBgn0000084		FBgn0029093						FBgn0035816		FBgn0000084		FBgn0264606
		FBgn0087002		FBgn0267435						FBgn0032221		FBgn0087002		FBgn0028704
		FBgn0015801		FBgn0032511						FBgn0050089		FBgn0015801		FBgn0013995
		FBgn0039537		FBgn0086348						FBgn0046225		FBgn0039537		FBgn0265998
		FBgn0039713		FBgn0011281						FBgn0264492		FBgn0039713		FBgn0003415
		FBgn0267385		FBgn0262116						FBgn0040918		FBgn0267385		FBgn0039064
		FBgn0034145		FBgn0036620						FBgn0037071		FBgn0034145		FBgn0034136
		FBgn0064225		FBgn0031294						FBgn0039544		FBgn0064225		FBgn0261804
		FBgn0037199		FBgn0034576						FBgn0259213		FBgn0037199		FBgn0033463
		FBgn0036106		FBgn0000084						FBgn0031873		FBgn0036106		FBgn0000719
		FBgn0040529		FBgn0283536						FBgn0038070		FBgn0040529		FBgn0285944
		FBgn0030616		FBgn0027785						FBgn0037743		FBgn0030616		FBgn0003042
		FBgn0013325		FBgn0250838						FBgn0039612		FBgn0013325		FBgn0261108
		FBgn0026415		FBgn0005585						FBgn0037339		FBgn0026415		FBgn0264574
		FBgn0040907		FBgn0285991						FBgn0028369		FBgn0040907		FBgn0086358
		FBgn0043806		FBgn0020235						FBgn0039654		FBgn0043806		FBgn0039420
		FBgn0031066		FBgn0031327						FBgn0033932		FBgn0031066		FBgn0262733
		FBgn0031830		FBgn0025637						FBgn0037778		FBgn0031830		FBgn0034476
		FBgn0031700		FBgn0020908						FBgn0032513		FBgn0031700		FBgn0004876
		FBgn0285950		FBgn0001942						FBgn0038767		FBgn0285950		FBgn0025741
		FBgn0086558		FBgn0053502						FBgn0032701		FBgn0086558		FBgn0002413
		FBgn0036825		FBgn0040502						FBgn0025595		FBgn0036825		FBgn0036502
		FBgn0010516		FBgn0003074						FBgn0035532		FBgn0010516		FBgn0024944
		FBgn0010100		FBgn0264489						FBgn0043002		FBgn0010100		FBgn0038564
		FBgn0039682		FBgn0051313						FBgn0036519		FBgn0039682		FBgn0037021
		FBgn0283462		FBgn0027560						FBgn0261258		FBgn0283462		FBgn0036935
		FBgn0003360		FBgn0266582						FBgn0032979		FBgn0003360		FBgn0031377
		FBgn0034229		FBgn0011361						FBgn0039650		FBgn0034229		FBgn0020386
		FBgn0031692		FBgn0001248						FBgn0025109		FBgn0031692		FBgn0267351
		FBgn0039737		FBgn0041630						FBgn0085382		FBgn0039737		FBgn0001078
		FBgn0250848		FBgn0025366						FBgn0040305		FBgn0250848		FBgn0000581
		FBgn0052220		FBgn0001125						FBgn0034514		FBgn0052220		FBgn0053052
		FBgn0031563		FBgn0036728						FBgn0027499		FBgn0031563		FBgn0085380
		FBgn0027552		FBgn0034753						FBgn0002535		FBgn0027552		FBgn0016076
		FBgn0003721		FBgn0260008						FBgn0025832		FBgn0003721		FBgn0039938
		FBgn0016119		FBgn0021906						FBgn0261535		FBgn0016119		FBgn0030961
		FBgn0015288		FBgn0013272						FBgn0036480		FBgn0015288		FBgn0031855
		FBgn0086710		FBgn0017566						FBgn0037941		FBgn0086710		FBgn0040299
		FBgn0031558		FBgn0026409						FBgn0259728		FBgn0031558		FBgn0267337
		FBgn0019644		FBgn0037199						FBgn0034433		FBgn0019644		FBgn0004619
		FBgn0021765		FBgn0004404						FBgn0262716		FBgn0021765		FBgn0085384
		FBgn0262512		FBgn0031971						FBgn0034081		FBgn0262512		FBgn0283657
		FBgn0086355		FBgn0037873						FBgn0053200		FBgn0086355		FBgn0086370
		FBgn0000150		FBgn0023477						FBgn0028499		FBgn0000150		FBgn0015399
		FBgn0034877		FBgn0050197						FBgn0029172		FBgn0034877		FBgn0264386
		FBgn0040827		FBgn0038665						FBgn0010399		FBgn0040827		FBgn0043362
		FBgn0037163		FBgn0039909						FBgn0023181		FBgn0037163		FBgn0036144
		FBgn0028480		FBgn0004432						FBgn0039754		FBgn0028480		FBgn0004652
		FBgn0010548		FBgn0033902						FBgn0039702		FBgn0010548		FBgn0011207
		FBgn0001208		FBgn0033570						FBgn0032850		FBgn0001208		FBgn0001235
		FBgn0283509		FBgn0029176						FBgn0083945		FBgn0283509		FBgn0263102
		FBgn0266186		FBgn0086355						FBgn0031321		FBgn0266186		FBgn0037363
		FBgn0030703		FBgn0038925						FBgn0051361		FBgn0030703		FBgn0010105
		FBgn0012034		FBgn0019957						FBgn0028953		FBgn0012034		FBgn0026199
		FBgn0040931		FBgn0033544						FBgn0042127		FBgn0040931		FBgn0086372
		FBgn0032774		FBgn0020907						FBgn0033767		FBgn0032774		FBgn0031945
		FBgn0261862		FBgn0027547						FBgn0031036		FBgn0261862		FBgn0040370
		FBgn0034576		FBgn0034468						FBgn0004359		FBgn0034576		FBgn0051687
		FBgn0264990		FBgn0038589						FBgn0003257		FBgn0264990		FBgn0263355
		FBgn0033446		FBgn0028396						FBgn0034590		FBgn0033446		FBgn0039900
		FBgn0035880		FBgn0000042						FBgn0005658		FBgn0035880		FBgn0053087
		FBgn0040382		FBgn0042129						FBgn0030246		FBgn0040382		FBgn0051814
		FBgn0025583		FBgn0034709						FBgn0031716		FBgn0025583		FBgn0261671
		FBgn0285947		FBgn0025839						FBgn0243511		FBgn0285947		FBgn0003742
		FBgn0016672		FBgn0283509						FBgn0038837		FBgn0016672		FBgn0250908
		FBgn0020907		FBgn0038160						FBgn0032486		FBgn0020907		FBgn0030243
		FBgn0028662		FBgn0260744						FBgn0033486		FBgn0028662		FBgn0051998
		FBgn0001125		FBgn0034330						FBgn0083952		FBgn0001125		FBgn0031491
		FBgn0027586		FBgn0037874						FBgn0031483		FBgn0027586		FBgn0264273
		FBgn0030478		FBgn0034248						FBgn0037297		FBgn0030478		FBgn0017590
		FBgn0010217		FBgn0250848						FBgn0035524		FBgn0010217		FBgn0028341
		FBgn0003514		FBgn0039300						FBgn0039862		FBgn0003514
		FBgn0025827		FBgn0014454						FBgn0052105		FBgn0025827
		FBgn0067905		FBgn0052441						FBgn0015271		FBgn0067905
		FBgn0051344		FBgn0030740						FBgn0036436		FBgn0051344
		FBgn0083956		FBgn0004784						FBgn0035903		FBgn0083956
		FBgn0010387		FBgn0039737						FBgn0004395		FBgn0010387
		FBgn0015221		FBgn0262728						FBgn0052647		FBgn0015221
		FBgn0031048		FBgn0027844						FBgn0052163		FBgn0031048
		FBgn0027843		FBgn0029888						FBgn0265356		FBgn0027843
		FBgn0032482		FBgn0041720						FBgn0033264		FBgn0032482
		FBgn0051997		FBgn0022160						FBgn0083991		FBgn0051997
		FBgn0035726		FBgn0030718						FBgn0020261		FBgn0035726
		FBgn0002940		FBgn0062442						FBgn0036202		FBgn0002940
		FBgn0038925		FBgn0083970						FBgn0026320		FBgn0038925
		FBgn0031689		FBgn0030853						FBgn0037726		FBgn0031689
		FBgn0027493		FBgn0037288						FBgn0000078		FBgn0027493
		FBgn0038194		FBgn0259968						FBgn0035249		FBgn0038194
		FBgn0022097		FBgn0035228						FBgn0267824		FBgn0022097
		FBgn0265177		FBgn0027586						FBgn0020269		FBgn0265177
		FBgn0013981		FBgn0039697						FBgn0002525		FBgn0013981
		FBgn0041713		FBgn0020415						FBgn0038760		FBgn0041713
		FBgn0025814		FBgn0028662						FBgn0005636		FBgn0025814
		FBgn0027844		FBgn0000181						FBgn0030659		FBgn0027844
		FBgn0038924		FBgn0037728						FBgn0038238		FBgn0038924
		FBgn0004654		FBgn0032946						FBgn0027538		FBgn0004654
		FBgn0266268		FBgn0035588						FBgn0260748		FBgn0266268
		FBgn0283461		FBgn0026088						FBgn0039207		FBgn0283461
		FBgn0000261		FBgn0015268						FBgn0036987		FBgn0000261
		FBgn0032783		FBgn0030237						FBgn0050424		FBgn0032783
		FBgn0032394		FBgn0043806						FBgn0037224		FBgn0032394
		FBgn0038516		FBgn0038400						FBgn0032414		FBgn0038516
		FBgn0038271		FBgn0003885						FBgn0030122		FBgn0038271
		FBgn0033289		FBgn0010387						FBgn0035101		FBgn0033289
		FBgn0035438		FBgn0034229						FBgn0030037		FBgn0035438
		FBgn0036433		FBgn0040931						FBgn0270927		FBgn0036433
		FBgn0004404		FBgn0031689						FBgn0034086		FBgn0004404
		FBgn0265274		FBgn0030478						FBgn0039214		FBgn0265274
		FBgn0000318		FBgn0038224						FBgn0030871		FBgn0000318
		FBgn0050050		FBgn0000044						FBgn0035279		FBgn0050050
		FBgn0062442		FBgn0038020						FBgn0011703		FBgn0062442
		FBgn0284243		FBgn0085468						FBgn0040308		FBgn0284243
		FBgn0040653		FBgn0250906						FBgn0085422		FBgn0040653
		FBgn0039341		FBgn0030593						FBgn0037435		FBgn0039341
		FBgn0032652		FBgn0011293						FBgn0034572		FBgn0032652
		FBgn0028663		FBgn0015221						FBgn0035407		FBgn0028663
		FBgn0026088		FBgn0021765						FBgn0032105		FBgn0026088
		FBgn0034398		FBgn0039112						FBgn0259143		FBgn0034398
		FBgn0027560		FBgn0015766						FBgn0031051		FBgn0027560
		FBgn0015568		FBgn0010100						FBgn0036124		FBgn0015568
		FBgn0037779		FBgn0034958						FBgn0036141		FBgn0037779
		FBgn0037288		FBgn0001098						FBgn0027574		FBgn0037288
		FBgn0005614		FBgn0042119						FBgn0035721		FBgn0005614
		FBgn0000044		FBgn0052857						FBgn0051122		FBgn0000044
		FBgn0002773		FBgn0034497						FBgn0036349		FBgn0002773
		FBgn0011361		FBgn0032138						FBgn0062449		FBgn0011361
		FBgn0011281		FBgn0025885						FBgn0032002		FBgn0011281
		FBgn0025839		FBgn0035090						FBgn0037521		FBgn0025839
		FBgn0039909		FBgn0036762						FBgn0033192		FBgn0039909
		FBgn0052448		FBgn0263121						FBgn0010425		FBgn0052448
		FBgn0030670		FBgn0086784						FBgn0037016		FBgn0030670
		FBgn0010403		FBgn0037146						FBgn0033721		FBgn0010403
		FBgn0085819		FBgn0263006						FBgn0036165		FBgn0085819
		FBgn0046999		FBgn0031263						FBgn0031188		FBgn0046999
		FBgn0015298		FBgn0040529						FBgn0039492		FBgn0015298
		FBgn0250814		FBgn0003423						FBgn0037130		FBgn0250814
		FBgn0045866		FBgn0022097						FBgn0085432		FBgn0045866
		FBgn0015766		FBgn0028342						FBgn0033060		FBgn0015766
		FBgn0023167		FBgn0010516						FBgn0000479		FBgn0023167
		FBgn0285991		FBgn0027493						FBgn0086451		FBgn0285991
		FBgn0034693		FBgn0001186						FBgn0022338		FBgn0034693
		FBgn0040637		FBgn0011294						FBgn0050263		FBgn0040637
		FBgn0032810		FBgn0030670						FBgn0028509		FBgn0032810
		FBgn0266599		FBgn0034145						FBgn0037107		FBgn0266599
		FBgn0263200		FBgn0003514						FBgn0053202		FBgn0263200
		FBgn0032596		FBgn0035726						FBgn0039271		FBgn0032596
		FBgn0264489		FBgn0010385						FBgn0261238		FBgn0264489
		FBgn0036211		FBgn0030716						FBgn0259716		FBgn0036211
		FBgn0285937		FBgn0031057						FBgn0259175		FBgn0285937
		FBgn0030718		FBgn0011455						FBgn0004516		FBgn0030718
		FBgn0015756		FBgn0034512						FBgn0033539		FBgn0015756
		FBgn0038160		FBgn0001233						FBgn0261850		FBgn0038160
		FBgn0030309		FBgn0023516						FBgn0019972		FBgn0030309
		FBgn0086706		FBgn0032797						FBgn0036614		FBgn0086706
		FBgn0283437		FBgn0261794						FBgn0026575		FBgn0283437
		FBgn0025885		FBgn0052495						FBgn0034911		FBgn0025885
		FBgn0034399		FBgn0034474						FBgn0085386		FBgn0034399
		FBgn0003922		FBgn0030703						FBgn0037703		FBgn0003922
		FBgn0039969		FBgn0001989						FBgn0035591		FBgn0039969
		FBgn0032896		FBgn0039406						FBgn0034403		FBgn0032896
		FBgn0032511		FBgn0042173						FBgn0051810		FBgn0032511
		FBgn0069973		FBgn0033624						FBgn0046687		FBgn0069973
		FBgn0051207		FBgn0000261						FBgn0036494		FBgn0051207
		FBgn0261534		FBgn0039349						FBgn0037336		FBgn0261534
		FBgn0262801		FBgn0038946						FBgn0038291		FBgn0262801
		FBgn0003423		FBgn0038236						FBgn0033928		FBgn0003423
		FBgn0033902		FBgn0010403						FBgn0038536		FBgn0033902
		FBgn0031263		FBgn0029975						FBgn0031064		FBgn0031263
		FBgn0086378		FBgn0260005						FBgn0004622		FBgn0086378
		FBgn0043841		FBgn0039635						FBgn0036291		FBgn0043841
		FBgn0033624		FBgn0040382						FBgn0031398		FBgn0033624
		FBgn0030237		FBgn0028490						FBgn0052095		FBgn0030237
		FBgn0029176		FBgn0038194						FBgn0023515		FBgn0029176
		FBgn0011293		FBgn0261439						FBgn0053516		FBgn0011293
		FBgn0038195		FBgn0035985						FBgn0031351		FBgn0038195
		FBgn0001186		FBgn0000153						FBgn0086129		FBgn0001186
		FBgn0039300		FBgn0031560						FBgn0261524		FBgn0039300
		FBgn0039260		FBgn0041707						FBgn0067628		FBgn0039260
		FBgn0041630		FBgn0047038						FBgn0259822		FBgn0041630
		FBgn0250906		FBgn0033446						FBgn0260970		FBgn0250906
		FBgn0003748		FBgn0021979						FBgn0085273		FBgn0003748
		FBgn0035985		FBgn0000318						FBgn0051224		FBgn0035985
		FBgn0039349		FBgn0050410						FBgn0033917		FBgn0039349
		FBgn0053774		FBgn0025814						FBgn0261989		FBgn0053774
		FBgn0034248		FBgn0020653						FBgn0043456		FBgn0034248
		FBgn0267435		FBgn0027552						FBgn0267253		FBgn0267435
		FBgn0036728		FBgn0039040						FBgn0015558		FBgn0036728
		FBgn0039048		FBgn0267828						FBgn0038654		FBgn0039048
		FBgn0037874		FBgn0250746						FBgn0085242		FBgn0037874
		FBgn0034753		FBgn0027550						FBgn0050295		FBgn0034753
		FBgn0033570		FBgn0265177						FBgn0265784		FBgn0033570
		FBgn0014454		FBgn0029994						FBgn0033616		FBgn0014454
		FBgn0028325		FBgn0037705						FBgn0036735		FBgn0028325
		FBgn0036910		FBgn0032783						FBgn0262103		FBgn0036910
		FBgn0063491		FBgn0283427						FBgn0036143		FBgn0063491
		FBgn0037873		FBgn0051706						FBgn0019686		FBgn0037873
		FBgn0039040		FBgn0010548						FBgn0005655		FBgn0039040
		FBgn0039915		FBgn0029134						FBgn0250871		FBgn0039915
		FBgn0033183		FBgn0028399						FBgn0026148		FBgn0033183
		FBgn0030558		FBgn0040653						FBgn0051760		FBgn0030558
		FBgn0015623		FBgn0013949						FBgn0051729		FBgn0015623
		FBgn0040775		FBgn0266711						FBgn0035624		FBgn0040775
		FBgn0017567		FBgn0003943						FBgn0011260		FBgn0017567
		FBgn0036762		FBgn0036211						FBgn0031632		FBgn0036762
		FBgn0053169		FBgn0036258						FBgn0030790		FBgn0053169
		FBgn0023537		FBgn0001218						FBgn0034425		FBgn0023537
		FBgn0002622		FBgn0000592						FBgn0051324		FBgn0002622
		FBgn0026562		FBgn0029868						FBgn0034505		FBgn0026562
		FBgn0022355		FBgn0035423						FBgn0037396		FBgn0022355
		FBgn0023479		FBgn0033961						FBgn0020294		FBgn0023479
		FBgn0001218		FBgn0020503						FBgn0265623		FBgn0001218
		FBgn0038877		FBgn0002936						FBgn0029853		FBgn0038877
		FBgn0035432		FBgn0023129						FBgn0053505		FBgn0035432
		FBgn0003861		FBgn0037607						FBgn0052702		FBgn0003861
		FBgn0035344		FBgn0037997						FBgn0020620		FBgn0035344
		FBgn0017579		FBgn0051038						FBgn0261268		FBgn0017579
		FBgn0004623		FBgn0035348						FBgn0040571		FBgn0004623
		FBgn0032140		FBgn0051344						FBgn0037611		FBgn0032140
		FBgn0004047		FBgn0026562						FBgn0034276		FBgn0004047
		FBgn0262608		FBgn0024293						FBgn0030000		FBgn0262608
		FBgn0261836		FBgn0262512						FBgn0259923		FBgn0261836
		FBgn0053170		FBgn0004507						FBgn0005558		FBgn0053170
		FBgn0011455		FBgn0035978						FBgn0031006		FBgn0011455
		FBgn0011661		FBgn0283500						FBgn0034697		FBgn0011661
		FBgn0035348		FBgn0014010						FBgn0032161		FBgn0035348
		FBgn0047000		FBgn0033926						FBgn0000018		FBgn0047000
		FBgn0038236		FBgn0036022						FBgn0036059		FBgn0038236
		FBgn0053178		FBgn0035438						FBgn0001612		FBgn0053178
		FBgn0034512		FBgn0017567						FBgn0259236		FBgn0034512
		FBgn0032198		FBgn0053094						FBgn0037384		FBgn0032198
		FBgn0034468		FBgn0010350						FBgn0030088		FBgn0034468
		FBgn0052068		FBgn0000500						FBgn0261823		FBgn0052068
		FBgn0037607		FBgn0032482						FBgn0029723		FBgn0037607
		FBgn0039304		FBgn0032213						FBgn0030100		FBgn0039304
		FBgn0263121		FBgn0023479						FBgn0041097		FBgn0263121
		FBgn0038725		FBgn0004888						FBgn0039711		FBgn0038725
		FBgn0028427		FBgn0023167						FBgn0034091		FBgn0028427
		FBgn0033631		FBgn0000045						FBgn0052392		FBgn0033631
		FBgn0033464		FBgn0028543						FBgn0035574		FBgn0033464
		FBgn0031971		FBgn0086706						FBgn0264443		FBgn0031971
		FBgn0050373		FBgn0067905						FBgn0039480		FBgn0050373
		FBgn0035471		FBgn0031048						FBgn0034247		FBgn0035471
		FBgn0259108		FBgn0028325						FBgn0036826		FBgn0259108
		FBgn0263852		FBgn0031176						FBgn0020622		FBgn0263852
		FBgn0039321		FBgn0266186						FBgn0015925		FBgn0039321
		FBgn0052441		FBgn0036927						FBgn0032691		FBgn0052441
		FBgn0086904		FBgn0259108						FBgn0036973		FBgn0086904
		FBgn0040923		FBgn0002719						FBgn0037106		FBgn0040923
		FBgn0262574		FBgn0003748						FBgn0038274		FBgn0262574
		FBgn0014000		FBgn0025454						FBgn0034735		FBgn0014000
		FBgn0039536		FBgn0016123						FBgn0008636		FBgn0039536
		FBgn0052672		FBgn0042138						FBgn0264707		FBgn0052672
		FBgn0003884		FBgn0040064						FBgn0263220		FBgn0003884
		FBgn0040364		FBgn0034693						FBgn0086711		FBgn0040364
		FBgn0031381		FBgn0034511						FBgn0028743		FBgn0031381
		FBgn0036255		FBgn0000046						FBgn0032845		FBgn0036255
		FBgn0038420		FBgn0040070						FBgn0264000		FBgn0038420
		FBgn0033246		FBgn0028984						FBgn0086856		FBgn0033246
		FBgn0004888		FBgn0037891						FBgn0046704		FBgn0004888
		FBgn0035228		FBgn0014028						FBgn0000376		FBgn0035228
		FBgn0001942		FBgn0264695						FBgn0029170		FBgn0001942
		FBgn0036667		FBgn0019982						FBgn0015905		FBgn0036667
		FBgn0051864		FBgn0037313						FBgn0037622		FBgn0051864
		FBgn0003279		FBgn0013954						FBgn0038854		FBgn0003279
		FBgn0034471		FBgn0033663						FBgn0036273		FBgn0034471
		FBgn0031995		FBgn0035499						FBgn0036032		FBgn0031995
		FBgn0025697		FBgn0034588						FBgn0031403		FBgn0025697
		FBgn0033817		FBgn0038145						FBgn0039747		FBgn0033817
		FBgn0034618		FBgn0085229						FBgn0262166		FBgn0034618
		FBgn0030853		FBgn0039537						FBgn0035980		FBgn0030853
		FBgn0283500		FBgn0031563						FBgn0039431		FBgn0283500
		FBgn0039483		FBgn0052672						FBgn0029525		FBgn0039483
		FBgn0014857		FBgn0011661						FBgn0250823		FBgn0014857
		FBgn0020415		FBgn0023169						FBgn0002531		FBgn0020415
		FBgn0033886		FBgn0029804						FBgn0262477		FBgn0033886
		FBgn0031708		FBgn0029823						FBgn0264075		FBgn0031708
		FBgn0029134		FBgn0015298						FBgn0029955		FBgn0029134
		FBgn0038172		FBgn0038725						FBgn0043900		FBgn0038172
		FBgn0085279		FBgn0037515						FBgn0025574		FBgn0085279
		FBgn0042119		FBgn0260462						FBgn0032488		FBgn0042119
		FBgn0260462		FBgn0001208						FBgn0029894		FBgn0260462
		FBgn0013949		FBgn0027654						FBgn0037716		FBgn0013949
		FBgn0032797		FBgn0033906						FBgn0011826		FBgn0032797
		FBgn0034405		FBgn0032773						FBgn0031452		FBgn0034405
		FBgn0267429		FBgn0020764						FBgn0031996		FBgn0267429
		FBgn0010388		FBgn0265262						FBgn0002534		FBgn0010388
		FBgn0037891		FBgn0038195						FBgn0019650		FBgn0037891
		FBgn0000153		FBgn0030350						FBgn0039115		FBgn0000153
		FBgn0034902		FBgn0002567						FBgn0263605		FBgn0034902
		FBgn0052407		FBgn0001220						FBgn0035158		FBgn0052407
		FBgn0010352		FBgn0285925						FBgn0035993		FBgn0010352
		FBgn0262728		FBgn0266918						FBgn0020496		FBgn0262728
		FBgn0086784		FBgn0035334						FBgn0266441		FBgn0086784
		FBgn0026409		FBgn0034583						FBgn0017577		FBgn0026409
		FBgn0025366		FBgn0036334						FBgn0031696		FBgn0025366
		FBgn0260942		FBgn0011726						FBgn0001965		FBgn0260942
		FBgn0027610		FBgn0085819						FBgn0037185		FBgn0027610
		FBgn0033179		FBgn0039259						FBgn0052343		FBgn0033179
		FBgn0004784		FBgn0019940						FBgn0036732		FBgn0004784
		FBgn0011272		FBgn0011824						FBgn0039004		FBgn0011272
		FBgn0001263		FBgn0023507						FBgn0250732		FBgn0001263
		FBgn0027563		FBgn0021872						FBgn0036416		FBgn0027563
		FBgn0028490		FBgn0015801						FBgn0021818		FBgn0028490
		FBgn0015808		FBgn0015039						FBgn0015544		FBgn0015808
		FBgn0261560		FBgn0002284						FBgn0034114		FBgn0261560
		FBgn0036820		FBgn0036820						FBgn0034000		FBgn0036820
		FBgn0053977		FBgn0001128						FBgn0053639		FBgn0053977
		FBgn0040064		FBgn0032200						FBgn0031194		FBgn0040064
		FBgn0025683		FBgn0028526						FBgn0263321		FBgn0025683
		FBgn0033716		FBgn0031700						FBgn0044011		FBgn0033716
		FBgn0035147		FBgn0038037						FBgn0262473		FBgn0035147
		FBgn0005585		FBgn0040985						FBgn0036180		FBgn0005585
		FBgn0038053		FBgn0259715						FBgn0031736		FBgn0038053
		FBgn0025628		FBgn0037529						FBgn0040726		FBgn0025628
		FBgn0037146		FBgn0261560						FBgn0050419		FBgn0037146
		FBgn0022160		FBgn0259975						FBgn0025830		FBgn0022160
		FBgn0029888		FBgn0036928						FBgn0036844		FBgn0029888
		FBgn0029529		FBgn0036726						FBgn0266100		FBgn0029529
		FBgn0033961		FBgn0267390						FBgn0031879		FBgn0033961
		FBgn0032138		FBgn0000557						FBgn0037232		FBgn0032138
		FBgn0037715		FBgn0037135						FBgn0030291		FBgn0037715
		FBgn0263006		FBgn0285910						FBgn0035965		FBgn0263006
		FBgn0010401		FBgn0040923						FBgn0038768		FBgn0010401
		FBgn0051100		FBgn0086768						FBgn0085383		FBgn0051100
		FBgn0266582		FBgn0003162						FBgn0035733		FBgn0266582
		FBgn0283427		FBgn0037249						FBgn0035193		FBgn0283427
		FBgn0051523		FBgn0032022						FBgn0037490		FBgn0051523
		FBgn0283478		FBgn0029629						FBgn0027509		FBgn0283478
		FBgn0011770		FBgn0040777						FBgn0033273		FBgn0011770
		FBgn0031213		FBgn0030263						FBgn0052452		FBgn0031213
		FBgn0040754		FBgn0085195						FBgn0030091		FBgn0040754
		FBgn0016697		FBgn0040600						FBgn0050446		FBgn0016697
		FBgn0034200		FBgn0028552						FBgn0261986		FBgn0034200
		FBgn0037515		FBgn0058045						FBgn0026374		FBgn0037515
		FBgn0042173		FBgn0010388						FBgn0035375		FBgn0042173
		FBgn0021795		FBgn0030158						FBgn0038316		FBgn0021795
		FBgn0013770		FBgn0028480						FBgn0259239		FBgn0013770
		FBgn0052010		FBgn0283478						FBgn0003598		FBgn0052010
		FBgn0011726		FBgn0023537						FBgn0000615		FBgn0011726
		FBgn0032773		FBgn0000117						FBgn0000463		FBgn0032773
		FBgn0032704		FBgn0050373						FBgn0022960		FBgn0032704
		FBgn0034474		FBgn0266268						FBgn0037794		FBgn0034474
		FBgn0000116		FBgn0033054						FBgn0053158		FBgn0000116
		FBgn0023529		FBgn0265991						FBgn0038692		FBgn0023529
		FBgn0035592		FBgn0039260						FBgn0027841		FBgn0035592
		FBgn0051038		FBgn0035904						FBgn0000411		FBgn0051038
		FBgn0263977		FBgn0039163						FBgn0083949		FBgn0263977
		FBgn0029823		FBgn0004654						FBgn0030343		FBgn0029823
		FBgn0040512		FBgn0033886						FBgn0031895		FBgn0040512
		FBgn0037537		FBgn0263200						FBgn0024285		FBgn0037537
		FBgn0085229		FBgn0033179						FBgn0001168		FBgn0085229
		FBgn0027359		FBgn0032422						FBgn0035942		FBgn0027359
		FBgn0261458		FBgn0030309						FBgn0261509		FBgn0261458
		FBgn0034140		FBgn0052521						FBgn0032225		FBgn0034140
		FBgn0014391		FBgn0033250						FBgn0033467		FBgn0014391
		FBgn0047135		FBgn0003076						FBgn0030511		FBgn0047135
		FBgn0035851		FBgn0025827						FBgn0033905		FBgn0035851
		FBgn0038224		FBgn0010225						FBgn0034172		FBgn0038224
		FBgn0038037		FBgn0038877						FBgn0052475		FBgn0038037
		FBgn0020764		FBgn0037391						FBgn0014417		FBgn0020764
		FBgn0052495		FBgn0026438						FBgn0030539		FBgn0052495
		FBgn0034199		FBgn0011770						FBgn0014127		FBgn0034199
		FBgn0051992		FBgn0030693						FBgn0038640		FBgn0051992
		FBgn0265991		FBgn0004181						FBgn0026582		FBgn0265991
		FBgn0003965		FBgn0029854						FBgn0027546		FBgn0003965
		FBgn0031629		FBgn0037715						FBgn0001311		FBgn0031629
		FBgn0036892		FBgn0261534						FBgn0259231		FBgn0036892
		FBgn0029849		FBgn0033710						FBgn0037958		FBgn0029849
		FBgn0003204		FBgn0261714						FBgn0036815		FBgn0003204
		FBgn0039348		FBgn0283658						FBgn0031419		FBgn0039348
		FBgn0033983		FBgn0034802						FBgn0016061		FBgn0033983
		FBgn0001941		FBgn0027843						FBgn0264291		FBgn0001941
		FBgn0040070		FBgn0025352						FBgn0051866		FBgn0040070
		FBgn0036663		FBgn0032198						FBgn0038344		FBgn0036663
		FBgn0028737		FBgn0015575						FBgn0029514		FBgn0028737
		FBgn0036769		FBgn0038610						FBgn0033744		FBgn0036769
		FBgn0030552		FBgn0011768						FBgn0053111		FBgn0030552
		FBgn0001128		FBgn0063491						FBgn0266848		FBgn0001128
		FBgn0035519		FBgn0039321						FBgn0034859		FBgn0035519
		FBgn0053970		FBgn0004587						FBgn0030420		FBgn0053970
		FBgn0010053		FBgn0004828						FBgn0003499		FBgn0010053
		FBgn0063494		FBgn0035205						FBgn0027872		FBgn0063494
		FBgn0037728		FBgn0027584						FBgn0027539		FBgn0037728
		FBgn0261508		FBgn0038924						FBgn0035756		FBgn0261508
		FBgn0000308		FBgn0031708						FBgn0036570		FBgn0000308
		FBgn0023169		FBgn0000394						FBgn0031150		FBgn0023169
		FBgn0029093		FBgn0038172						FBgn0034397		FBgn0029093
		FBgn0051706		FBgn0260635						FBgn0020445		FBgn0051706
		FBgn0010415		FBgn0026879						FBgn0262869		FBgn0010415
		FBgn0023174		FBgn0083956						FBgn0040340		FBgn0023174
		FBgn0000181		FBgn0024556						FBgn0034008		FBgn0000181
		FBgn0032820		FBgn0052667						FBgn0031005		FBgn0032820
		FBgn0019957		FBgn0034328						FBgn0028370		FBgn0019957
		FBgn0032213		FBgn0035020						FBgn0000826		FBgn0032213
		FBgn0052521		FBgn0032652						FBgn0260794		FBgn0052521
		FBgn0002938		FBgn0028415						FBgn0044048		FBgn0002938
		FBgn0026439		FBgn0285937						FBgn0051019		FBgn0026439
		FBgn0038400		FBgn0004191						FBgn0035513		FBgn0038400
		FBgn0032949		FBgn0031021						FBgn0051125		FBgn0032949
		FBgn0030263		FBgn0002174						FBgn0002733		FBgn0030263
		FBgn0020653		FBgn0027588						FBgn0037386		FBgn0020653
		FBgn0030519		FBgn0027580						FBgn0036030		FBgn0030519
		FBgn0036927		FBgn0012034						FBgn0082582		FBgn0036927
		FBgn0051229		FBgn0039536						FBgn0031769		FBgn0051229
		FBgn0043012		FBgn0033464						FBgn0031110		FBgn0043012
		FBgn0002930		FBgn0045866						FBgn0035025		FBgn0002930
		FBgn0039509		FBgn0002921						FBgn0037009		FBgn0039509
		FBgn0267390		FBgn0032596						FBgn0283649		FBgn0267390
		FBgn0034329		FBgn0035165						FBgn0030711		FBgn0034329
		FBgn0004507		FBgn0040827						FBgn0034253		FBgn0004507
		FBgn0267350		FBgn0043012						FBgn0034073		FBgn0267350
		FBgn0025454		FBgn0015834						FBgn0037976		FBgn0025454
		FBgn0083953		FBgn0021795						FBgn0036764		FBgn0083953
		FBgn0037671		FBgn0261283						FBgn0051368		FBgn0037671
		FBgn0035020		FBgn0050382						FBgn0082598		FBgn0035020
		FBgn0000042		FBgn0037537						FBgn0037809		FBgn0000042
		FBgn0261592		FBgn0033246						FBgn0052564		FBgn0261592
		FBgn0000046		FBgn0016687						FBgn0000147		FBgn0000046
		FBgn0264978		FBgn0260972						FBgn0283652		FBgn0264978
		FBgn0038858		FBgn0285970						FBgn0030657		FBgn0038858
		FBgn0002174		FBgn0015623						FBgn0034062		FBgn0002174
		FBgn0053502		FBgn0028833						FBgn0260755		FBgn0053502
		FBgn0002284		FBgn0011283						FBgn0036195		FBgn0002284
		FBgn0260442		FBgn0267976						FBgn0035477		FBgn0260442
		FBgn0058045		FBgn0015245						FBgn0026376		FBgn0058045
		FBgn0019982		FBgn0020414						FBgn0027795		FBgn0019982
		FBgn0038946		FBgn0037163						FBgn0031435		FBgn0038946
		FBgn0016687		FBgn0038398						FBgn0039403		FBgn0016687
		FBgn0032732		FBgn0032407						FBgn0038100		FBgn0032732
		FBgn0031449		FBgn0039048						FBgn0004509		FBgn0031449
		FBgn0014469		FBgn0038808						FBgn0038653		FBgn0014469
		FBgn0030362		FBgn0003890						FBgn0260763		FBgn0030362
		FBgn0040502		FBgn0010114						FBgn0040688		FBgn0040502
		FBgn0034075		FBgn0003082						FBgn0031077		FBgn0034075
		FBgn0039112		FBgn0023175						FBgn0037816		FBgn0039112
		FBgn0039163		FBgn0034329						FBgn0033948		FBgn0039163
		FBgn0033799		FBgn0086687						FBgn0031115		FBgn0033799
		FBgn0283658		FBgn0040754						FBgn0035036		FBgn0283658
		FBgn0259992		FBgn0261862						FBgn0037015		FBgn0259992
		FBgn0040398		FBgn0262801						FBgn0010424		FBgn0040398
		FBgn0032899		FBgn0017581						FBgn0010421		FBgn0032899
		FBgn0010385		FBgn0039102						FBgn0261848		FBgn0010385
		FBgn0039801		FBgn0035495						FBgn0015625		FBgn0039801
		FBgn0015791		FBgn0034407						FBgn0037045		FBgn0015791
		FBgn0040575		FBgn0051229						FBgn0052537		FBgn0040575
		FBgn0038168		FBgn0035046						FBgn0053145		FBgn0038168
		FBgn0261990		FBgn0014000						FBgn0027929		FBgn0261990
		FBgn0000173		FBgn0026721						FBgn0036063		FBgn0000173
		FBgn0000559		FBgn0032820						FBgn0024273		FBgn0000559
		FBgn0015575		FBgn0030882						FBgn0035627		FBgn0015575
		FBgn0030350		FBgn0034885						FBgn0263846		FBgn0030350
		FBgn0004057		FBgn0030292						FBgn0262524		FBgn0004057
		FBgn0039081		FBgn0262574						FBgn0033453		FBgn0039081
		FBgn0034504		FBgn0069969						FBgn0028931		FBgn0034504
		FBgn0003249		FBgn0030558						FBgn0024189		FBgn0003249
		FBgn0011768		FBgn0051992						FBgn0085203		FBgn0011768
		FBgn0010114		FBgn0030584						FBgn0033715		FBgn0010114
		FBgn0040551		FBgn0028671						FBgn0036096		FBgn0040551
		FBgn0028396		FBgn0010019						FBgn0003079		FBgn0028396
		FBgn0003867		FBgn0034290						FBgn0039740		FBgn0003867
		FBgn0039858		FBgn0051997						FBgn0033697		FBgn0039858
		FBgn0028984		FBgn0039348						FBgn0036934		FBgn0028984
		FBgn0033431		FBgn0031684						FBgn0038641		FBgn0033431
		FBgn0025740		FBgn0267398						FBgn0052438		FBgn0025740
		FBgn0040322		FBgn0024986						FBgn0023000		FBgn0040322
		FBgn0086768		FBgn0028537						FBgn0042094		FBgn0086768
		FBgn0034885		FBgn0038053						FBgn0038828		FBgn0034885
		FBgn0028833		FBgn0031995						FBgn0011705		FBgn0028833
		FBgn0020235		FBgn0028427						FBgn0027342		FBgn0020235
		FBgn0023511		FBgn0032835						FBgn0043001		FBgn0023511
		FBgn0037328		FBgn0004907						FBgn0028644		FBgn0037328
		FBgn0004432		FBgn0032140						FBgn0039141		FBgn0004432
		FBgn0086346		FBgn0032949						FBgn0039186		FBgn0086346
		FBgn0250746		FBgn0033027						FBgn0034578		FBgn0250746
		FBgn0037686		FBgn0031558						FBgn0004003		FBgn0037686
		FBgn0029868		FBgn0261458						FBgn0029666		FBgn0029868
		FBgn0032136		FBgn0050035						FBgn0011020		FBgn0032136
		FBgn0267976		FBgn0034405						FBgn0030660		FBgn0267976
		FBgn0003231		FBgn0032394						FBgn0260446		FBgn0003231
		FBgn0033428		FBgn0015791						FBgn0039075		FBgn0033428
		FBgn0030731		FBgn0039969						FBgn0262887		FBgn0030731
		FBgn0027580		FBgn0036560						FBgn0032194		FBgn0027580
		FBgn0037468		FBgn0030552						FBgn0015765		FBgn0037468
		FBgn0023507		FBgn0039801						FBgn0283525		FBgn0023507
		FBgn0035423		FBgn0020238						FBgn0029939		FBgn0035423
		FBgn0085209		FBgn0263977						FBgn0032698		FBgn0085209
		FBgn0034802		FBgn0031449						FBgn0039641		FBgn0034802
		FBgn0038398		FBgn0003261						FBgn0000228		FBgn0038398
		FBgn0033476		FBgn0261396						FBgn0027537		FBgn0033476
		FBgn0034166		FBgn0052220						FBgn0015903		FBgn0034166
		FBgn0259715		FBgn0034200						FBgn0029672		FBgn0259715
		FBgn0034511		FBgn0260439						FBgn0038432		FBgn0034511
		FBgn0031906		FBgn0015568						FBgn0038606		FBgn0031906
		FBgn0032000		FBgn0015794						FBgn0038412		FBgn0032000
		FBgn0034390		FBgn0034504						FBgn0085443		FBgn0034390
		FBgn0038662		FBgn0086346						FBgn0030628		FBgn0038662
		FBgn0027562		FBgn0025643						FBgn0039719		FBgn0027562
		FBgn0036488		FBgn0000527						FBgn0030012		FBgn0036488
		FBgn0032407		FBgn0027525						FBgn0034729		FBgn0032407
		FBgn0015834		FBgn0025628						FBgn0034013		FBgn0015834
		FBgn0038603		FBgn0040687						FBgn0024321		FBgn0038603
		FBgn0038610		FBgn0053493						FBgn0033501		FBgn0038610
		FBgn0040850		FBgn0001114						FBgn0039293		FBgn0040850
		FBgn0262511		FBgn0036888						FBgn0031239		FBgn0262511
		FBgn0035360		FBgn0032286						FBgn0005386		FBgn0035360
		FBgn0034142		FBgn0029870						FBgn0085474		FBgn0034142
		FBgn0037819		FBgn0027491						FBgn0032779		FBgn0037819
		FBgn0020545		FBgn0010053						FBgn0037712		FBgn0020545
		FBgn0265262		FBgn0004179						FBgn0263231		FBgn0265262
		FBgn0039993		FBgn0036046						FBgn0030010		FBgn0039993
		FBgn0038799		FBgn0001142						FBgn0010770		FBgn0038799
		FBgn0031801		FBgn0020369						FBgn0031875		FBgn0031801
		FBgn0037391		FBgn0051103						FBgn0037031		FBgn0037391
		FBgn0014028		FBgn0036488						FBgn0039169		FBgn0014028
		FBgn0033308		FBgn0010808						FBgn0036772		FBgn0033308
		FBgn0010019		FBgn0029810						FBgn0015561		FBgn0010019
		FBgn0034432		FBgn0024841						FBgn0000404		FBgn0034432
		FBgn0037298		FBgn0034066						FBgn0004838		FBgn0037298
		FBgn0264389		FBgn0034618						FBgn0030791		FBgn0264389
		FBgn0029629		FBgn0034394						FBgn0036369		FBgn0029629
		FBgn0001189		FBgn0038198						FBgn0034286		FBgn0001189
		FBgn0051248		FBgn0036663						FBgn0264572		FBgn0051248
		FBgn0259952		FBgn0038858						FBgn0040467		FBgn0259952
		FBgn0085377		FBgn0030160						FBgn0265598		FBgn0085377
		FBgn0039494		FBgn0085485						FBgn0020909		FBgn0039494
		FBgn0001114		FBgn0263593						FBgn0033092		FBgn0001114
		FBgn0026576		FBgn0036290						FBgn0039066		FBgn0026576
		FBgn0028543		FBgn0026666						FBgn0040324		FBgn0028543
		FBgn0011283		FBgn0029529						FBgn0030551		FBgn0011283
		FBgn0033426		FBgn0035147						FBgn0039137		FBgn0033426
		FBgn0000339		FBgn0030157						FBgn0086695		FBgn0000339
		FBgn0035285		FBgn0040512						FBgn0028375		FBgn0035285
		FBgn0030262		FBgn0041713						FBgn0037765		FBgn0030262
		FBgn0032746		FBgn0040309						FBgn0034293		FBgn0032746
		FBgn0000083		FBgn0033320						FBgn0052057		FBgn0000083
		FBgn0037529		FBgn0036745						FBgn0259224		FBgn0037529
		FBgn0265575		FBgn0036433						FBgn0250850		FBgn0265575
		FBgn0034726		FBgn0261394						FBgn0030092		FBgn0034726
		FBgn0015794		FBgn0051207						FBgn0031413		FBgn0015794
		FBgn0026666		FBgn0000083						FBgn0033252		FBgn0026666
		FBgn0038916		FBgn0032889						FBgn0036451		FBgn0038916
		FBgn0031049		FBgn0035871						FBgn0030589		FBgn0031049
		FBgn0031977		FBgn0037468						FBgn0052016		FBgn0031977
		FBgn0028537		FBgn0033428						FBgn0031607		FBgn0028537
		FBgn0036975		FBgn0033716						FBgn0025807		FBgn0036975
		FBgn0030160		FBgn0032704						FBgn0042125		FBgn0030160
		FBgn0014865		FBgn0001187						FBgn0023527		FBgn0014865
		FBgn0034936		FBgn0069973						FBgn0032763		FBgn0034936
		FBgn0034497		FBgn0040660						FBgn0052350		FBgn0034497
		FBgn0027348		FBgn0050359						FBgn0038980		FBgn0027348
		FBgn0030716		FBgn0035603						FBgn0037746		FBgn0030716
		FBgn0040890		FBgn0020385						FBgn0003310		FBgn0040890
		FBgn0030336		FBgn0260747						FBgn0259099		FBgn0030336
		FBgn0001124		FBgn0037643						FBgn0037207		FBgn0001124
		FBgn0003082		FBgn0004117						FBgn0036187		FBgn0003082
		FBgn0038149		FBgn0023143						FBgn0025777		FBgn0038149
		FBgn0050382		FBgn0037671						FBgn0030839		FBgn0050382
		FBgn0021906		FBgn0039802						FBgn0033750		FBgn0021906
		FBgn0050035		FBgn0031099						FBgn0036789		FBgn0050035
		FBgn0020513		FBgn0040322						FBgn0004864		FBgn0020513
		FBgn0038912		FBgn0034902						FBgn0024913		FBgn0038912
		FBgn0085220		FBgn0069242						FBgn0032330		FBgn0085220
		FBgn0261562		FBgn0029105						FBgn0033494		FBgn0261562
		FBgn0038294		FBgn0051864						FBgn0033438		FBgn0038294
		FBgn0261853		FBgn0033065						FBgn0031997		FBgn0261853
		FBgn0032200		FBgn0004185						FBgn0039434		FBgn0032200
		FBgn0025352		FBgn0037835						FBgn0032521		FBgn0025352
		FBgn0037387		FBgn0083953						FBgn0035735		FBgn0037387
		FBgn0002936		FBgn0034638						FBgn0085387		FBgn0002936
		FBgn0000241		FBgn0030830						FBgn0262619		FBgn0000241
		FBgn0083970		FBgn0036237						FBgn0086675		FBgn0083970
		FBgn0032715		FBgn0036910						FBgn0035379		FBgn0032715
		FBgn0051121		FBgn0016697						FBgn0026738		FBgn0051121
		FBgn0035696		FBgn0259707						FBgn0032253		FBgn0035696
		FBgn0053138		FBgn0035471						FBgn0015331		FBgn0053138
		FBgn0266667		FBgn0013972						FBgn0003444		FBgn0266667
		FBgn0017558		FBgn0023174						FBgn0003295		FBgn0017558
		FBgn0015039		FBgn0014002						FBgn0031196		FBgn0015039
		FBgn0036545		FBgn0052407						FBgn0015025		FBgn0036545
		FBgn0024947		FBgn0267429						FBgn0036278		FBgn0024947
		FBgn0037135		FBgn0031701						FBgn0036999		FBgn0037135
		FBgn0036740		FBgn0040398						FBgn0266566		FBgn0036740
		FBgn0023542		FBgn0035519						FBgn0039829		FBgn0023542
		FBgn0035091		FBgn0030519						FBgn0036599		FBgn0035091
		FBgn0022027		FBgn0262508						FBgn0283442		FBgn0022027
		FBgn0264776		FBgn0016756						FBgn0052813		FBgn0264776
		FBgn0053493		FBgn0039081						FBgn0030788		FBgn0053493
		FBgn0263083		FBgn0030742						FBgn0020272		FBgn0263083
		FBgn0032603		FBgn0039341						FBgn0013759		FBgn0032603
		FBgn0013749		FBgn0250753						FBgn0086686		FBgn0013749
		FBgn0036116		FBgn0024320						FBgn0031314		FBgn0036116
		FBgn0033543		FBgn0038516						FBgn0004374		FBgn0033543
		FBgn0039218		FBgn0003231						FBgn0085395		FBgn0039218
		FBgn0027786		FBgn0041605						FBgn0050196		FBgn0027786
		FBgn0069242		FBgn0029882						FBgn0001134		FBgn0069242
		FBgn0036512		FBgn0001124						FBgn0038429		FBgn0036512
		FBgn0015776		FBgn0264990						FBgn0046706		FBgn0015776
		FBgn0017581		FBgn0002930						FBgn0001087		FBgn0017581
		FBgn0050423		FBgn0052068						FBgn0033554		FBgn0050423
		FBgn0262858		FBgn0047135						FBgn0032495		FBgn0262858
		FBgn0025692		FBgn0010228						FBgn0004607		FBgn0025692
		FBgn0031850		FBgn0010352						FBgn0034217		FBgn0031850
		FBgn0002590		FBgn0038799						FBgn0039139		FBgn0002590
		FBgn0034237		FBgn0010590						FBgn0023130		FBgn0034237
		FBgn0020414		FBgn0033413						FBgn0038235		FBgn0020414
		FBgn0031590		FBgn0037433						FBgn0030040		FBgn0031590
		FBgn0010350		FBgn0025879						FBgn0052745		FBgn0010350
		FBgn0035165		FBgn0027563						FBgn0085425		FBgn0035165
		FBgn0033717		FBgn0003916						FBgn0017482		FBgn0033717
		FBgn0032835		FBgn0031801						FBgn0063492		FBgn0032835
		FBgn0032382		FBgn0010415						FBgn0039489		FBgn0032382
		FBgn0026879		FBgn0015808						FBgn0083121		FBgn0026879
		FBgn0260874		FBgn0030362						FBgn0011766		FBgn0260874
		FBgn0034583		FBgn0014031						FBgn0001217		FBgn0034583
		FBgn0003076		FBgn0266666						FBgn0036212		FBgn0003076
		FBgn0036290		FBgn0034716						FBgn0037581		FBgn0036290
		FBgn0024293		FBgn0034237						FBgn0037234		FBgn0024293
		FBgn0033663		FBgn0024196						FBgn0050020		FBgn0033663
		FBgn0038349		FBgn0052017						FBgn0010501		FBgn0038349
		FBgn0034354		FBgn0033730						FBgn0034808		FBgn0034354
		FBgn0026721		FBgn0032202						FBgn0029826		FBgn0026721
		FBgn0010638		FBgn0035720						FBgn0030766		FBgn0010638
		FBgn0030239		FBgn0015338						FBgn0037338		FBgn0030239
		FBgn0034394		FBgn0005671						FBgn0035152		FBgn0034394
		FBgn0027525		FBgn0043535						FBgn0051957		FBgn0027525
		FBgn0031253		FBgn0032208						FBgn0011481		FBgn0031253
		FBgn0053494		FBgn0035253						FBgn0267336		FBgn0053494
		FBgn0031589		FBgn0031213						FBgn0035414		FBgn0031589
		FBgn0033250		FBgn0026872						FBgn0267236		FBgn0033250
		FBgn0261396		FBgn0031660						FBgn0067317		FBgn0261396
		FBgn0032156		FBgn0032283						FBgn0004244		FBgn0032156
		FBgn0050344		FBgn0030873						FBgn0002932		FBgn0050344
		FBgn0087005		FBgn0037063						FBgn0034095		FBgn0087005
		FBgn0034128		FBgn0025638						FBgn0035331		FBgn0034128
		FBgn0010808		FBgn0262527						FBgn0038583		FBgn0010808
		FBgn0027570		FBgn0262511						FBgn0037672		FBgn0027570
		FBgn0035871		FBgn0051199						FBgn0015778		FBgn0035871
		FBgn0005671		FBgn0284255						FBgn0051076		FBgn0005671
		FBgn0038363		FBgn0032136						FBgn0031456		FBgn0038363
		FBgn0013972		FBgn0027786						FBgn0031628		FBgn0013972
		FBgn0028526		FBgn0260745						FBgn0030769		FBgn0028526
		FBgn0011016		FBgn0027608						FBgn0032299		FBgn0011016
		FBgn0033027		FBgn0029891						FBgn0039272		FBgn0033027
		FBgn0038577		FBgn0032382						FBgn0003301		FBgn0038577
		FBgn0037313		FBgn0034654						FBgn0066292		FBgn0037313
		FBgn0042138		FBgn0267026						FBgn0058298		FBgn0042138
		FBgn0062440		FBgn0032350						FBgn0031302		FBgn0062440
		FBgn0037249		FBgn0015218						FBgn0022786		FBgn0037249
		FBgn0015268		FBgn0027291						FBgn0022942		FBgn0015268
		FBgn0030099		FBgn0015282						FBgn0261393		FBgn0030099
		FBgn0032889		FBgn0063496						FBgn0038894		FBgn0032889
		FBgn0033691		FBgn0026316						FBgn0260399		FBgn0033691
		FBgn0040777		FBgn0013334						FBgn0051675		FBgn0040777
		FBgn0027109		FBgn0033289						FBgn0032822		FBgn0027109
		FBgn0000045		FBgn0028577						FBgn0054001		FBgn0000045
		FBgn0032391		FBgn0033426						FBgn0039881		FBgn0032391
		FBgn0029095		FBgn0031459						FBgn0032363		FBgn0029095
		FBgn0039102		FBgn0003464						FBgn0026751		FBgn0039102
		FBgn0036550		FBgn0025674						FBgn0029712		FBgn0036550
		FBgn0052412		FBgn0032810						FBgn0037010		FBgn0052412
		FBgn0028855		FBgn0063494						FBgn0035209		FBgn0028855
		FBgn0033978		FBgn0026268						FBgn0036193		FBgn0033978
		FBgn0031791		FBgn0023529						FBgn0030680		FBgn0031791
		FBgn0264751		FBgn0036272						FBgn0000568		FBgn0264751
		FBgn0032015		FBgn0039494						FBgn0031573		FBgn0032015
		FBgn0052267		FBgn0033543						FBgn0028895		FBgn0052267
		FBgn0033065		FBgn0086691						FBgn0032343		FBgn0033065
		FBgn0052857		FBgn0026428						FBgn0015391		FBgn0052857
		FBgn0015037		FBgn0036116						FBgn0034045		FBgn0015037
		FBgn0014019		FBgn0003141						FBgn0031631		FBgn0014019
		FBgn0026872		FBgn0033229						FBgn0003495		FBgn0026872
		FBgn0034443		FBgn0010213						FBgn0022981		FBgn0034443
		FBgn0285910		FBgn0034909						FBgn0036461		FBgn0285910
		FBgn0003676		FBgn0015576						FBgn0031434		FBgn0003676
		FBgn0265434		FBgn0038149						FBgn0266721		FBgn0265434
		FBgn0263397		FBgn0014865						FBgn0001986		FBgn0263397
		FBgn0027565		FBgn0033480						FBgn0046878		FBgn0027565
		FBgn0260635		FBgn0001961						FBgn0284442		FBgn0260635
		FBgn0017566		FBgn0023542						FBgn0003087		FBgn0017566
		FBgn0263929		FBgn0001090						FBgn0024245		FBgn0263929
		FBgn0083968		FBgn0037081						FBgn0033668		FBgn0083968
		FBgn0262099		FBgn0028663						FBgn0036395		FBgn0262099
		FBgn0021979		FBgn0025582						FBgn0261090		FBgn0021979
		FBgn0039161		FBgn0035484						FBgn0025833		FBgn0039161
		FBgn0030873		FBgn0036545						FBgn0030654		FBgn0030873
		FBgn0035904		FBgn0032666						FBgn0020391		FBgn0035904
		FBgn0264989		FBgn0020372						FBgn0032193		FBgn0264989
		FBgn0002719		FBgn0032156						FBgn0035547		FBgn0002719
		FBgn0033544		FBgn0041579						FBgn0037773		FBgn0033544
		FBgn0052667		FBgn0041629						FBgn0038890		FBgn0052667
		FBgn0050285		FBgn0029849						FBgn0040212		FBgn0050285
		FBgn0026268		FBgn0033879						FBgn0027375		FBgn0026268
		FBgn0027584		FBgn0028479						FBgn0036991		FBgn0027584
		FBgn0010651		FBgn0029502						FBgn0039444		FBgn0010651
		FBgn0028424		FBgn0015777						FBgn0039617		FBgn0028424
		FBgn0033980		FBgn0020416						FBgn0040964		FBgn0033980
		FBgn0020385		FBgn0033465						FBgn0037017		FBgn0020385
		FBgn0030292		FBgn0010401						FBgn0027082		FBgn0030292
		FBgn0020236		FBgn0001565						FBgn0086613		FBgn0020236
		FBgn0033229		FBgn0250839						FBgn0029858		FBgn0033229
		FBgn0041707		FBgn0039509						FBgn0050431		FBgn0041707
		FBgn0033413		FBgn0267350						FBgn0267535		FBgn0033413
		FBgn0004828		FBgn0027562						FBgn0028993		FBgn0004828
		FBgn0031384		FBgn0039620						FBgn0051719		FBgn0031384
		FBgn0037019		FBgn0261014						FBgn0033713		FBgn0037019
		FBgn0028399		FBgn0052726						FBgn0034629		FBgn0028399
		FBgn0264916		FBgn0010786						FBgn0051646		FBgn0264916
		FBgn0039930		FBgn0034345						FBgn0265416		FBgn0039930
		FBgn0035917		FBgn0000206						FBgn0031868		FBgn0035917
		FBgn0036891		FBgn0027611						FBgn0034647		FBgn0036891
		FBgn0034761		FBgn0033183						FBgn0051510		FBgn0034761
		FBgn0030087		FBgn0002774						FBgn0026083		FBgn0030087
		FBgn0037292		FBgn0015247						FBgn0044049		FBgn0037292
		FBgn0027601		FBgn0087013						FBgn0039347		FBgn0027601
		FBgn0028415		FBgn0017558						FBgn0062928		FBgn0028415
		FBgn0030870		FBgn0035521						FBgn0035155		FBgn0030870
		FBgn0035528		FBgn0027359						FBgn0037014		FBgn0035528
		FBgn0028940		FBgn0003071						FBgn0020637		FBgn0028940
		FBgn0041087		FBgn0034936						FBgn0261239		FBgn0041087
		FBgn0015282		FBgn0051140						FBgn0052944		FBgn0015282
		FBgn0024556		FBgn0031538						FBgn0030806		FBgn0024556
		FBgn0036391		FBgn0035236						FBgn0263112		FBgn0036391
		FBgn0038115		FBgn0032746						FBgn0041147		FBgn0038115
		FBgn0028552		FBgn0260442						FBgn0039846		FBgn0028552
		FBgn0265297		FBgn0030838						FBgn0085260		FBgn0265297
		FBgn0020369		FBgn0050423						FBgn0036775		FBgn0020369
		FBgn0040660		FBgn0053170						FBgn0033942		FBgn0040660
		FBgn0034407		FBgn0036454						FBgn0039728		FBgn0034407
		FBgn0025624		FBgn0039993						FBgn0261109		FBgn0025624
		FBgn0027572		FBgn0032715						FBgn0029830		FBgn0027572
		FBgn0015338		FBgn0034432						FBgn0051108		FBgn0015338
		FBgn0034638		FBgn0033985						FBgn0039602		FBgn0034638
		FBgn0000500		FBgn0086254						FBgn0023522		FBgn0000500
		FBgn0034067		FBgn0030087						FBgn0035073		FBgn0034067
		FBgn0035722		FBgn0033188						FBgn0053182		FBgn0035722
		FBgn0086359		FBgn0010602						FBgn0260799		FBgn0086359
		FBgn0035046		FBgn0028572						FBgn0036150		FBgn0035046
		FBgn0085452		FBgn0016696						FBgn0050361		FBgn0085452
		FBgn0051469		FBgn0087035						FBgn0043854		FBgn0051469
		FBgn0036888		FBgn0027348						FBgn0036274		FBgn0036888
		FBgn0263830		FBgn0050285						FBgn0015229		FBgn0263830
		FBgn0032286		FBgn0035592						FBgn0035842		FBgn0032286
		FBgn0010590		FBgn0036007						FBgn0029663		FBgn0010590
		FBgn0038983		FBgn0051145						FBgn0003326		FBgn0038983
		FBgn0087035		FBgn0040666						FBgn0036780		FBgn0087035
		FBgn0030743		FBgn0034142						FBgn0039680		FBgn0030743
		FBgn0031800		FBgn0051523						FBgn0086680		FBgn0031800
		FBgn0038460		FBgn0011296						FBgn0027259		FBgn0038460
		FBgn0035943		FBgn0051200						FBgn0259989		FBgn0035943
		FBgn0264695		FBgn0261564						FBgn0034617		FBgn0264695
		FBgn0040805		FBgn0020545						FBgn0030189		FBgn0040805
		FBgn0030882		FBgn0030479						FBgn0033773		FBgn0030882
		FBgn0037877		FBgn0033170						FBgn0035676		FBgn0037877
		FBgn0035280		FBgn0011754						FBgn0031062		FBgn0035280
		FBgn0259682		FBgn0011016						FBgn0028888		FBgn0259682
		FBgn0263593		FBgn0028374						FBgn0260793		FBgn0263593
		FBgn0005666		FBgn0034920						FBgn0034314		FBgn0005666
		FBgn0033972		FBgn0032000						FBgn0260985		FBgn0033972
		FBgn0038407		FBgn0038984						FBgn0015618		FBgn0038407
		FBgn0036623		FBgn0013347						FBgn0264002		FBgn0036623
		FBgn0025638		FBgn0262125						FBgn0035157		FBgn0025638
		FBgn0035253		FBgn0052626						FBgn0038300		FBgn0035253
		FBgn0032900		FBgn0039723						FBgn0053288		FBgn0032900
		FBgn0023175		FBgn0263197						FBgn0039780		FBgn0023175
		FBgn0029506		FBgn0263776						FBgn0051809		FBgn0029506
		FBgn0030838		FBgn0022027						FBgn0020378		FBgn0030838
		FBgn0051683		FBgn0031808						FBgn0266801		FBgn0051683
		FBgn0085257		FBgn0283494						FBgn0052554		FBgn0085257
		FBgn0010225		FBgn0261990						FBgn0000063		FBgn0010225
		FBgn0039325		FBgn0039205						FBgn0030890		FBgn0039325
		FBgn0038678		FBgn0263077						FBgn0259785		FBgn0038678
		FBgn0014930		FBgn0026439						FBgn0030914		FBgn0014930
		FBgn0036560		FBgn0034611						FBgn0267613		FBgn0036560
		FBgn0030584		FBgn0035207						FBgn0039184		FBgn0030584
		FBgn0260972		FBgn0037261						FBgn0004378		FBgn0260972
		FBgn0262743		FBgn0010263						FBgn0037408		FBgn0262743
		FBgn0020765		FBgn0011290						FBgn0037974		FBgn0020765
		FBgn0037081		FBgn0033340						FBgn0026257		FBgn0037081
		FBgn0044328		FBgn0033608						FBgn0039462		FBgn0044328
		FBgn0031261		FBgn0030434						FBgn0039282		FBgn0031261
		FBgn0243512		FBgn0027610						FBgn0031909		FBgn0243512
		FBgn0011296		FBgn0037230						FBgn0050381		FBgn0011296
		FBgn0003885		FBgn0037779						FBgn0037845		FBgn0003885
		FBgn0028572		FBgn0024432						FBgn0051161		FBgn0028572
		FBgn0040623		FBgn0022709						FBgn0053509		FBgn0040623
		FBgn0264494		FBgn0063670						FBgn0030121		FBgn0264494
		FBgn0003943		FBgn0030510						FBgn0000625		FBgn0003943
		FBgn0036333		FBgn0051779						FBgn0052369		FBgn0036333
		FBgn0051676		FBgn0003204						FBgn0039297		FBgn0051676
		FBgn0000536		FBgn0030304						FBgn0035969		FBgn0000536
		FBgn0083983		FBgn0025697						FBgn0263316		FBgn0083983
		FBgn0038803		FBgn0037780						FBgn0037448		FBgn0038803
		FBgn0039628		FBgn0027570						FBgn0013563		FBgn0039628
		FBgn0259714		FBgn0036992						FBgn0037225		FBgn0259714
		FBgn0030157		FBgn0010638						FBgn0033885		FBgn0030157
		FBgn0025625		FBgn0041194						FBgn0038756		FBgn0025625
		FBgn0261283		FBgn0025878						FBgn0036417		FBgn0261283
		FBgn0038404		FBgn0085436						FBgn0038140		FBgn0038404
		FBgn0029870		FBgn0262563						FBgn0032189		FBgn0029870
		FBgn0014010		FBgn0034725						FBgn0034454		FBgn0014010
		FBgn0037643		FBgn0031417						FBgn0036232		FBgn0037643
		FBgn0040600		FBgn0030610						FBgn0039301		FBgn0040600
		FBgn0037549		FBgn0031800						FBgn0029995		FBgn0037549
		FBgn0038627		FBgn0032160						FBgn0031745		FBgn0038627
		FBgn0014032		FBgn0031245						FBgn0029859		FBgn0014032
		FBgn0050359		FBgn0000229						FBgn0050371		FBgn0050359
		FBgn0035827		FBgn0029506						FBgn0036556		FBgn0035827
		FBgn0033710		FBgn0038681						FBgn0030406		FBgn0033710
		FBgn0031299		FBgn0031670						FBgn0032751		FBgn0031299
		FBgn0040984		FBgn0035851						FBgn0265351		FBgn0040984
		FBgn0030434		FBgn0033431						FBgn0038233		FBgn0030434
		FBgn0039635		FBgn0038912						FBgn0036828		FBgn0039635
		FBgn0034543		FBgn0053178						FBgn0035890		FBgn0034543
		FBgn0032451		FBgn0260942						FBgn0038139		FBgn0032451
		FBgn0032208		FBgn0036882						FBgn0032863		FBgn0032208
		FBgn0085241		FBgn0032453						FBgn0266429		FBgn0085241
		FBgn0261564		FBgn0033883						FBgn0085407		FBgn0261564
		FBgn0001961		FBgn0028497						FBgn0263336		FBgn0001961
		FBgn0030101		FBgn0031450						FBgn0003118		FBgn0030101
		FBgn0040339		FBgn0038693						FBgn0038084		FBgn0040339
		FBgn0036726		FBgn0035827						FBgn0032150		FBgn0036726
		FBgn0262881		FBgn0053126						FBgn0035187		FBgn0262881
		FBgn0001233		FBgn0010651						FBgn0011774		FBgn0001233
		FBgn0085195		FBgn0038803						FBgn0000996		FBgn0085195
		FBgn0034689		FBgn0032015						FBgn0038840		FBgn0034689
		FBgn0038088		FBgn0035246						FBgn0037282		FBgn0038088
		FBgn0033188		FBgn0038818						FBgn0035859		FBgn0033188
		FBgn0015777		FBgn0037955						FBgn0040963		FBgn0015777
		FBgn0261794		FBgn0030679						FBgn0028897		FBgn0261794
		FBgn0010435		FBgn0030731						FBgn0004620		FBgn0010435
		FBgn0062978		FBgn0264978						FBgn0032395		FBgn0062978
		FBgn0000721		FBgn0038349						FBgn0036192		FBgn0000721
		FBgn0050185		FBgn0019830						FBgn0003114		FBgn0050185
		FBgn0033608		FBgn0002787						FBgn0000529		FBgn0033608
		FBgn0034103		FBgn0035917						FBgn0040837		FBgn0034103
		FBgn0085485		FBgn0037721						FBgn0026085		FBgn0085485
		FBgn0028479		FBgn0020236						FBgn0030864		FBgn0028479
		FBgn0032160		FBgn0037819						FBgn0032354		FBgn0032160
		FBgn0037315		FBgn0033972						FBgn0038449		FBgn0037315
		FBgn0046296		FBgn0264916						FBgn0004584		FBgn0046296
		FBgn0024986		FBgn0035285						FBgn0031874		FBgn0024986
		FBgn0031106		FBgn0040227						FBgn0037082		FBgn0031106
		FBgn0025674		FBgn0004057						FBgn0038269		FBgn0025674
		FBgn0027066		FBgn0039930						FBgn0013279		FBgn0027066
		FBgn0032170		FBgn0033983						FBgn0050105		FBgn0032170
		FBgn0033814		FBgn0030802						FBgn0030877		FBgn0033814
		FBgn0260632		FBgn0003676						FBgn0040780		FBgn0260632
		FBgn0011760		FBgn0036813						FBgn0037714		FBgn0011760
		FBgn0069969		FBgn0038427						FBgn0065035		FBgn0069969
		FBgn0037780		FBgn0052432						FBgn0040153		FBgn0037780
		FBgn0261278		FBgn0262872						FBgn0000439		FBgn0261278
		FBgn0027619		FBgn0031305						FBgn0037280		FBgn0027619
		FBgn0033985		FBgn0038290						FBgn0038772		FBgn0033985
		FBgn0038461		FBgn0035982						FBgn0052677		FBgn0038461
		FBgn0029820		FBgn0037231						FBgn0029710		FBgn0029820
		FBgn0010292		FBgn0035344						FBgn0000180		FBgn0010292
		FBgn0004587		FBgn0030605						FBgn0262962		FBgn0004587
		FBgn0020416		FBgn0030433						FBgn0046302		FBgn0020416
		FBgn0262081		FBgn0025624						FBgn0031406		FBgn0262081
		FBgn0259749		FBgn0038659						FBgn0037413		FBgn0259749
		FBgn0035529		FBgn0025683						FBgn0000927		FBgn0035529
		FBgn0285962		FBgn0016075						FBgn0035922		FBgn0285962
		FBgn0020304		FBgn0037533						FBgn0037206		FBgn0020304
		FBgn0266666		FBgn0001247						FBgn0262740		FBgn0266666
		FBgn0001142		FBgn0031977						FBgn0029778		FBgn0001142
		FBgn0040985		FBgn0034860						FBgn0264503		FBgn0040985
		FBgn0036805		FBgn0034398						FBgn0051953		FBgn0036805
		FBgn0033093		FBgn0004050						FBgn0038087		FBgn0033093
		FBgn0266064		FBgn0014427						FBgn0053696		FBgn0266064
		FBgn0031713		FBgn0025592						FBgn0033519		FBgn0031713
		FBgn0038809		FBgn0029950						FBgn0013717		FBgn0038809
		FBgn0051199		FBgn0052448						FBgn0261262		FBgn0051199
		FBgn0035252		FBgn0036837						FBgn0029686		FBgn0035252
		FBgn0034791		FBgn0036666						FBgn0035398		FBgn0034791
		FBgn0037239		FBgn0053129						FBgn0038658		FBgn0037239
		FBgn0036665		FBgn0038321						FBgn0262945		FBgn0036665
		FBgn0038170		FBgn0031713						FBgn0037236		FBgn0038170
		FBgn0034182		FBgn0034258						FBgn0266361		FBgn0034182
		FBgn0019830		FBgn0026761						FBgn0083950		FBgn0019830
		FBgn0019929		FBgn0026089						FBgn0037770		FBgn0019929
		FBgn0029882		FBgn0033191						FBgn0040649		FBgn0029882
		FBgn0033340		FBgn0036337						FBgn0036028		FBgn0033340
		FBgn0038681		FBgn0031037						FBgn0031227		FBgn0038681
		FBgn0030872		FBgn0003248						FBgn0035761		FBgn0030872
		FBgn0032538		FBgn0051694						FBgn0052855		FBgn0032538
		FBgn0032689		FBgn0001215						FBgn0038454		FBgn0032689
		FBgn0085436		FBgn0051248						FBgn0037924		FBgn0085436
		FBgn0037955		FBgn0004465						FBgn0036354		FBgn0037955
		FBgn0039970		FBgn0037298						FBgn0037944		FBgn0039970
		FBgn0038984		FBgn0032509						FBgn0000535		FBgn0038984
		FBgn0000454		FBgn0038678						FBgn0010300		FBgn0000454
		FBgn0032818		FBgn0263106						FBgn0036282		FBgn0032818
		FBgn0034564		FBgn0027081						FBgn0000008		FBgn0034564
		FBgn0010470		FBgn0004169						FBgn0038476		FBgn0010470
		FBgn0030329		FBgn0034485						FBgn0034657		FBgn0030329
		FBgn0085276		FBgn0038420						FBgn0261786		FBgn0085276
		FBgn0051694		FBgn0028982						FBgn0004567		FBgn0051694
		FBgn0261260		FBgn0052446						FBgn0028434		FBgn0261260
		FBgn0031250		FBgn0050052						FBgn0032665		FBgn0031250
		FBgn0030271		FBgn0035811						FBgn0044028		FBgn0030271
		FBgn0039298		FBgn0020660						FBgn0052318		FBgn0039298
		FBgn0033869		FBgn0037902						FBgn0267001		FBgn0033869
		FBgn0262527		FBgn0031384						FBgn0038472		FBgn0262527
		FBgn0010039		FBgn0266064						FBgn0031016		FBgn0010039
		FBgn0011739		FBgn0062440						FBgn0052115		FBgn0011739
		FBgn0036022		FBgn0267849						FBgn0085491		FBgn0036022
		FBgn0047038		FBgn0000308						FBgn0031559		FBgn0047038
		FBgn0036262		FBgn0052190						FBgn0036592		FBgn0036262
		FBgn0036335		FBgn0036891						FBgn0039459		FBgn0036335
		FBgn0034345		FBgn0000108						FBgn0050414		FBgn0034345
		FBgn0010786		FBgn0032899						FBgn0260226		FBgn0010786
		FBgn0033054		FBgn0035473						FBgn0030912		FBgn0033054
		FBgn0016917		FBgn0030648						FBgn0053988		FBgn0016917
		FBgn0033762		FBgn0086378						FBgn0032338		FBgn0033762
		FBgn0267849		FBgn0035179						FBgn0034580		FBgn0267849
		FBgn0052641		FBgn0028940						FBgn0032260		FBgn0052641
		FBgn0031417		FBgn0004921						FBgn0025874		FBgn0031417
		FBgn0024196		FBgn0052000						FBgn0267762		FBgn0024196
		FBgn0035517		FBgn0000711						FBgn0267978		FBgn0035517
		FBgn0000527		FBgn0004875						FBgn0037849		FBgn0000527
		FBgn0284252		FBgn0259992						FBgn0031393		FBgn0284252
		FBgn0020660		FBgn0020513						FBgn0004666		FBgn0020660
		FBgn0033571		FBgn0037660						FBgn0030048		FBgn0033571
		FBgn0029891		FBgn0000346						FBgn0027518		FBgn0029891
		FBgn0003515		FBgn0039358						FBgn0001974		FBgn0003515
		FBgn0263995		FBgn0050172						FBgn0037993		FBgn0263995
		FBgn0037230		FBgn0034724						FBgn0038113		FBgn0037230
		FBgn0013954		FBgn0039915						FBgn0033257		FBgn0013954
		FBgn0051184		FBgn0024958						FBgn0029648		FBgn0051184
		FBgn0001098		FBgn0032896						FBgn0001301		FBgn0001098
		FBgn0031684		FBgn0040907						FBgn0032688		FBgn0031684
		FBgn0035237		FBgn0086704						FBgn0038296		FBgn0035237
		FBgn0020655		FBgn0027109						FBgn0040582		FBgn0020655
		FBgn0020647		FBgn0037387						FBgn0003053		FBgn0020647
		FBgn0026089		FBgn0004242						FBgn0034360		FBgn0026089
		FBgn0259832		FBgn0035083						FBgn0086445		FBgn0259832
		FBgn0001220		FBgn0030872						FBgn0032633		FBgn0001220
		FBgn0029854		FBgn0036740						FBgn0033921		FBgn0029854
		FBgn0262537		FBgn0033631						FBgn0015035		FBgn0262537
		FBgn0037835		FBgn0010380						FBgn0031799		FBgn0037835
		FBgn0040309		FBgn0033274						FBgn0004882		FBgn0040309
		FBgn0032084		FBgn0039712						FBgn0261004		FBgn0032084
		FBgn0016984		FBgn0034643						FBgn0034009		FBgn0016984
		FBgn0024957		FBgn0030743						FBgn0005624		FBgn0024957
		FBgn0035452		FBgn0014469						FBgn0030603		FBgn0035452
		FBgn0031635		FBgn0036975						FBgn0037979		FBgn0031635
		FBgn0014906		FBgn0010551						FBgn0038436		FBgn0014906
		FBgn0035499		FBgn0053169						FBgn0261016		FBgn0035499
		FBgn0043792		FBgn0031992						FBgn0261928		FBgn0043792
		FBgn0029768		FBgn0033691						FBgn0001341		FBgn0029768
		FBgn0038830		FBgn0013749						FBgn0014037		FBgn0038830
		FBgn0038256		FBgn0053970						FBgn0052755		FBgn0038256
		FBgn0050172		FBgn0037472						FBgn0038494		FBgn0050172
		FBgn0035271		FBgn0037536						FBgn0031232		FBgn0035271
		FBgn0035335		FBgn0039562						FBgn0011606		FBgn0035335
		FBgn0033879		FBgn0011760						FBgn0029761		FBgn0033879
		FBgn0038038		FBgn0263397						FBgn0038205		FBgn0038038
		FBgn0267026		FBgn0037469						FBgn0267733		FBgn0267026
		FBgn0004456		FBgn0039252						FBgn0010329		FBgn0004456
		FBgn0033130		FBgn0027575						FBgn0053958		FBgn0033130
		FBgn0036597		FBgn0265297						FBgn0035199		FBgn0036597
		FBgn0035521		FBgn0011642						FBgn0035264		FBgn0035521
		FBgn0036334		FBgn0032818						FBgn0037841		FBgn0036334
		FBgn0035603		FBgn0036643						FBgn0085411		FBgn0035603
		FBgn0010380		FBgn0036515						FBgn0083951		FBgn0010380
		FBgn0031069		FBgn0037917						FBgn0011592		FBgn0031069
		FBgn0033883		FBgn0031061						FBgn0014859		FBgn0033883
		FBgn0034290		FBgn0261609						FBgn0262624		FBgn0034290
		FBgn0039714		FBgn0034390						FBgn0033787		FBgn0039714
		FBgn0035484		FBgn0026250						FBgn0038621		FBgn0035484
		FBgn0026324		FBgn0033571						FBgn0001229		FBgn0026324
		FBgn0036258		FBgn0034951						FBgn0038865		FBgn0036258
		FBgn0034050		FBgn0013770						FBgn0037184		FBgn0034050
		FBgn0035944		FBgn0011279						FBgn0004168		FBgn0035944
		FBgn0034951		FBgn0026576						FBgn0004837		FBgn0034951
		FBgn0023143		FBgn0038662						FBgn0013732		FBgn0023143
		FBgn0053094		FBgn0051363						FBgn0030396		FBgn0053094
		FBgn0004181		FBgn0027657						FBgn0039523		FBgn0004181
		FBgn0033564		FBgn0013576						FBgn0260741		FBgn0033564
		FBgn0032283		FBgn0261995						FBgn0010316		FBgn0032283
		FBgn0037744		FBgn0025615						FBgn0035099		FBgn0037744
		FBgn0013347		FBgn0036892						FBgn0035482		FBgn0013347
		FBgn0035817		FBgn0011289						FBgn0036008		FBgn0035817
		FBgn0034728		FBgn0259749						FBgn0086448		FBgn0034728
		FBgn0050052		FBgn0029737						FBgn0005696		FBgn0050052
		FBgn0052190		FBgn0027565						FBgn0052590		FBgn0052190
		FBgn0086683		FBgn0039229						FBgn0010825		FBgn0086683
		FBgn0284255		FBgn0259952						FBgn0035210		FBgn0284255
		FBgn0037933		FBgn0004240						FBgn0030851		FBgn0037933
		FBgn0086687		FBgn0040575						FBgn0035831		FBgn0086687
		FBgn0024841		FBgn0034051						FBgn0038953		FBgn0024841
		FBgn0033926		FBgn0027529						FBgn0031288		FBgn0033926
		FBgn0013772		FBgn0010435						FBgn0035838		FBgn0013772
		FBgn0028670		FBgn0284256						FBgn0033590		FBgn0028670
		FBgn0035290		FBgn0046999						FBgn0263748		FBgn0035290
		FBgn0036337		FBgn0028416						FBgn0260945		FBgn0036337
		FBgn0031459		FBgn0038211						FBgn0051272		FBgn0031459
		FBgn0030286		FBgn0024957						FBgn0085224		FBgn0030286
		FBgn0000414		FBgn0275436						FBgn0028397		FBgn0000414
		FBgn0243486		FBgn0033688						FBgn0035511		FBgn0243486
		FBgn0032725		FBgn0039628						FBgn0029114		FBgn0032725
		FBgn0036198		FBgn0035975						FBgn0035986		FBgn0036198
		FBgn0033349		FBgn0026592						FBgn0035295		FBgn0033349
		FBgn0031710		FBgn0030336						FBgn0032446		FBgn0031710
		FBgn0039159		FBgn0036702						FBgn0263762		FBgn0039159
		FBgn0032297		FBgn0086683						FBgn0260487		FBgn0032297
		FBgn0026400		FBgn0004648						FBgn0038118		FBgn0026400
		FBgn0026630		FBgn0064237						FBgn0038304		FBgn0026630
		FBgn0051200		FBgn0051683						FBgn0004449		FBgn0051200
		FBgn0033086		FBgn0034959						FBgn0000251		FBgn0033086
		FBgn0026438		FBgn0010470						FBgn0263780		FBgn0026438
		FBgn0032782		FBgn0025725						FBgn0030995		FBgn0032782
		FBgn0034057		FBgn0031590						FBgn0030294		FBgn0034057
		FBgn0039213		FBgn0000173						FBgn0004832		FBgn0039213
		FBgn0027550		FBgn0263199						FBgn0036790		FBgn0027550
		FBgn0032666		FBgn0037822						FBgn0260971		FBgn0032666
		FBgn0037536		FBgn0037410						FBgn0036689		FBgn0037536
		FBgn0037612		FBgn0265182						FBgn0035238		FBgn0037612
		FBgn0003071		FBgn0044020						FBgn0038142		FBgn0003071
		FBgn0036834		FBgn0035944						FBgn0020638		FBgn0036834
		FBgn0030932		FBgn0265298						FBgn0034186		FBgn0030932
		FBgn0033465		FBgn0265274						FBgn0038592		FBgn0033465
		FBgn0086447		FBgn0034128						FBgn0037481		FBgn0086447
		FBgn0034501		FBgn0038294						FBgn0040507		FBgn0034501
		FBgn0034948		FBgn0015591						FBgn0036052		FBgn0034948
		FBgn0002921		FBgn0036015						FBgn0053096		FBgn0002921
		FBgn0030484		FBgn0024289						FBgn0004364		FBgn0030484
		FBgn0030479		FBgn0022023						FBgn0265373		FBgn0030479
		FBgn0035770		FBgn0010774						FBgn0030617		FBgn0035770
		FBgn0030510		FBgn0027338						FBgn0004595		FBgn0030510
		FBgn0039241		FBgn0051030						FBgn0033376		FBgn0039241
		FBgn0004875		FBgn0283450						FBgn0001259		FBgn0004875
		FBgn0032422		FBgn0019929						FBgn0031738		FBgn0032422
		FBgn0003250		FBgn0023178						FBgn0039030		FBgn0003250
		FBgn0028982		FBgn0026015						FBgn0086611		FBgn0028982
		FBgn0261714		FBgn0037446						FBgn0015320		FBgn0261714
		FBgn0043534		FBgn0030773						FBgn0038766		FBgn0043534
		FBgn0027588		FBgn0053774						FBgn0039731		FBgn0027588
		FBgn0004133		FBgn0029133						FBgn0038311		FBgn0004133
		FBgn0029105		FBgn0015283						FBgn0035708		FBgn0029105
		FBgn0284256		FBgn0027335						FBgn0028504		FBgn0284256
		FBgn0030724		FBgn0036805						FBgn0259676		FBgn0030724
		FBgn0029131		FBgn0263852						FBgn0027793		FBgn0029131
		FBgn0027608		FBgn0032170						FBgn0053230		FBgn0027608
		FBgn0010213		FBgn0038065						FBgn0036191		FBgn0010213
		FBgn0026380		FBgn0002789						FBgn0036415		FBgn0026380
		FBgn0011289		FBgn0013733						FBgn0032262		FBgn0011289
		FBgn0037723		FBgn0034893						FBgn0083985		FBgn0037723
		FBgn0052626		FBgn0003867						FBgn0037750		FBgn0052626
		FBgn0036454		FBgn0285962						FBgn0259683		FBgn0036454
		FBgn0030802		FBgn0086134						FBgn0004429		FBgn0030802
		FBgn0037577		FBgn0024315						FBgn0036396		FBgn0037577
		FBgn0039156		FBgn0001941						FBgn0028675		FBgn0039156
		FBgn0027654		FBgn0035879						FBgn0265590		FBgn0027654
		FBgn0033728		FBgn0031299						FBgn0037620		FBgn0033728
		FBgn0086785		FBgn0034162						FBgn0039616		FBgn0086785
		FBgn0023213		FBgn0032025						FBgn0262719		FBgn0023213
		FBgn0026061		FBgn0037653						FBgn0285912		FBgn0026061
		FBgn0039864		FBgn0085279						FBgn0283467		FBgn0039864
		FBgn0261394		FBgn0024807						FBgn0005390		FBgn0261394
		FBgn0024320		FBgn0039026						FBgn0040297		FBgn0024320
		FBgn0038198		FBgn0000543						FBgn0002917		FBgn0038198
		FBgn0039876		FBgn0053138						FBgn0053460		FBgn0039876
		FBgn0263116		FBgn0264751						FBgn0052066		FBgn0263116
		FBgn0029800		FBgn0035091						FBgn0050440		FBgn0029800
		FBgn0001247		FBgn0030555						FBgn0029824		FBgn0001247
		FBgn0034887		FBgn0034534						FBgn0033526		FBgn0034887
		FBgn0033853		FBgn0052641						FBgn0001079		FBgn0033853
		FBgn0012051		FBgn0037788						FBgn0033427		FBgn0012051
		FBgn0016715		FBgn0051390						FBgn0052206		FBgn0016715
		FBgn0035675		FBgn0032393						FBgn0038180		FBgn0035675
		FBgn0030234		FBgn0038809						FBgn0040942		FBgn0030234
		FBgn0037126		FBgn0035896						FBgn0050055		FBgn0037126
		FBgn0264307		FBgn0050042						FBgn0030501		FBgn0264307
		FBgn0026250		FBgn0003965						FBgn0261456		FBgn0026250
		FBgn0033480		FBgn0038947						FBgn0003719		FBgn0033480
		FBgn0035763		FBgn0261836						FBgn0004391		FBgn0035763
		FBgn0040383		FBgn0032881						FBgn0266618		FBgn0040383
		FBgn0285925		FBgn0032886						FBgn0033207		FBgn0285925
		FBgn0000557		FBgn0033717						FBgn0001206		FBgn0000557
		FBgn0031734		FBgn0029820						FBgn0001230		FBgn0031734
		FBgn0011584		FBgn0250789						FBgn0039017		FBgn0011584
		FBgn0010339		FBgn0036333						FBgn0040291		FBgn0010339
		FBgn0011603		FBgn0033762						FBgn0028863		FBgn0011603
		FBgn0031990		FBgn0034075						FBgn0040333		FBgn0031990
		FBgn0036928		FBgn0036623						FBgn0031597		FBgn0036928
		FBgn0016696		FBgn0010339						FBgn0051626		FBgn0016696
		FBgn0033209		FBgn0028691						FBgn0030500		FBgn0033209
		FBgn0001089		FBgn0026380						FBgn0030744		FBgn0001089
		FBgn0038437		FBgn0039483						FBgn0259145		FBgn0038437
		FBgn0036500		FBgn0001296						FBgn0267049		FBgn0036500
		FBgn0000052		FBgn0034103						FBgn0038921		FBgn0000052
		FBgn0028687		FBgn0027621						FBgn0036959		FBgn0028687
		FBgn0029737		FBgn0053926						FBgn0000448		FBgn0029737
		FBgn0046247		FBgn0034067						FBgn0038358		FBgn0046247
		FBgn0010774		FBgn0040383						FBgn0050413		FBgn0010774
		FBgn0037846		FBgn0030329						FBgn0085466		FBgn0037846
		FBgn0029866		FBgn0024947						FBgn0033766		FBgn0029866
		FBgn0038761		FBgn0037549						FBgn0011674		FBgn0038761
		FBgn0001090		FBgn0261791						FBgn0035113		FBgn0001090
		FBgn0010602		FBgn0087008						FBgn0004777		FBgn0010602
		FBgn0250791		FBgn0024833						FBgn0002941		FBgn0250791
		FBgn0034059		FBgn0027066						FBgn0053213		FBgn0034059
		FBgn0031021		FBgn0034025						FBgn0030508		FBgn0031021
		FBgn0004885		FBgn0011787						FBgn0063667		FBgn0004885
		FBgn0025558		FBgn0044328						FBgn0029913		FBgn0025558
		FBgn0004907		FBgn0035372						FBgn0002948		FBgn0004907
		FBgn0004908		FBgn0266446						FBgn0035393		FBgn0004908
		FBgn0263197		FBgn0032451						FBgn0031564		FBgn0263197
		FBgn0284408		FBgn0028687						FBgn0053147		FBgn0284408
		FBgn0011566		FBgn0036667						FBgn0052373		FBgn0011566
		FBgn0027052		FBgn0266672						FBgn0264744		FBgn0027052
		FBgn0043070		FBgn0039360						FBgn0029936		FBgn0043070
		FBgn0024958		FBgn0038868						FBgn0039958		FBgn0024958
		FBgn0029898		FBgn0036364						FBgn0030104		FBgn0029898
		FBgn0035207		FBgn0036581						FBgn0000659		FBgn0035207
		FBgn0035122		FBgn0033529						FBgn0069354		FBgn0035122
		FBgn0013343		FBgn0033235						FBgn0037483		FBgn0013343
		FBgn0052000		FBgn0031418						FBgn0038575		FBgn0052000
		FBgn0010406		FBgn0030262						FBgn0037664		FBgn0010406
		FBgn0052282		FBgn0034418						FBgn0013810		FBgn0052282
		FBgn0034066		FBgn0040394						FBgn0002906		FBgn0034066
		FBgn0020238		FBgn0027111						FBgn0027364		FBgn0020238
		FBgn0261791		FBgn0038407						FBgn0259113		FBgn0261791
		FBgn0053180		FBgn0010747						FBgn0039639		FBgn0053180
		FBgn0032785		FBgn0033101						FBgn0004367		FBgn0032785
		FBgn0038893		FBgn0033356						FBgn0065048		FBgn0038893
		FBgn0036745		FBgn0035251						FBgn0267773		FBgn0036745
		FBgn0053126		FBgn0036145						FBgn0035444		FBgn0053126
		FBgn0038290		FBgn0033814						FBgn0037534		FBgn0038290
		FBgn0037623		FBgn0038881						FBgn0039538		FBgn0037623
		FBgn0026316		FBgn0051676						FBgn0002715		FBgn0026316
		FBgn0035390		FBgn0038862						FBgn0039795		FBgn0035390
		FBgn0030850		FBgn0024985						FBgn0050053		FBgn0030850
		FBgn0036756		FBgn0033907						FBgn0261612		FBgn0036756
		FBgn0036698		FBgn0028686						FBgn0050044		FBgn0036698
		FBgn0031926		FBgn0259832						FBgn0030710		FBgn0031926
		FBgn0265298		FBgn0037627						FBgn0036402		FBgn0265298
		FBgn0031305		FBgn0032474						FBgn0036717		FBgn0031305
		FBgn0029979		FBgn0034199						FBgn0030178		FBgn0029979
		FBgn0039203		FBgn0032216						FBgn0037634		FBgn0039203
		FBgn0031907		FBgn0036585						FBgn0259704		FBgn0031907
		FBgn0033320		FBgn0037577						FBgn0032109		FBgn0033320
		FBgn0031037		FBgn0036769						FBgn0039633		FBgn0031037
		FBgn0033170		FBgn0015037						FBgn0010194		FBgn0033170
		FBgn0014031		FBgn0053144						FBgn0038753		FBgn0014031
		FBgn0032453		FBgn0035335						FBgn0036134		FBgn0032453
		FBgn0034643		FBgn0035722						FBgn0040602		FBgn0034643
		FBgn0032224		FBgn0033799						FBgn0034087		FBgn0032224
		FBgn0030745		FBgn0053002						FBgn0034379		FBgn0030745
		FBgn0030158		FBgn0000536						FBgn0031697		FBgn0030158
		FBgn0037231		FBgn0040339						FBgn0013812		FBgn0037231
		FBgn0021847		FBgn0002031						FBgn0040877		FBgn0021847
		FBgn0262563		FBgn0259221						FBgn0040798		FBgn0262563
		FBgn0029799		FBgn0032236						FBgn0038324		FBgn0029799
		FBgn0003464		FBgn0267972						FBgn0028936		FBgn0003464
		FBgn0015247		FBgn0033226						FBgn0027783		FBgn0015247
		FBgn0025582		FBgn0040890						FBgn0000351		FBgn0025582
		FBgn0033367		FBgn0010014						FBgn0039804		FBgn0033367
		FBgn0002563		FBgn0036512						FBgn0265318		FBgn0002563
		FBgn0087013		FBgn0039218						FBgn0020887		FBgn0087013
		FBgn0015245		FBgn0004908						FBgn0259112		FBgn0015245
		FBgn0002774		FBgn0038088						FBgn0052483		FBgn0002774
		FBgn0035811		FBgn0039024						FBgn0003174		FBgn0035811
		FBgn0030679		FBgn0261955						FBgn0032834		FBgn0030679
		FBgn0004914		FBgn0052010						FBgn0037430		FBgn0004914
		FBgn0027866		FBgn0042111						FBgn0014076		FBgn0027866
		FBgn0001989		FBgn0034935						FBgn0038541		FBgn0001989
		FBgn0000253		FBgn0263598						FBgn0031548		FBgn0000253
		FBgn0031660		FBgn0014023						FBgn0035691		FBgn0031660
		FBgn0051390		FBgn0030099						FBgn0050356		FBgn0051390
		FBgn0034053		FBgn0034599						FBgn0020633		FBgn0034053
		FBgn0026259		FBgn0004132						FBgn0051157		FBgn0026259
		FBgn0004797		FBgn0262738						FBgn0016650		FBgn0004797
		FBgn0000117		FBgn0001189						FBgn0004863		FBgn0000117
		FBgn0036835		FBgn0035252						FBgn0029713		FBgn0036835
		FBgn0032025		FBgn0261788						FBgn0037416		FBgn0032025
		FBgn0263199		FBgn0033555						FBgn0083977		FBgn0263199
		FBgn0000250		FBgn0032402						FBgn0030090		FBgn0000250
		FBgn0039681		FBgn0261261						FBgn0003892		FBgn0039681
		FBgn0032509		FBgn0013342						FBgn0036783		FBgn0032509
		FBgn0036945		FBgn0035770						FBgn0039664		FBgn0036945
		FBgn0037720		FBgn0029174						FBgn0278604		FBgn0037720
		FBgn0035298		FBgn0037239						FBgn0033806		FBgn0035298
		FBgn0029709		FBgn0000339						FBgn0000451		FBgn0029709
		FBgn0051075		FBgn0031106						FBgn0001256		FBgn0051075
		FBgn0040227		FBgn0036255						FBgn0015904		FBgn0040227
		FBgn0033672		FBgn0040321						FBgn0036752		FBgn0033672
		FBgn0034165		FBgn0035631						FBgn0031646		FBgn0034165
		FBgn0035206		FBgn0086359						FBgn0030653		FBgn0035206
		FBgn0046114		FBgn0026418						FBgn0085261		FBgn0046114
		FBgn0036643		FBgn0035358						FBgn0030005		FBgn0036643
		FBgn0045823		FBgn0030311						FBgn0052512		FBgn0045823
		FBgn0037730		FBgn0033476						FBgn0031518		FBgn0037730
		FBgn0038211		FBgn0037024						FBgn0034219		FBgn0038211
		FBgn0015299		FBgn0031544						FBgn0039521		FBgn0015299
		FBgn0033434		FBgn0011603						FBgn0036377		FBgn0033434
		FBgn0039114		FBgn0031360						FBgn0266668		FBgn0039114
		FBgn0025725		FBgn0040817						FBgn0037180		FBgn0025725
		FBgn0038857		FBgn0040239						FBgn0031677		FBgn0038857
		FBgn0030749		FBgn0038376						FBgn0035047		FBgn0030749
		FBgn0036007		FBgn0010328						FBgn0040392		FBgn0036007
		FBgn0036272		FBgn0011584						FBgn0035703		FBgn0036272
		FBgn0035625		FBgn0038426						FBgn0011723		FBgn0035625
		FBgn0063497		FBgn0030239						FBgn0039013		FBgn0063497
		FBgn0083984		FBgn0259682						FBgn0051638		FBgn0083984
		FBgn0036908		FBgn0040623						FBgn0003655		FBgn0036908
		FBgn0037936		FBgn0259210						FBgn0025334		FBgn0037936
		FBgn0029714		FBgn0036908						FBgn0030655		FBgn0029714
		FBgn0004050		FBgn0086605						FBgn0052551		FBgn0004050
		FBgn0039902		FBgn0046114						FBgn0034822		FBgn0039902
		FBgn0037261		FBgn0013348						FBgn0040794		FBgn0037261
		FBgn0039205		FBgn0039970						FBgn0035257		FBgn0039205
		FBgn0266124		FBgn0023530						FBgn0034012		FBgn0266124
		FBgn0025620		FBgn0030431						FBgn0040342		FBgn0025620
		FBgn0033555		FBgn0004926						FBgn0030837		FBgn0033555
		FBgn0260745		FBgn0025712						FBgn0261054		FBgn0260745
		FBgn0261014		FBgn0033272						FBgn0259970		FBgn0261014
		FBgn0264561		FBgn0033209						FBgn0002924		FBgn0264561
		FBgn0267365		FBgn0032911						FBgn0036374		FBgn0267365
		FBgn0284421		FBgn0035142						FBgn0035144		FBgn0284421
		FBgn0030925		FBgn0035206						FBgn0026876		FBgn0030925
		FBgn0036099		FBgn0034050						FBgn0036690		FBgn0036099
		FBgn0003862		FBgn0014906						FBgn0030980		FBgn0003862
		FBgn0039868		FBgn0032391						FBgn0030798		FBgn0039868
		FBgn0003890		FBgn0263929						FBgn0260461		FBgn0003890
		FBgn0037997		FBgn0260639						FBgn0033815		FBgn0037997
		FBgn0038286		FBgn0037723						FBgn0036264		FBgn0038286
		FBgn0028671		FBgn0052823						FBgn0034745		FBgn0028671
		FBgn0263106		FBgn0023545						FBgn0031255		FBgn0263106
		FBgn0263108		FBgn0035771						FBgn0022724		FBgn0263108
		FBgn0025615		FBgn0031478						FBgn0038928		FBgn0025615
		FBgn0034058		FBgn0026479						FBgn0038126		FBgn0034058
		FBgn0086384		FBgn0037315						FBgn0011206		FBgn0086384
		FBgn0040666		FBgn0036921						FBgn0015546		FBgn0040666
		FBgn0021760		FBgn0039350						FBgn0034366		FBgn0021760
		FBgn0016698		FBgn0027866						FBgn0030320		FBgn0016698
		FBgn0033529		FBgn0035400						FBgn0262141		FBgn0033529
		FBgn0039226		FBgn0030159						FBgn0029895		FBgn0039226
		FBgn0002441		FBgn0039674						FBgn0034249		FBgn0002441
		FBgn0266670		FBgn0031069						FBgn0037114		FBgn0266670
		FBgn0001185		FBgn0032246						FBgn0065032		FBgn0001185
		FBgn0030828		FBgn0002036						FBgn0033372		FBgn0030828
		FBgn0039674		FBgn0037933						FBgn0037165		FBgn0039674
		FBgn0003046		FBgn0036335						FBgn0030058		FBgn0003046
		FBgn0034860		FBgn0037612						FBgn0050411		FBgn0034860
		FBgn0266421		FBgn0036262						FBgn0028331		FBgn0266421
		FBgn0261955		FBgn0261276						FBgn0020248		FBgn0261955
		FBgn0020621		FBgn0039332						FBgn0011758		FBgn0020621
		FBgn0036460		FBgn0261639						FBgn0038268		FBgn0036460
		FBgn0032881		FBgn0283437						FBgn0000576		FBgn0032881
		FBgn0050291		FBgn0033093						FBgn0042092		FBgn0050291
		FBgn0027086		FBgn0029709						FBgn0259791		FBgn0027086
		FBgn0040972		FBgn0261673						FBgn0035952		FBgn0040972
		FBgn0263398		FBgn0032281						FBgn0054057		FBgn0263398
		FBgn0038849		FBgn0034354						FBgn0036361		FBgn0038849
		FBgn0036237		FBgn0034948						FBgn0039471		FBgn0036237
		FBgn0034909		FBgn0033980						FBgn0266655		FBgn0034909
		FBgn0061492		FBgn0046214						FBgn0028408		FBgn0061492
		FBgn0051862		FBgn0040551						FBgn0029827		FBgn0051862
		FBgn0032634		FBgn0028583						FBgn0040366		FBgn0032634
		FBgn0041194		FBgn0035298						FBgn0035960		FBgn0041194
		FBgn0259098		FBgn0014930						FBgn0030061		FBgn0259098
		FBgn0029975		FBgn0040984						FBgn0032813		FBgn0029975
		FBgn0024807		FBgn0000447						FBgn0267728		FBgn0024807
		FBgn0267972		FBgn0034059						FBgn0034664		FBgn0267972
		FBgn0026593		FBgn0031635						FBgn0036040		FBgn0026593
		FBgn0027657		FBgn0037936						FBgn0259229		FBgn0027657
		FBgn0031176		FBgn0041182						FBgn0262983		FBgn0031176
		FBgn0053129		FBgn0029092						FBgn0031811		FBgn0053129
		FBgn0034381		FBgn0035529						FBgn0283531		FBgn0034381
		FBgn0036581		FBgn0027619						FBgn0037792		FBgn0036581
		FBgn0034361		FBgn0034166						FBgn0052656		FBgn0034361
		FBgn0285970		FBgn0033127						FBgn0025391		FBgn0285970
		FBgn0024973		FBgn0041186						FBgn0037556		FBgn0024973
		FBgn0000473		FBgn0063368						FBgn0050157		FBgn0000473
		FBgn0032642		FBgn0037360						FBgn0001990		FBgn0032642
		FBgn0260858		FBgn0036918						FBgn0035926		FBgn0260858
		FBgn0010741		FBgn0037329						FBgn0016034		FBgn0010741
		FBgn0001187		FBgn0010292						FBgn0032629		FBgn0001187
		FBgn0036661		FBgn0030039						FBgn0034255		FBgn0036661
		FBgn0003149		FBgn0037292						FBgn0262900		FBgn0003149
		FBgn0038145		FBgn0032603						FBgn0250831		FBgn0038145
		FBgn0035359		FBgn0035293						FBgn0033802		FBgn0035359
		FBgn0031600		FBgn0024973						FBgn0037563		FBgn0031600
		FBgn0039379		FBgn0051769						FBgn0030495		FBgn0039379
		FBgn0038462		FBgn0002022						FBgn0034187		FBgn0038462
		FBgn0037513		FBgn0051100						FBgn0036849		FBgn0037513
		FBgn0051491		FBgn0040850						FBgn0000166		FBgn0051491
		FBgn0034935		FBgn0014018						FBgn0267913		FBgn0034935
		FBgn0038446		FBgn0034543						FBgn0036422		FBgn0038446
		FBgn0003008		FBgn0040899						FBgn0031324		FBgn0003008
		FBgn0010038		FBgn0038234						FBgn0026361		FBgn0010038
		FBgn0004687		FBgn0024943						FBgn0033459		FBgn0004687
		FBgn0028691		FBgn0283535						FBgn0023180		FBgn0028691
		FBgn0004512		FBgn0030258						FBgn0260012		FBgn0004512
		FBgn0053926		FBgn0031049						FBgn0260986		FBgn0053926
		FBgn0036702		FBgn0036597						FBgn0036522		FBgn0036702
		FBgn0259227		FBgn0026259						FBgn0037798		FBgn0259227
		FBgn0035334		FBgn0016917						FBgn0035308		FBgn0035334
		FBgn0040068		FBgn0266670						FBgn0030418		FBgn0040068
		FBgn0051140		FBgn0035122						FBgn0029962		FBgn0051140
		FBgn0020521		FBgn0026324						FBgn0037323		FBgn0020521
		FBgn0029092		FBgn0031914						FBgn0003459		FBgn0029092
		FBgn0031630		FBgn0014133						FBgn0051774		FBgn0031630
		FBgn0030876		FBgn0033793						FBgn0046113		FBgn0030876
		FBgn0036876		FBgn0023213						FBgn0000278		FBgn0036876
		FBgn0030431		FBgn0031050						FBgn0033137		FBgn0030431
		FBgn0035947		FBgn0035323						FBgn0033557		FBgn0035947
		FBgn0020762		FBgn0034053						FBgn0033749		FBgn0020762
		FBgn0028690		FBgn0035244						FBgn0001077		FBgn0028690
		FBgn0035416		FBgn0263456						FBgn0040487		FBgn0035416
		FBgn0031701		FBgn0034501						FBgn0264253		FBgn0031701
		FBgn0040377		FBgn0027090						FBgn0036881		FBgn0040377
		FBgn0027621		FBgn0011230						FBgn0031654		FBgn0027621
		FBgn0037472		FBgn0035817						FBgn0039663		FBgn0037472
		FBgn0036589		FBgn0028990						FBgn0035563		FBgn0036589
		FBgn0035964		FBgn0032689						FBgn0038874		FBgn0035964
		FBgn0261261		FBgn0032297						FBgn0033850		FBgn0261261
		FBgn0001565		FBgn0038461						FBgn0040373		FBgn0001565
		FBgn0262738		FBgn0033817						FBgn0037368		FBgn0262738
		FBgn0031450		FBgn0037754						FBgn0285879		FBgn0031450
		FBgn0259214		FBgn0038286						FBgn0032906		FBgn0259214
		FBgn0261380		FBgn0085453						FBgn0015402		FBgn0261380
		FBgn0035088		FBgn0038256						FBgn0030963		FBgn0035088
		FBgn0037469		FBgn0262858						FBgn0037383		FBgn0037469
		FBgn0086691		FBgn0020621						FBgn0040343		FBgn0086691
		FBgn0033907		FBgn0003520						FBgn0037178		FBgn0033907
		FBgn0003520		FBgn0261549						FBgn0033845		FBgn0003520
		FBgn0034655		FBgn0035528						FBgn0033443		FBgn0034655
		FBgn0267330		FBgn0021847						FBgn0053517		FBgn0267330
		FBgn0036046		FBgn0037358						FBgn0000524		FBgn0036046
		FBgn0046696		FBgn0259178						FBgn0261556		FBgn0046696
		FBgn0010226		FBgn0004868						FBgn0040360		FBgn0010226
		FBgn0034139		FBgn0034660						FBgn0036985		FBgn0034139
		FBgn0033751		FBgn0036824						FBgn0024740		FBgn0033751
		FBgn0037070		FBgn0027581						FBgn0035725		FBgn0037070
		FBgn0038251		FBgn0264776						FBgn0029860		FBgn0038251
		FBgn0039269		FBgn0038038						FBgn0001254		FBgn0039269
		FBgn0028484		FBgn0037744						FBgn0038191		FBgn0028484
		FBgn0039667		FBgn0004401						FBgn0266019		FBgn0039667
		FBgn0035975		FBgn0033504						FBgn0031309		FBgn0035975
		FBgn0030930		FBgn0038603						FBgn0035235		FBgn0030930
		FBgn0038881		FBgn0027572						FBgn0033742		FBgn0038881
		FBgn0024315		FBgn0033844						FBgn0038261		FBgn0024315
		FBgn0032167		FBgn0011288						FBgn0004839		FBgn0032167
		FBgn0259203		FBgn0260659						FBgn0024294		FBgn0259203
		FBgn0030693		FBgn0051326						FBgn0015615		FBgn0030693
		FBgn0036993		FBgn0266667						FBgn0011666		FBgn0036993
		FBgn0039481		FBgn0039555						FBgn0040255		FBgn0039481
		FBgn0036760		FBgn0062978						FBgn0085478		FBgn0036760
		FBgn0035951		FBgn0033751						FBgn0085397		FBgn0035951
		FBgn0250785		FBgn0032642						FBgn0002869		FBgn0250785
		FBgn0017429		FBgn0036449						FBgn0033792		FBgn0017429
		FBgn0086254		FBgn0003922						FBgn0030196		FBgn0086254
		FBgn0033844		FBgn0031298						FBgn0037992		FBgn0033844
		FBgn0014018		FBgn0083983						FBgn0004360		FBgn0014018
		FBgn0035083		FBgn0035538						FBgn0039319		FBgn0035083
		FBgn0032721		FBgn0015299						FBgn0003683		FBgn0032721
		FBgn0035173		FBgn0011761						FBgn0036518		FBgn0035173
		FBgn0031418		FBgn0004574						FBgn0053965		FBgn0031418
		FBgn0036992		FBgn0038453						FBgn0036605		FBgn0036992
		FBgn0035358		FBgn0261278						FBgn0001139		FBgn0035358
		FBgn0036824		FBgn0037126						FBgn0005670		FBgn0036824
		FBgn0266518		FBgn0011566						FBgn0051337		FBgn0266518
		FBgn0030926		FBgn0283471						FBgn0032613		FBgn0030926
		FBgn0032402		FBgn0038046						FBgn0040928		FBgn0032402
		FBgn0034599		FBgn0050185						FBgn0283545		FBgn0034599
		FBgn0039977		FBgn0029819						FBgn0010358		FBgn0039977
		FBgn0030955		FBgn0053113						FBgn0038765		FBgn0030955
		FBgn0028487		FBgn0086906						FBgn0039415		FBgn0028487
		FBgn0037917		FBgn0263083						FBgn0051473		FBgn0037917
		FBgn0031737		FBgn0000241						FBgn0259916		FBgn0031737
		FBgn0032729		FBgn0243512						FBgn0032770		FBgn0032729
		FBgn0002022		FBgn0264922						FBgn0016926		FBgn0002022
		FBgn0036837		FBgn0039774						FBgn0000036		FBgn0036837
		FBgn0050159		FBgn0021814						FBgn0035194		FBgn0050159
		FBgn0022710		FBgn0041191						FBgn0264571		FBgn0022710
		FBgn0039543		FBgn0037051						FBgn0029123		FBgn0039543
		FBgn0086906		FBgn0028968						FBgn0261797		FBgn0086906
		FBgn0024289		FBgn0003046						FBgn0266111		FBgn0024289
		FBgn0039043		FBgn0031228						FBgn0033020		FBgn0039043
		FBgn0259979		FBgn0028690						FBgn0002578		FBgn0259979
		FBgn0036887		FBgn0033936						FBgn0038734		FBgn0036887
		FBgn0025643		FBgn0015622						FBgn0050495		FBgn0025643
		FBgn0034282		FBgn0000499						FBgn0030217		FBgn0034282
		FBgn0052022		FBgn0038926						FBgn0052645		FBgn0052022
		FBgn0266758		FBgn0034184						FBgn0030795		FBgn0266758
		FBgn0037213		FBgn0032732						FBgn0260720		FBgn0037213
		FBgn0030576		FBgn0025700						FBgn0261060		FBgn0030576
		FBgn0267398		FBgn0032727						FBgn0038007		FBgn0267398
		FBgn0031914		FBgn0030026						FBgn0003480		FBgn0031914
		FBgn0001257		FBgn0031651						FBgn0265380		FBgn0001257
		FBgn0035333		FBgn0030007						FBgn0010768		FBgn0035333
		FBgn0011202		FBgn0051550						FBgn0037980		FBgn0011202
		FBgn0027583		FBgn0037541						FBgn0039925		FBgn0027583
		FBgn0024329		FBgn0028688						FBgn0262018		FBgn0024329
		FBgn0001222		FBgn0038465						FBgn0032123		FBgn0001222
		FBgn0032734		FBgn0022943						FBgn0262730		FBgn0032734
		FBgn0035425		FBgn0034791						FBgn0051370		FBgn0035425
		FBgn0031478		FBgn0031257						FBgn0038373		FBgn0031478
		FBgn0037603		FBgn0040348						FBgn0036485		FBgn0037603
		FBgn0262954		FBgn0034887						FBgn0034520		FBgn0262954
		FBgn0033919		FBgn0034010						FBgn0033423		FBgn0033919
		FBgn0022774		FBgn0003345						FBgn0031851		FBgn0022774
		FBgn0030960		FBgn0037028						FBgn0036249		FBgn0030960
		FBgn0030314		FBgn0029131						FBgn0052279		FBgn0030314
		FBgn0034029		FBgn0033241						FBgn0035612		FBgn0034029
		FBgn0035544		FBgn0031306						FBgn0033408		FBgn0035544
		FBgn0015522		FBgn0020655						FBgn0083963		FBgn0015522
		FBgn0020251		FBgn0028481						FBgn0033115		FBgn0020251
		FBgn0003863		FBgn0038723						FBgn0034788		FBgn0003863
		FBgn0283494		FBgn0010391						FBgn0039437		FBgn0283494
		FBgn0262169		FBgn0030286						FBgn0003716		FBgn0262169
		FBgn0031228		FBgn0030719						FBgn0032151		FBgn0031228
		FBgn0016031		FBgn0035630						FBgn0023001		FBgn0016031
		FBgn0031002		FBgn0035102						FBgn0000286		FBgn0031002
		FBgn0035586		FBgn0051205						FBgn0038590		FBgn0035586
		FBgn0067102		FBgn0264561						FBgn0023509		FBgn0067102
		FBgn0038862		FBgn0034761						FBgn0010416		FBgn0038862
		FBgn0015576		FBgn0029095						FBgn0033644		FBgn0015576
		FBgn0029502		FBgn0086446						FBgn0038510		FBgn0029502
		FBgn0032292		FBgn0045823						FBgn0030933		FBgn0032292
		FBgn0033317		FBgn0039927						FBgn0034201		FBgn0033317
		FBgn0001215		FBgn0005666						FBgn0036155		FBgn0001215
		FBgn0027528		FBgn0029974						FBgn0267050		FBgn0027528
		FBgn0003345		FBgn0051813						FBgn0051776		FBgn0003345
		FBgn0004880		FBgn0051852						FBgn0038342		FBgn0004880
		FBgn0051548		FBgn0019637						FBgn0040071		FBgn0051548
		FBgn0002723		FBgn0029155						FBgn0035644		FBgn0002723
		FBgn0028544		FBgn0031195						FBgn0003979		FBgn0028544
		FBgn0034400		FBgn0034978						FBgn0038161		FBgn0034400
		FBgn0025702		FBgn0086371						FBgn0260817		FBgn0025702
		FBgn0034258		FBgn0030572						FBgn0050046		FBgn0034258
		FBgn0039303		FBgn0063497						FBgn0026144		FBgn0039303
		FBgn0283468		FBgn0011708						FBgn0035621		FBgn0283468
		FBgn0042175		FBgn0035586						FBgn0037012		FBgn0042175
		FBgn0000053		FBgn0022959						FBgn0027949		FBgn0000053
		FBgn0031117		FBgn0086358						FBgn0037295		FBgn0031117
		FBgn0041579		FBgn0031842						FBgn0011224		FBgn0041579
		FBgn0034918		FBgn0000139						FBgn0259789		FBgn0034918
		FBgn0039723		FBgn0035087						FBgn0035640		FBgn0039723
		FBgn0032083		FBgn0000212						FBgn0032117		FBgn0032083
		FBgn0035523		FBgn0265575						FBgn0038099		FBgn0035523
		FBgn0036759		FBgn0035107						FBgn0026397		FBgn0036759
		FBgn0263120		FBgn0035237						FBgn0040092		FBgn0263120
		FBgn0087008		FBgn0030600						FBgn0050154		FBgn0087008
		FBgn0035631		FBgn0011286						FBgn0259168		FBgn0035631
		FBgn0036285		FBgn0032051						FBgn0019985		FBgn0036285
		FBgn0039239		FBgn0031850						FBgn0037753		FBgn0039239
		FBgn0034588		FBgn0032479						FBgn0031606		FBgn0034588
		FBgn0041186		FBgn0037011						FBgn0025687		FBgn0041186
		FBgn0001083		FBgn0021895						FBgn0054008		FBgn0001083
		FBgn0264822		FBgn0261615						FBgn0032470		FBgn0264822
		FBgn0260659		FBgn0038042						FBgn0037151		FBgn0260659
		FBgn0259878		FBgn0085220						FBgn0036206		FBgn0259878
		FBgn0039358		FBgn0085359						FBgn0267567		FBgn0039358
		FBgn0024992		FBgn0016701						FBgn0002887		FBgn0024992
		FBgn0035876		FBgn0032726						FBgn0028407		FBgn0035876
		FBgn0033134		FBgn0030085						FBgn0039593		FBgn0033134
		FBgn0036146		FBgn0259214						FBgn0005596		FBgn0036146
		FBgn0031670		FBgn0083968						FBgn0034322		FBgn0031670
		FBgn0027945		FBgn0038474						FBgn0034703		FBgn0027945
		FBgn0032006		FBgn0033317						FBgn0020642		FBgn0032006
		FBgn0032595		FBgn0032595						FBgn0266351		FBgn0032595
		FBgn0016075		FBgn0039311						FBgn0000644		FBgn0016075
		FBgn0261020		FBgn0035772						FBgn0262139		FBgn0261020
		FBgn0035248		FBgn0051051						FBgn0052633		FBgn0035248
		FBgn0032078		FBgn0032292						FBgn0037414		FBgn0032078
		FBgn0036921		FBgn0017457						FBgn0031070		FBgn0036921
		FBgn0035089		FBgn0260874						FBgn0034903		FBgn0035089
		FBgn0037592		FBgn0035088						FBgn0034389		FBgn0037592
		FBgn0050151		FBgn0260936						FBgn0003525		FBgn0050151
		FBgn0063368		FBgn0284436						FBgn0012344		FBgn0063368
		FBgn0031143		FBgn0260456						FBgn0040809		FBgn0031143
		FBgn0023549		FBgn0284421						FBgn0030456		FBgn0023549
		FBgn0039178		FBgn0052412						FBgn0039152		FBgn0039178
		FBgn0030398		FBgn0028400						FBgn0051373		FBgn0030398
		FBgn0033191		FBgn0010611						FBgn0031762		FBgn0033191
		FBgn0023530		FBgn0040396						FBgn0035085		FBgn0023530
		FBgn0035186		FBgn0039681						FBgn0032514		FBgn0035186
		FBgn0001296		FBgn0262538						FBgn0265268		FBgn0001296
		FBgn0262567		FBgn0015781						FBgn0052625		FBgn0262567
		FBgn0052195		FBgn0010269						FBgn0036186		FBgn0052195
		FBgn0022709		FBgn0005672						FBgn0054045		FBgn0022709
		FBgn0039223		FBgn0000477						FBgn0011660		FBgn0039223
		FBgn0261995		FBgn0034689						FBgn0034352		FBgn0261995
		FBgn0024897		FBgn0039889						FBgn0027500		FBgn0024897
		FBgn0032405		FBgn0058191						FBgn0039104		FBgn0032405
		FBgn0032684		FBgn0003863						FBgn0031886		FBgn0032684
		FBgn0010620		FBgn0030745						FBgn0053192		FBgn0010620
		FBgn0034849		FBgn0037070						FBgn0052668		FBgn0034849
		FBgn0011708		FBgn0053526						FBgn0038565		FBgn0011708
		FBgn0030311		FBgn0027084						FBgn0037181		FBgn0030311
		FBgn0040346		FBgn0262743						FBgn0036226		FBgn0040346
		FBgn0029819		FBgn0003714						FBgn0038989		FBgn0029819
		FBgn0029133		FBgn0036550						FBgn0003254		FBgn0029133
		FBgn0261698		FBgn0033196						FBgn0051823		FBgn0261698
		FBgn0037822		FBgn0001185						FBgn0051174		FBgn0037822
		FBgn0039955		FBgn0051075						FBgn0036479		FBgn0039955
		FBgn0030321		FBgn0035692						FBgn0266324		FBgn0030321
		FBgn0051549		FBgn0038577						FBgn0013308		FBgn0051549
		FBgn0259221		FBgn0025740						FBgn0032086		FBgn0259221
		FBgn0028416		FBgn0046296						FBgn0051674		FBgn0028416
		FBgn0036882		FBgn0035906						FBgn0040089		FBgn0036882
		FBgn0064237		FBgn0085452						FBgn0004414		FBgn0064237
		FBgn0026428		FBgn0023212						FBgn0283451		FBgn0026428
		FBgn0035632		FBgn0029175						FBgn0015609		FBgn0035632
		FBgn0285913		FBgn0035517						FBgn0000594		FBgn0285913
		FBgn0020493		FBgn0015600						FBgn0051002		FBgn0020493
		FBgn0010905		FBgn0037134						FBgn0037174		FBgn0010905
		FBgn0033241		FBgn0035763						FBgn0044419		FBgn0033241
		FBgn0033809		FBgn0028670						FBgn0039972		FBgn0033809
		FBgn0050476		FBgn0039298						FBgn0038909		FBgn0050476
		FBgn0032029		FBgn0263830						FBgn0034175		FBgn0032029
		FBgn0014002		FBgn0261674						FBgn0031918		FBgn0014002
		FBgn0036381		FBgn0000422						FBgn0011802		FBgn0036381
		FBgn0036136		FBgn0027496						FBgn0034800		FBgn0036136
		FBgn0030610		FBgn0026061						FBgn0031903		FBgn0030610
		FBgn0035236		FBgn0013305						FBgn0261859		FBgn0035236
		FBgn0011787		FBgn0010531						FBgn0010015		FBgn0011787
		FBgn0031950		FBgn0029932						FBgn0037275		FBgn0031950
		FBgn0014427		FBgn0038460						FBgn0038487		FBgn0014427
		FBgn0037530		FBgn0034361						FBgn0031053		FBgn0037530
		FBgn0028342		FBgn0038168						FBgn0051812		FBgn0028342
		FBgn0262538		FBgn0028484						FBgn0003187		FBgn0262538
		FBgn0061515		FBgn0259203						FBgn0037065		FBgn0061515
		FBgn0005672		FBgn0033366						FBgn0036254		FBgn0005672
		FBgn0025680		FBgn0051777						FBgn0038282		FBgn0025680
		FBgn0051205		FBgn0032008						FBgn0030880		FBgn0051205
		FBgn0039465		FBgn0010741						FBgn0035918		FBgn0039465
		FBgn0035670		FBgn0050499						FBgn0034614		FBgn0035670
		FBgn0250789		FBgn0264325						FBgn0010359		FBgn0250789
		FBgn0033755		FBgn0086532						FBgn0263258		FBgn0033755
		FBgn0262872		FBgn0259979						FBgn0036036		FBgn0262872
		FBgn0033735		FBgn0031253						FBgn0023495		FBgn0033735
		FBgn0037433		FBgn0038738						FBgn0035798		FBgn0037433
		FBgn0037024		FBgn0033308						FBgn0284247		FBgn0037024
		FBgn0021814		FBgn0004397						FBgn0028997		FBgn0021814
		FBgn0039360		FBgn0263111						FBgn0005561		FBgn0039360
		FBgn0262125		FBgn0039302						FBgn0261286		FBgn0262125
		FBgn0025720		FBgn0034598						FBgn0052406		FBgn0025720
		FBgn0051472		FBgn0023531						FBgn0005613		FBgn0051472
		FBgn0037721		FBgn0034876						FBgn0036920		FBgn0037721
		FBgn0032202		FBgn0032429						FBgn0033136		FBgn0032202
		FBgn0031998		FBgn0027052						FBgn0030326		FBgn0031998
		FBgn0021872		FBgn0041581						FBgn0266736		FBgn0021872
		FBgn0038426		FBgn0028988						FBgn0035956		FBgn0038426
		FBgn0026262		FBgn0029828						FBgn0030900		FBgn0026262
		FBgn0004117		FBgn0038857						FBgn0021738		FBgn0004117
		FBgn0003660		FBgn0039601						FBgn0053099		FBgn0003660
		FBgn0033101		FBgn0052368						FBgn0035638		FBgn0033101
		FBgn0028699		FBgn0004237						FBgn0041111		FBgn0028699
		FBgn0029885		FBgn0039876						FBgn0030700		FBgn0029885
		FBgn0010551		FBgn0033872						FBgn0053474		FBgn0010551
		FBgn0025879		FBgn0028685						FBgn0040279		FBgn0025879
		FBgn0035495		FBgn0284254						FBgn0033221		FBgn0035495
		FBgn0011290		FBgn0036505						FBgn0034307		FBgn0011290
		FBgn0040843		FBgn0029715						FBgn0015519		FBgn0040843
		FBgn0050042		FBgn0031629						FBgn0054039		FBgn0050042
		FBgn0034242		FBgn0030011						FBgn0261618		FBgn0034242
		FBgn0031245		FBgn0028855						FBgn0031610		FBgn0031245
		FBgn0028577		FBgn0010039						FBgn0036786		FBgn0028577
		FBgn0035355		FBgn0260795						FBgn0260991		FBgn0035355
		FBgn0038366		FBgn0031312						FBgn0035865		FBgn0038366
		FBgn0000273		FBgn0014388						FBgn0261801		FBgn0000273
		FBgn0085385		FBgn0024509						FBgn0015838		FBgn0085385
		FBgn0038947		FBgn0035171						FBgn0260026		FBgn0038947
		FBgn0050499		FBgn0000038						FBgn0015239		FBgn0050499
		FBgn0013348		FBgn0264389						FBgn0036995		FBgn0013348
		FBgn0263863		FBgn0011739						FBgn0004859		FBgn0263863
		FBgn0005664		FBgn0259243						FBgn0001084		FBgn0005664
		FBgn0051217		FBgn0031737						FBgn0034942		FBgn0051217
		FBgn0039897		FBgn0267791						FBgn0069923		FBgn0039897
		FBgn0026761		FBgn0011225						FBgn0039407		FBgn0026761
		FBgn0014020		FBgn0261698						FBgn0025686		FBgn0014020
		FBgn0032216		FBgn0038788						FBgn0000061		FBgn0032216
		FBgn0034724		FBgn0262537						FBgn0054041		FBgn0034724
		FBgn0047095		FBgn0030314						FBgn0003502		FBgn0047095
		FBgn0037467		FBgn0003149						FBgn0053296		FBgn0037467
		FBgn0051363		FBgn0031589						FBgn0038548		FBgn0051363
		FBgn0036118		FBgn0034399						FBgn0046776		FBgn0036118
		FBgn0000578		FBgn0034796						FBgn0263512		FBgn0000578
		FBgn0020249		FBgn0015795						FBgn0040601		FBgn0020249
		FBgn0019925		FBgn0040364						FBgn0036181		FBgn0019925
		FBgn0035538		FBgn0260862						FBgn0085223		FBgn0035538
		FBgn0035755		FBgn0051549						FBgn0035109		FBgn0035755
		FBgn0051777		FBgn0039219						FBgn0033569		FBgn0051777
		FBgn0261673		FBgn0033031						FBgn0266384		FBgn0261673
		FBgn0002354		FBgn0034733						FBgn0015270		FBgn0002354
		FBgn0032997		FBgn0027508						FBgn0262009		FBgn0032997
		FBgn0032507		FBgn0250791						FBgn0031751		FBgn0032507
		FBgn0020270		FBgn0020255						FBgn0036583		FBgn0020270
		FBgn0263621		FBgn0025678						FBgn0026878		FBgn0263621
		FBgn0037973		FBgn0261562						FBgn0030812		FBgn0037973
		FBgn0039712		FBgn0024329						FBgn0034965		FBgn0039712
		FBgn0031097		FBgn0034443						FBgn0034990		FBgn0031097
		FBgn0261439		FBgn0029512						FBgn0038214		FBgn0261439
		FBgn0052549		FBgn0026400						FBgn0030269		FBgn0052549
		FBgn0035982		FBgn0037877						FBgn0037375		FBgn0035982
		FBgn0267861		FBgn0031768						FBgn0263607		FBgn0267861
		FBgn0038234		FBgn0052267						FBgn0038295		FBgn0038234
		FBgn0033226		FBgn0260746						FBgn0010473		FBgn0033226
		FBgn0035410		FBgn0026597						FBgn0259164		FBgn0035410
		FBgn0035293		FBgn0035333						FBgn0038804		FBgn0035293
		FBgn0033836		FBgn0038360						FBgn0035315		FBgn0033836
		FBgn0004921		FBgn0039743						FBgn0050031		FBgn0004921
		FBgn0030259		FBgn0034744						FBgn0001122		FBgn0030259
		FBgn0002937		FBgn0030778						FBgn0052834		FBgn0002937
		FBgn0058006		FBgn0025682						FBgn0265665		FBgn0058006
		FBgn0052069		FBgn0034792						FBgn0050438		FBgn0052069
		FBgn0261274		FBgn0030863						FBgn0263027		FBgn0261274
		FBgn0058191		FBgn0259481						FBgn0039648		FBgn0058191
		FBgn0033121		FBgn0023097						FBgn0267126		FBgn0033121
		FBgn0028523		FBgn0020930						FBgn0263855		FBgn0028523
		FBgn0039252		FBgn0028487						FBgn0038960		FBgn0039252
		FBgn0053307		FBgn0027080						FBgn0035737		FBgn0053307
		FBgn0032429		FBgn0001089						FBgn0051249		FBgn0032429
		FBgn0004087		FBgn0031319						FBgn0054054		FBgn0004087
		FBgn0264325		FBgn0039529						FBgn0052227		FBgn0264325
		FBgn0038868		FBgn0005411						FBgn0267469		FBgn0038868
		FBgn0087012		FBgn0034001						FBgn0052499		FBgn0087012
		FBgn0038243		FBgn0033382						FBgn0034807		FBgn0038243
		FBgn0260860		FBgn0004118						FBgn0016660		FBgn0260860
		FBgn0035251		FBgn0039254						FBgn0284244		FBgn0035251
		FBgn0032033		FBgn0037566						FBgn0032791		FBgn0032033
		FBgn0039311		FBgn0016031						FBgn0036711		FBgn0039311
		FBgn0027334		FBgn0027601						FBgn0001180		FBgn0027334
		FBgn0035879		FBgn0027609						FBgn0033388		FBgn0035879
		FBgn0043535		FBgn0039213						FBgn0030107		FBgn0043535
		FBgn0031422		FBgn0039325						FBgn0024244		FBgn0031422
		FBgn0266918		FBgn0029608						FBgn0050281		FBgn0266918
		FBgn0033235		FBgn0020521						FBgn0032373		FBgn0033235
		FBgn0051145		FBgn0086785						FBgn0261086		FBgn0051145
		FBgn0024432		FBgn0034182						FBgn0036205		FBgn0024432
		FBgn0032162		FBgn0051217						FBgn0052040		FBgn0032162
		FBgn0051360		FBgn0035232						FBgn0043533		FBgn0051360
		FBgn0038723		FBgn0038976						FBgn0033587		FBgn0038723
		FBgn0032465		FBgn0027363						FBgn0033873		FBgn0032465
		FBgn0037533		FBgn0030932						FBgn0036906		FBgn0037533
		FBgn0036289		FBgn0023511						FBgn0036601		FBgn0036289
		FBgn0260439		FBgn0038363						FBgn0038079		FBgn0260439
		FBgn0022029		FBgn0031734						FBgn0033072		FBgn0022029
		FBgn0029118		FBgn0266465						FBgn0262541		FBgn0029118
		FBgn0030151		FBgn0037262						FBgn0033686		FBgn0030151
		FBgn0000499		FBgn0028646						FBgn0002592		FBgn0000499
		FBgn0052687		FBgn0004856						FBgn0039402		FBgn0052687
		FBgn0085249		FBgn0033970						FBgn0029659		FBgn0085249
		FBgn0027108		FBgn0035914						FBgn0004865		FBgn0027108
		FBgn0038009		FBgn0046247						FBgn0004583		FBgn0038009
		FBgn0004648		FBgn0039269						FBgn0033785		FBgn0004648
		FBgn0053002		FBgn0263863						FBgn0031108		FBgn0053002
		FBgn0029158		FBgn0035853						FBgn0039419		FBgn0029158
		FBgn0051704		FBgn0085257						FBgn0037076		FBgn0051704
		FBgn0030480		FBgn0037890						FBgn0266117		FBgn0030480
		FBgn0035372		FBgn0039864						FBgn0036368		FBgn0035372
		FBgn0034485		FBgn0016698						FBgn0037263		FBgn0034485
		FBgn0040283		FBgn0024728						FBgn0030435		FBgn0040283
		FBgn0035734		FBgn0019925						FBgn0054034		FBgn0035734
		FBgn0031814		FBgn0262954						FBgn0032973		FBgn0031814
		FBgn0267376		FBgn0014020						FBgn0050271		FBgn0267376
		FBgn0259937		FBgn0030245						FBgn0263782		FBgn0259937
		FBgn0035205		FBgn0028424						FBgn0038332		FBgn0035205
		FBgn0037627		FBgn0000454						FBgn0053861		FBgn0037627
		FBgn0037890		FBgn0032287						FBgn0053864		FBgn0037890
		FBgn0010391		FBgn0031109						FBgn0029681		FBgn0010391
		FBgn0039486		FBgn0032586						FBgn0036870		FBgn0039486
		FBgn0051460		FBgn0032167						FBgn0036529		FBgn0051460
		FBgn0034989		FBgn0035542						FBgn0038350		FBgn0034989
		FBgn0013765		FBgn0039465						FBgn0034566		FBgn0013765
		FBgn0031661		FBgn0028694						FBgn0033725		FBgn0031661
		FBgn0085484		FBgn0030306						FBgn0031091		FBgn0085484
		FBgn0036147		FBgn0038181						FBgn0033769		FBgn0036147
		FBgn0261639		FBgn0038330						FBgn0032598		FBgn0261639
		FBgn0250868		FBgn0033244						FBgn0010280		FBgn0250868
		FBgn0028583		FBgn0261020						FBgn0036016		FBgn0028583
		FBgn0037949		FBgn0263398						FBgn0265362		FBgn0037949
		FBgn0022943		FBgn0038303						FBgn0036607		FBgn0022943
		FBgn0032640		FBgn0031453						FBgn0033629		FBgn0032640
		FBgn0004237		FBgn0014868						FBgn0036423		FBgn0004237
		FBgn0030485		FBgn0013772						FBgn0035598		FBgn0030485
		FBgn0000533		FBgn0011305						FBgn0039946		FBgn0000533
		FBgn0038427		FBgn0265512						FBgn0010314		FBgn0038427
		FBgn0041629		FBgn0038437						FBgn0030913		FBgn0041629
		FBgn0037063		FBgn0264989						FBgn0262866		FBgn0037063
		FBgn0033741		FBgn0264494						FBgn0002533		FBgn0033741
		FBgn0031092		FBgn0261954						FBgn0031501		FBgn0031092
		FBgn0000543		FBgn0032884						FBgn0037583		FBgn0000543
		FBgn0013733		FBgn0034573						FBgn0086674		FBgn0013733
		FBgn0283510		FBgn0027945						FBgn0262825		FBgn0283510
		FBgn0053056		FBgn0017429						FBgn0004389		FBgn0053056
		FBgn0033654		FBgn0030101						FBgn0038076		FBgn0033654
		FBgn0085408		FBgn0024992						FBgn0038132		FBgn0085408
		FBgn0029665		FBgn0000250						FBgn0033479		FBgn0029665
		FBgn0036053		FBgn0004885						FBgn0003210		FBgn0036053
		FBgn0035142		FBgn0020647						FBgn0033943		FBgn0035142
		FBgn0038321		FBgn0033448						FBgn0034153		FBgn0038321
		FBgn0000455		FBgn0067102						FBgn0039283		FBgn0000455
		FBgn0035281		FBgn0031925						FBgn0030486		FBgn0035281
		FBgn0010328		FBgn0035878						FBgn0266162		FBgn0010328
		FBgn0027930		FBgn0038733						FBgn0033138		FBgn0027930
		FBgn0032670		FBgn0000426						FBgn0000146		FBgn0032670
		FBgn0039291		FBgn0033349						FBgn0035192		FBgn0039291
		FBgn0031312		FBgn0267912						FBgn0032730		FBgn0031312
		FBgn0044871		FBgn0000721						FBgn0053544		FBgn0044871
		FBgn0052706		FBgn0034789						FBgn0036629		FBgn0052706
		FBgn0033981		FBgn0035825						FBgn0024330		FBgn0033981
		FBgn0058263		FBgn0035755						FBgn0035781		FBgn0058263
		FBgn0261477		FBgn0031379						FBgn0030054		FBgn0261477
		FBgn0033482		FBgn0030974						FBgn0033880		FBgn0033482
		FBgn0035829		FBgn0039994						FBgn0039851		FBgn0035829
		FBgn0033104		FBgn0066101						FBgn0032929		FBgn0033104
		FBgn0039529		FBgn0032725						FBgn0053983		FBgn0039529
		FBgn0283450		FBgn0034071						FBgn0032047		FBgn0283450
		FBgn0051414		FBgn0034971						FBgn0013277		FBgn0051414
		FBgn0260856		FBgn0003660						FBgn0051354		FBgn0260856
		FBgn0035692		FBgn0032731						FBgn0039355		FBgn0035692
		FBgn0034406		FBgn0036136						FBgn0039518		FBgn0034406
		FBgn0034051		FBgn0040705						FBgn0036414		FBgn0034051
		FBgn0004646		FBgn0036146						FBgn0038150		FBgn0004646
		FBgn0027611		FBgn0010434						FBgn0033874		FBgn0027611
		FBgn0034727		FBgn0032741						FBgn0040477		FBgn0034727
		FBgn0029822		FBgn0015789						FBgn0025185		FBgn0029822
		FBgn0041004		FBgn0039187						FBgn0034270		FBgn0041004
		FBgn0082585		FBgn0004687						FBgn0051467		FBgn0082585
		FBgn0039024		FBgn0265180						FBgn0038402		FBgn0039024
		FBgn0052082		FBgn0036834						FBgn0033359		FBgn0052082
		FBgn0032139		FBgn0032224						FBgn0039777		FBgn0032139
		FBgn0052017		FBgn0033482						FBgn0032891		FBgn0052017
		FBgn0052726		FBgn0042178						FBgn0051115		FBgn0052726
		FBgn0033738		FBgn0035964						FBgn0003339		FBgn0033738
		FBgn0034725		FBgn0034282						FBgn0002707		FBgn0034725
		FBgn0263111		FBgn0033734						FBgn0032192		FBgn0263111
		FBgn0024833		FBgn0265935						FBgn0042086		FBgn0024833
		FBgn0050005		FBgn0022359						FBgn0031619		FBgn0050005
		FBgn0040348		FBgn0012051						FBgn0002709		FBgn0040348
		FBgn0032731		FBgn0051184						FBgn0250836		FBgn0032731
		FBgn0035392		FBgn0001222						FBgn0031540		FBgn0035392
		FBgn0033504		FBgn0036557						FBgn0026702		FBgn0033504
		FBgn0036679		FBgn0029885						FBgn0016797		FBgn0036679
		FBgn0250874		FBgn0038983						FBgn0002878		FBgn0250874
		FBgn0030349		FBgn0015776						FBgn0052055		FBgn0030349
		FBgn0036918		FBgn0051472						FBgn0033705		FBgn0036918
		FBgn0058178		FBgn0026593						FBgn0004862		FBgn0058178
		FBgn0000422		FBgn0052264						FBgn0036678		FBgn0000422
		FBgn0037442		FBgn0086712						FBgn0020377		FBgn0037442
		FBgn0034494		FBgn0004103						FBgn0032478		FBgn0034494
		FBgn0275436		FBgn0000052						FBgn0035424		FBgn0275436
		FBgn0029863		FBgn0038617						FBgn0027521		FBgn0029863
		FBgn0015513		FBgn0033853						FBgn0040371		FBgn0015513
		FBgn0032246		FBgn0031645						FBgn0052072		FBgn0032246
		FBgn0038072		FBgn0039385						FBgn0267689		FBgn0038072
		FBgn0025592		FBgn0038049						FBgn0030832		FBgn0025592
		FBgn0037116		FBgn0016685						FBgn0261649		FBgn0037116
		FBgn0011279		FBgn0033876						FBgn0264541		FBgn0011279
		FBgn0035464		FBgn0267384						FBgn0036942		FBgn0035464
		FBgn0011336		FBgn0261872						FBgn0039411		FBgn0011336
		FBgn0260862		FBgn0039667						FBgn0030437		FBgn0260862
		FBgn0030451		FBgn0039734						FBgn0014007		FBgn0030451
		FBgn0025360		FBgn0036198						FBgn0004870		FBgn0025360
		FBgn0261674		FBgn0030351						FBgn0020307		FBgn0261674
		FBgn0034997		FBgn0037342						FBgn0039488		FBgn0034997
		FBgn0259178		FBgn0085209						FBgn0050001		FBgn0259178
		FBgn0037011		FBgn0034989						FBgn0267463		FBgn0037011
[truncated: 6,936 more rows]

## Sheet: RNAs enriched in synaptosomes
Cluster ID	FlyBase ID	name	Base mean	Log2FoldChange (Synaptosome/Input)	Adjusted p-value		Cluster_ID	FlyBase ID	name	Base mean	Log2FoldChange (Synaptosome/Input)	Adjusted p-value	99 Genes ONLY expressed in Synaptosomes	Pum targets
FBgn0039304.4	FBgn0039304	Kdsr	1021.47	2.85417	3.8531e-08		FBgn0039304.4	FBgn0039304	Kdsr	1021.47	2.85417	3.8531e-08	FBgn0033731	FBgn0259714.3
FBgn0039620.2	FBgn0039620	wat	2750.23	2.61698	3.02932e-07		FBgn0039620.2	FBgn0039620	wat	2750.23	2.61698	3.02932e-07	FBgn0045770	FBgn0267795.5
FBgn0033357.1	FBgn0033357	Tom7	31942.3	2.53386	3.17112e-07		FBgn0033357.1	FBgn0033357	Tom7	31942.3	2.53386	3.17112e-07	FBgn0034132	FBgn0265575.2
FBgn0032652.5	FBgn0032652	CG6870	857.106	3.05744	1.44964e-06		FBgn0032652.5	FBgn0032652	CG6870	857.106	3.05744	1.44964e-06	FBgn0036590	FBgn0004456.4
FBgn0003141.3	FBgn0003141	pr	181.72	4.38724	1.69678e-06		FBgn0003141.3	FBgn0003141	pr	181.72	4.38724	1.69678e-06	FBgn0263767	FBgn0033183.2
FBgn0020503.13	FBgn0020503	CLIP-190	6098.29	2.44534	2.70282e-06		FBgn0036585.1	FBgn0036585	CG13071	6455.63	4.45062	2.70282e-06	FBgn0265538	FBgn0259734.4
FBgn0036585.1	FBgn0036585	CG13071	6455.63	4.45062	2.70282e-06		FBgn0020503.13	FBgn0020503	CLIP-190	6098.29	2.44534	2.70282e-06	FBgn0036603	FBgn0039064.13
FBgn0034399.1	FBgn0034399	CG15083	1268.38	2.55155	3.75495e-06		FBgn0033357.0	FBgn0033357	Tom7	59.8313	3.81025	2.70282e-06	FBgn0004173
FBgn0035542.8	FBgn0035542	TP53INP	2704.73	3.73071	3.96631e-06		FBgn0034399.1	FBgn0034399	CG15083	1268.38	2.55155	3.75495e-06	FBgn0085197
FBgn0025835.0	FBgn0025835	CG17707	83.0957	3.63857	5.41859e-06		FBgn0035542.8	FBgn0035542	TP53INP	2704.73	3.73071	3.96631e-06	FBgn0037764
FBgn0034611.6	FBgn0034611	MFS16	2727.89	2.69377	5.45588e-06		FBgn0025835.0	FBgn0025835	CG17707	83.0957	3.63857	5.41859e-06	FBgn0016684
FBgn0034709.6	FBgn0034709	Swim	166.142	4.58604	5.45588e-06		FBgn0034611.6	FBgn0034611	MFS16	2727.89	2.69377	5.45588e-06	FBgn0051788
FBgn0028663.1	FBgn0028663	VhaM9.7-b	1425.92	2.41454	5.6094e-06		FBgn0034709.6	FBgn0034709	Swim	166.142	4.58604	5.45588e-06	FBgn0052064
FBgn0051491.0	FBgn0051491	tRNA:Gly-TCC-1-2	213.513	4.65297	1.00399e-05		FBgn0028663.1	FBgn0028663	VhaM9.7-b	1425.92	2.41454	5.6094e-06	FBgn0036403
FBgn0035360.0	FBgn0035360	CG1246	591.717	3.12767	1.10958e-05		FBgn0051491.0	FBgn0051491	tRNA:Gly-TCC-1-2	213.513	4.65297	1.00399e-05	FBgn0261803
FBgn0020765.0	FBgn0020765	Acp65Aa	388.862	3.23089	1.19111e-05		FBgn0035360.0	FBgn0035360	CG1246	591.717	3.12767	1.10958e-05	FBgn0032144
FBgn0031926.0	FBgn0031926	CG6739	263.559	3.05207	3.34271e-05		FBgn0020765.0	FBgn0020765	Acp65Aa	388.862	3.23089	1.19111e-05	FBgn0030280
FBgn0036590.0	FBgn0036590	CG13065	60.0055	4.749	3.76284e-05		FBgn0031926.0	FBgn0031926	CG6739	263.559	3.05207	3.34271e-05	FBgn0036822
FBgn0047000.1	FBgn0047000	CG33946	1057.53	2.61573	3.76284e-05		FBgn0047000.1	FBgn0047000	CG33946	1057.53	2.61573	3.76284e-05	FBgn0267726
FBgn0034140.1	FBgn0034140	Lst	818.369	2.52503	4.21809e-05		FBgn0036590.0	FBgn0036590	CG13065	60.0055	4.749	3.76284e-05	FBgn0004172
FBgn0051862.0	FBgn0051862	CG31862	223.279	3.9875	9.176e-05		FBgn0034140.1	FBgn0034140	Lst	818.369	2.52503	4.21809e-05	FBgn0261526
FBgn0025800.16	FBgn0025800	Smox	107.176	2.34291	0.000106336		FBgn0051862.0	FBgn0051862	CG31862	223.279	3.9875	9.176e-05	FBgn0028939
FBgn0003916.0	FBgn0003916	snRNA:U1:21D	3702.19	2.78185	0.000123434		FBgn0025800.16	FBgn0025800	Smox	107.176	2.34291	0.000106336	FBgn0264427
FBgn0004185.0	FBgn0004185	snRNA:U1:95Ca	3939.32	2.77419	0.000135548		FBgn0003916.0	FBgn0003916	snRNA:U1:21D	3702.19	2.78185	0.000123434	FBgn0040765
FBgn0085276.0	FBgn0085276	CG34247	310.452	5.6097	0.000142565		FBgn0004185.0	FBgn0004185	snRNA:U1:95Ca	3939.32	2.77419	0.000135548	FBgn0051268
FBgn0034726.4	FBgn0034726	PolE4	593.296	2.33628	0.000148114		FBgn0085276.0	FBgn0085276	CG34247	310.452	5.6097	0.000142565	FBgn0085190
FBgn0037933.0	FBgn0037933	Ho	70.9688	2.54255	0.00015434		FBgn0034726.4	FBgn0034726	PolE4	593.296	2.33628	0.000148114	FBgn0259973
FBgn0000241.1	FBgn0000241	bw	211.746	2.12873	0.000157319		FBgn0037933.0	FBgn0037933	Ho	70.9688	2.54255	0.00015434	FBgn0250755
FBgn0267828.7	FBgn0267828	Fatp1	5924.88	2.25934	0.000173439		FBgn0000241.1	FBgn0000241	bw	211.746	2.12873	0.000157319	FBgn0266977
FBgn0085377.1	FBgn0085377	CG34348	634.048	1.98219	0.000179452		FBgn0267828.7	FBgn0267828	Fatp1	5924.88	2.25934	0.000173439	FBgn0038973
FBgn0034460.0	FBgn0034460	CG18367	126.863	2.56803	0.000186597		FBgn0085377.1	FBgn0085377	CG34348	634.048	1.98219	0.000179452	FBgn0038539
FBgn0031097.4	FBgn0031097	obst-A	170.682	3.95442	0.000190429		FBgn0034460.0	FBgn0034460	CG18367	126.863	2.56803	0.000186597	FBgn0029733
FBgn0038405.0	FBgn0038405	CG8927	104.062	2.06849	0.000191717		FBgn0031097.4	FBgn0031097	obst-A	170.682	3.95442	0.000190429	FBgn0040093
FBgn0053774.0	FBgn0053774	CG33774	1262.89	1.85974	0.000191717		FBgn0053774.0	FBgn0053774	CG33774	1262.89	1.85974	0.000191717	FBgn0265185
FBgn0036665.0	FBgn0036665	CG13024	367.332	2.37265	0.000204901		FBgn0038405.0	FBgn0038405	CG8927	104.062	2.06849	0.000191717	FBgn0038109
FBgn0040734.0	FBgn0040734	BomS5	19748.2	2.0115	0.00025547		FBgn0036665.0	FBgn0036665	CG13024	367.332	2.37265	0.000204901	FBgn0086915
FBgn0033731.0	FBgn0033731	Cpr49Ah	91.012	4.69367	0.000336626		FBgn0040734.0	FBgn0040734	BomS5	19748.2	2.0115	0.00025547	FBgn0035161
FBgn0033817.0	FBgn0033817	GstE14	945.115	2.56179	0.000370952		FBgn0003141.1	FBgn0003141	pr	3498.74	2.79086	0.000296713	FBgn0038708
FBgn0053977.3	FBgn0053977	Dpm3	38.2943	10.4765	0.000374335		FBgn0033731.0	FBgn0033731	Cpr49Ah	91.012	4.69367	0.000336626	FBgn0034539
FBgn0002567.5	FBgn0002567	Rab32	326.926	2.68553	0.000448412		FBgn0033817.0	FBgn0033817	GstE14	945.115	2.56179	0.000370952	FBgn0035845
FBgn0038420.0	FBgn0038420	CG10311	1020.44	2.17427	0.000471906		FBgn0053977.3	FBgn0053977	Dpm3	38.2943	10.4765	0.000374335	FBgn0265263
FBgn0052064.0	FBgn0052064	S-Lap4	36.6666	6.98653	0.000563136		FBgn0002567.5	FBgn0002567	Rab32	326.926	2.68553	0.000448412	FBgn0267412
FBgn0038638.0	FBgn0038638	CG7702	117.287	2.71706	0.000600847		FBgn0038420.0	FBgn0038420	CG10311	1020.44	2.17427	0.000471906	FBgn0032436
FBgn0011294.0	FBgn0011294	a5	4565.68	1.60252	0.000693124		FBgn0052064.0	FBgn0052064	S-Lap4	36.6666	6.98653	0.000563136	FBgn0264344
FBgn0039483.0	FBgn0039483	CG14259	1064.18	1.6502	0.000718289		FBgn0038638.0	FBgn0038638	CG7702	117.287	2.71706	0.000600847	FBgn0030018
FBgn0034398.1	FBgn0034398	CG15098	1533.26	1.88327	0.000734682		FBgn0034709.7	FBgn0034709	Swim	9529.03	2.32956	0.000692971	FBgn0053340
FBgn0259714.3	FBgn0259714	DIP-epsilon	382.896	3.05771	0.000781993		FBgn0011294.0	FBgn0011294	a5	4565.68	1.60252	0.000693124	FBgn0042189
FBgn0004133.3	FBgn0004133	blow	293.57	2.71521	0.000816876		FBgn0039483.0	FBgn0039483	CG14259	1064.18	1.6502	0.000718289	FBgn0030929
FBgn0050050.0	FBgn0050050	CG30050	1378.02	3.14458	0.000816876		FBgn0034398.1	FBgn0034398	CG15098	1533.26	1.88327	0.000734682	FBgn0051876
FBgn0004173.0	FBgn0004173	Mst84Db	50.6105	4.17875	0.000953453		FBgn0259714.3	FBgn0259714	DIP-epsilon	382.896	3.05771	0.000781993	FBgn0028430
FBgn0030870.4	FBgn0030870	CG6398	155.131	2.33846	0.000959327		FBgn0050050.0	FBgn0050050	CG30050	1378.02	3.14458	0.000816876	FBgn0002865
FBgn0034716.0	FBgn0034716	Oatp58Dc	2301.46	2.04712	0.00110539		FBgn0004133.3	FBgn0004133	blow	293.57	2.71521	0.000816876	FBgn0028920
FBgn0032084.0	FBgn0032084	CG13101	356.396	1.91344	0.00117287		FBgn0004173.0	FBgn0004173	Mst84Db	50.6105	4.17875	0.000953453	FBgn0267103
FBgn0261508.0	FBgn0261508	CG42656	776.412	2.4241	0.00127942		FBgn0030870.4	FBgn0030870	CG6398	155.131	2.33846	0.000959327	FBgn0040958
FBgn0052448.1	FBgn0052448	CG32448	1482.22	1.82768	0.00130163		FBgn0034716.0	FBgn0034716	Oatp58Dc	2301.46	2.04712	0.00110539	FBgn0035996
FBgn0025692.1	FBgn0025692	Lfg	506.248	2.93461	0.00159361		FBgn0032084.0	FBgn0032084	CG13101	356.396	1.91344	0.00117287	FBgn0034624
FBgn0035281.1	FBgn0035281	Cpr62Bc	163.971	3.08932	0.00193854		FBgn0261508.0	FBgn0261508	CG42656	776.412	2.4241	0.00127942	FBgn0030592
FBgn0003557.2	FBgn0003557	Su(dx)	94.8973	1.60091	0.0021773		FBgn0052448.1	FBgn0052448	CG32448	1482.22	1.82768	0.00130163	FBgn0050350
FBgn0035452.1	FBgn0035452	CG10359	323.369	2.66194	0.00227293		FBgn0025692.1	FBgn0025692	Lfg	506.248	2.93461	0.00159361	FBgn0051343
FBgn0040907.0	FBgn0040907	mRpL33	2083.91	2.37853	0.00239272		FBgn0034726.3	FBgn0034726	PolE4	14.4133	8.77105	0.00187999	FBgn0087011
FBgn0029804.0	FBgn0029804	CG3097	4049.21	1.95522	0.00253074		FBgn0035281.1	FBgn0035281	Cpr62Bc	163.971	3.08932	0.00193854	FBgn0028496
FBgn0040346.3	FBgn0040346	CG3704	220.497	1.76276	0.00271289		FBgn0003557.2	FBgn0003557	Su(dx)	94.8973	1.60091	0.0021773	FBgn0029948
FBgn0031906.0	FBgn0031906	CG5160	636.402	2.38985	0.00281236		FBgn0035452.1	FBgn0035452	CG10359	323.369	2.66194	0.00227293	FBgn0051407
FBgn0000394.1	FBgn0000394	cv	4695.65	2.45221	0.00288292		FBgn0040907.0	FBgn0040907	mRpL33	2083.91	2.37853	0.00239272	FBgn0013433
FBgn0038404.0	FBgn0038404	CG8925	400.624	2.37577	0.00306255		FBgn0028663.6	FBgn0028663	VhaM9.7-b	1605.41	1.6094	0.00244325	FBgn0044046
FBgn0003162.10	FBgn0003162	Pu	5113.71	2.41703	0.00350272		FBgn0029804.0	FBgn0029804	CG3097	4049.21	1.95522	0.00253074	FBgn0028697
FBgn0040364.0	FBgn0040364	CG11378	1027.41	2.08298	0.00350272		FBgn0040346.3	FBgn0040346	CG3704	220.497	1.76276	0.00271289	FBgn0028513
FBgn0261526.1	FBgn0261526	NT1	27.6038	4.66691	0.00351216		FBgn0031906.0	FBgn0031906	CG5160	636.402	2.38985	0.00281236	FBgn0085317
FBgn0012051.6	FBgn0012051	CalpA	173.923	1.5457	0.00359848		FBgn0000394.1	FBgn0000394	cv	4695.65	2.45221	0.00288292	FBgn0028533
FBgn0086378.0	FBgn0086378	Alg-2	1326.01	1.70128	0.00359848		FBgn0038404.0	FBgn0038404	CG8925	400.624	2.37577	0.00306255	FBgn0031554
FBgn0267412.3	FBgn0267412	CG45765	16.4516	5.59143	0.00426346		FBgn0003162.10	FBgn0003162	Pu	5113.71	2.41703	0.00350272	FBgn0052548
FBgn0047095.0	FBgn0047095	CG33939	217.716	1.49468	0.00430971		FBgn0040364.0	FBgn0040364	CG11378	1027.41	2.08298	0.00350272	FBgn0263086
FBgn0032799.4	FBgn0032799	Dpm1	22.0193	7.10165	0.00437758		FBgn0261526.1	FBgn0261526	NT1	27.6038	4.66691	0.00351216	FBgn0261269
FBgn0038168.2	FBgn0038168	omd	768.166	1.59074	0.00447663		FBgn0086378.0	FBgn0086378	Alg-2	1326.01	1.70128	0.00359848	FBgn0041102
FBgn0035943.2	FBgn0035943	CG5653	392.057	3.3179	0.00450767		FBgn0012051.6	FBgn0012051	CalpA	173.923	1.5457	0.00359848	FBgn0051477
FBgn0033631.2	FBgn0033631	Sod3	1172.29	1.53009	0.00459026		FBgn0267412.3	FBgn0267412	CG45765	16.4516	5.59143	0.00426346	FBgn0051198
FBgn0051779.1	FBgn0051779	Acp24A4	2674.66	2.47505	0.00477946		FBgn0047095.0	FBgn0047095	CG33939	217.716	1.49468	0.00430971	FBgn0086608
FBgn0267795.5	FBgn0267795	Frl	69.4443	2.0568	0.00477946		FBgn0032799.4	FBgn0032799	Dpm1	22.0193	7.10165	0.00437758	FBgn0260965
FBgn0040850.1	FBgn0040850	CG15210	60.0539	2.34974	0.00498081		FBgn0038168.2	FBgn0038168	omd	768.166	1.59074	0.00447663	FBgn0259998
FBgn0031261.0	FBgn0031261	nAChRbeta3	414.084	2.25219	0.00512131		FBgn0035943.2	FBgn0035943	CG5653	392.057	3.3179	0.00450767	FBgn0003358
FBgn0086348.0	FBgn0086348	se	16269.6	2.52281	0.00517074		FBgn0033631.2	FBgn0033631	Sod3	1172.29	1.53009	0.00459026	FBgn0033597
FBgn0001145.3	FBgn0001145	Gs2	5327.69	1.90909	0.00520172		FBgn0051779.1	FBgn0051779	Acp24A4	2674.66	2.47505	0.00477946	FBgn0034641
FBgn0264427.2	FBgn0264427	CG43845	23.3808	1.03163	0.00524532		FBgn0267795.5	FBgn0267795	Frl	69.4443	2.0568	0.00477946	FBgn0039688
FBgn0265575.2	FBgn0265575	yin	693.149	1.32678	0.00565494		FBgn0040850.1	FBgn0040850	CG15210	60.0539	2.34974	0.00498081	FBgn0039290
FBgn0004456.4	FBgn0004456	mew	361.942	1.67816	0.00577889		FBgn0031261.0	FBgn0031261	nAChRbeta3	414.084	2.25219	0.00512131	FBgn0266041
FBgn0263852.1	FBgn0263852	Dad1	1122.44	1.59623	0.00577889		FBgn0086348.0	FBgn0086348	se	16269.6	2.52281	0.00517074	FBgn0032235
FBgn0003922.0	FBgn0003922	snRNA:U2:38ABa	1290.4	2.14476	0.005782		FBgn0001145.3	FBgn0001145	Gs2	5327.69	1.90909	0.00520172	FBgn0264090
FBgn0035410.2	FBgn0035410	MnM	207.883	1.62415	0.00594549		FBgn0264427.2	FBgn0264427	CG43845	23.3808	1.03163	0.00524532	FBgn0051156
FBgn0004191.0	FBgn0004191	snRNA:U2:34ABa	3385.9	1.99333	0.00626714		FBgn0265575.2	FBgn0265575	yin	693.149	1.32678	0.00565494	FBgn0039758
FBgn0034542.5	FBgn0034542	Fem-1	46.9534	2.57047	0.00630357		FBgn0263852.1	FBgn0263852	Dad1	1122.44	1.59623	0.00577889	FBgn0037883
FBgn0035432.2	FBgn0035432	ZnT63C	1104.3	2.30475	0.00636566		FBgn0004456.4	FBgn0004456	mew	361.942	1.67816	0.00577889	FBgn0032131
FBgn0005664.2	FBgn0005664	Crys	199.104	2.03608	0.00640535		FBgn0003922.0	FBgn0003922	snRNA:U2:38ABa	1290.4	2.14476	0.005782	FBgn0028738
FBgn0259098.0	FBgn0259098	CG42246	251.831	2.11776	0.0064304		FBgn0035410.2	FBgn0035410	MnM	207.883	1.62415	0.00594549	FBgn0036213
FBgn0260632.4	FBgn0260632	dl	413.916	1.70529	0.00711504		FBgn0004191.0	FBgn0004191	snRNA:U2:34ABa	3385.9	1.99333	0.00626714	FBgn0003984
FBgn0028506.2	FBgn0028506	CG4455	53.5885	1.96281	0.00747067		FBgn0034542.5	FBgn0034542	Fem-1	46.9534	2.57047	0.00630357	FBgn0259712
FBgn0038808.0	FBgn0038808	Srp14	2842.62	1.80485	0.00765229		FBgn0035432.2	FBgn0035432	ZnT63C	1104.3	2.30475	0.00636566	FBgn0051546
FBgn0085736.0	FBgn0085736	CG40472	15225.6	1.58594	0.00775248		FBgn0005664.2	FBgn0005664	Crys	199.104	2.03608	0.00640535	FBgn0030177
FBgn0085279.1	FBgn0085279	CG34250	1063.71	1.53779	0.00831358		FBgn0259098.0	FBgn0259098	CG42246	251.831	2.11776	0.0064304	FBgn0261341
FBgn0031560.0	FBgn0031560	CG16713	4521.99	1.69004	0.00837025		FBgn0260632.4	FBgn0260632	dl	413.916	1.70529	0.00711504	FBgn0034722
FBgn0023549.1	FBgn0023549	Mct1	228.198	1.62377	0.00841903		FBgn0028506.2	FBgn0028506	CG4455	53.5885	1.96281	0.00747067
FBgn0083956.7	FBgn0083956	ldd	177.318	1.88749	0.00858678		FBgn0038808.0	FBgn0038808	Srp14	2842.62	1.80485	0.00765229
FBgn0036619.1	FBgn0036619	Cpr72Ec	46875.4	1.98	0.0086669		FBgn0085736.0	FBgn0085736	CG40472	15225.6	1.58594	0.00775248
FBgn0001083.1	FBgn0001083	fw	224.245	1.82591	0.00867585		FBgn0002567.9	FBgn0002567	Rab32	3194.75	1.62256	0.00802184
FBgn0052638.2	FBgn0052638	CG32638	85.5425	1.56195	0.00900004		FBgn0085279.1	FBgn0085279	CG34250	1063.71	1.53779	0.00831358
FBgn0262035.1	FBgn0262035	CG42846	100.186	1.86925	0.00901089		FBgn0031560.0	FBgn0031560	CG16713	4521.99	1.69004	0.00837025
FBgn0263621.0	FBgn0263621	CG43630	185.874	2.4122	0.00901089		FBgn0023549.1	FBgn0023549	Mct1	228.198	1.62377	0.00841903
FBgn0037019.1	FBgn0037019	Pex16	519.446	1.47423	0.00943599		FBgn0083956.7	FBgn0083956	ldd	177.318	1.88749	0.00858678
FBgn0051469.0	FBgn0051469	Argp	500.054	1.40946	0.0106861		FBgn0036619.1	FBgn0036619	Cpr72Ec	46875.4	1.98	0.0086669
FBgn0028480.25	FBgn0028480	CG17841	2232.98	1.18251	0.0107265		FBgn0001083.1	FBgn0001083	fw	224.245	1.82591	0.00867585
FBgn0037442.13	FBgn0037442	gzl	16.4656	4.49965	0.0107515		FBgn0052638.2	FBgn0052638	CG32638	85.5425	1.56195	0.00900004
FBgn0040093.0	FBgn0040093	lectin-46Ca	18.7786	0.601612	0.0111298		FBgn0263621.0	FBgn0263621	CG43630	185.874	2.4122	0.00901089
FBgn0053170.4	FBgn0053170	CG33170	1092.76	2.16653	0.0112303		FBgn0262035.1	FBgn0262035	CG42846	100.186	1.86925	0.00901089
FBgn0050410.0	FBgn0050410	Rpi	4294.06	1.62302	0.0112777		FBgn0000241.2	FBgn0000241	bw	641.791	1.47878	0.00908532
FBgn0031629.2	FBgn0031629	slf (FBgn0287234)	862.956	1.75851	0.0114414		FBgn0037019.1	FBgn0037019	Pex16	519.446	1.47423	0.00943599
FBgn0051103.1	FBgn0051103	CG31103	2739.07	1.91623	0.0118216		FBgn0051469.0	FBgn0051469	Argp	500.054	1.40946	0.0106861
FBgn0083984.0	FBgn0083984	CG34148	285.412	1.65707	0.0127184		FBgn0028480.25	FBgn0028480	CG17841	2232.98	1.18251	0.0107265
FBgn0040512.0	FBgn0040512	zetaCOP	417.462	2.12117	0.0129355		FBgn0037442.13	FBgn0037442	gzl	16.4656	4.49965	0.0107515
FBgn0029994.1	FBgn0029994	Ldsdh1	3564.15	1.39177	0.0132331		FBgn0040093.0	FBgn0040093	lectin-46Ca	18.7786	0.601612	0.0111298
FBgn0029950.0	FBgn0029950	rumpel	2714.49	2.48482	0.0132514		FBgn0053170.4	FBgn0053170	CG33170	1092.76	2.16653	0.0112303
FBgn0000562.4	FBgn0000562	egl	17.0013	0.593471	0.01361		FBgn0050410.0	FBgn0050410	Rpi	4294.06	1.62302	0.0112777
FBgn0033183.2	FBgn0033183	CG1620	1336.56	1.32191	0.0140345		FBgn0031629.2	FBgn0031629	slf (FBgn0287234)	862.956	1.75851	0.0114414
FBgn0262881.0	FBgn0262881	Mtkl	419.423	1.79932	0.0143169		FBgn0051103.1	FBgn0051103	CG31103	2739.07	1.91623	0.0118216
FBgn0030929.0	FBgn0030929	CG15043	15.3276	0.614341	0.0144248		FBgn0002567.7	FBgn0002567	Rab32	387.721	1.71724	0.0118216
FBgn0030576.4	FBgn0030576	CG15890	234.579	1.82056	0.0147202		FBgn0083984.0	FBgn0083984	CG34148	285.412	1.65707	0.0127184
FBgn0032731.2	FBgn0032731	Swip-1	188.227	1.62827	0.0147809		FBgn0040512.0	FBgn0040512	zetaCOP	417.462	2.12117	0.0129355
FBgn0031589.4	FBgn0031589	Naprt	607.347	1.2431	0.0151851		FBgn0029994.1	FBgn0029994	Ldsdh1	3564.15	1.39177	0.0132331
FBgn0031117.0	FBgn0031117	GstT3	266.953	1.05821	0.0152275		FBgn0029950.0	FBgn0029950	rumpel	2714.49	2.48482	0.0132514
FBgn0010415.21	FBgn0010415	Sdc	883.85	1.42488	0.0153482		FBgn0000562.4	FBgn0000562	egl	17.0013	0.593471	0.01361
FBgn0259734.4	FBgn0259734	Nost	32.8754	3.84699	0.0154307		FBgn0035281.3	FBgn0035281	Cpr62Bc	53.8838	3.07891	0.0137109
FBgn0036667.0	FBgn0036667	kud	1078.84	1.60237	0.0158135		FBgn0033183.2	FBgn0033183	CG1620	1336.56	1.32191	0.0140345
FBgn0023129.1	FBgn0023129	aay	4571.07	1.79203	0.0162096		FBgn0262881.0	FBgn0262881	Mtkl	419.423	1.79932	0.0143169
FBgn0039259.0	FBgn0039259	EMC6	2722.45	1.36451	0.0171811		FBgn0030929.0	FBgn0030929	CG15043	15.3276	0.614341	0.0144248
FBgn0035845.0	FBgn0035845	CG13675	17.2553	0.538696	0.0175638		FBgn0030576.4	FBgn0030576	CG15890	234.579	1.82056	0.0147202
FBgn0033476.12	FBgn0033476	oys	406.172	1.79874	0.0183356		FBgn0032731.2	FBgn0032731	Swip-1	188.227	1.62827	0.0147809
FBgn0028430.0	FBgn0028430	He	14.8186	0.57311	0.0184065		FBgn0031589.4	FBgn0031589	Naprt	607.347	1.2431	0.0151851
FBgn0029800.1	FBgn0029800	lin-52	83.9648	1.80067	0.0184065		FBgn0031117.0	FBgn0031117	GstT3	266.953	1.05821	0.0152275
FBgn0264990.4	FBgn0264990	CG44141	67.1986	1.91366	0.01844		FBgn0010415.21	FBgn0010415	Sdc	883.85	1.42488	0.0153482
FBgn0020493.4	FBgn0020493	Dad	237.416	1.26093	0.0186664		FBgn0259734.4	FBgn0259734	Nost	32.8754	3.84699	0.0154307
FBgn0267365.0	FBgn0267365	l(2)SH0834	298.852	1.36373	0.0187384		FBgn0036667.0	FBgn0036667	kud	1078.84	1.60237	0.0158135
FBgn0039064.13	FBgn0039064	CG4467	16.747	0.534022	0.0187538		FBgn0023129.1	FBgn0023129	aay	4571.07	1.79203	0.0162096
FBgn0037779.1	FBgn0037779	CG12811	1553.88	1.64905	0.0187878		FBgn0030870.6	FBgn0030870	CG6398	528.468	1.3047	0.016658
FBgn0058002.0	FBgn0058002	ND-AGGG	33971.2	1.47753	0.0196939		FBgn0053977.1	FBgn0053977	Dpm3	882.924	2.39437	0.0170137
FBgn0016693.5	FBgn0016693	Past1	173.999	1.41605	0.0211369		FBgn0039259.0	FBgn0039259	EMC6	2722.45	1.36451	0.0171811
FBgn0030891.0	FBgn0030891	Ada3	99.4031	1.89212	0.0211369		FBgn0035845.0	FBgn0035845	CG13675	17.2553	0.538696	0.0175638
FBgn0035670.0	FBgn0035670	CG10472	213.682	1.66342	0.0211369		FBgn0033476.12	FBgn0033476	oys	406.172	1.79874	0.0183356
FBgn0032900.1	FBgn0032900	CG14401	446.881	1.75378	0.0211444		FBgn0029800.1	FBgn0029800	lin-52	83.9648	1.80067	0.0184065
FBgn0051523.14	FBgn0051523	CG31523	95.9393	2.70148	0.0211444		FBgn0028430.0	FBgn0028430	He	14.8186	0.57311	0.0184065
FBgn0041720.0	FBgn0041720	snRNA:U2:34ABc	6021.29	1.61484	0.0212341		FBgn0264990.4	FBgn0264990	CG44141	67.1986	1.91366	0.01844
FBgn0265274.1	FBgn0265274	Inx3	451.273	1.77496	0.0212733		FBgn0020493.4	FBgn0020493	Dad	237.416	1.26093	0.0186664
FBgn0051876.0	FBgn0051876	Cpr30F	15.276	0.531351	0.0214817		FBgn0267365.0	FBgn0267365	l(2)SH0834	298.852	1.36373	0.0187384
FBgn0035280.1	FBgn0035280	Cpr62Bb	77.7936	2.63067	0.0220006		FBgn0039064.13	FBgn0039064	CG4467	16.747	0.534022	0.0187538
FBgn0015801.0	FBgn0015801	Reg-5	2561.01	1.29042	0.0232445		FBgn0037779.1	FBgn0037779	CG12811	1553.88	1.64905	0.0187878
FBgn0050350.0	FBgn0050350	CG30350	13.1507	0.556086	0.0235607		FBgn0058002.0	FBgn0058002	ND-AGGG	33971.2	1.47753	0.0196939
FBgn0028544.3	FBgn0028544	Vajk3	217.261	2.04329	0.0240572		FBgn0030870.3	FBgn0030870	CG6398	48.0697	4.02922	0.020571
FBgn0039341.1	FBgn0039341	CG5112	1659.75	1.3895	0.0243524		FBgn0035670.0	FBgn0035670	CG10472	213.682	1.66342	0.0211369
FBgn0036835.0	FBgn0036835	CG14075	258.576	2.40962	0.0243713		FBgn0016693.5	FBgn0016693	Past1	173.999	1.41605	0.0211369
FBgn0264389.4	FBgn0264389	opm	694.111	1.4174	0.024608		FBgn0030891.0	FBgn0030891	Ada3	99.4031	1.89212	0.0211369
FBgn0035675.0	FBgn0035675	CG6610	317.335	1.7003	0.025334		FBgn0032900.1	FBgn0032900	CG14401	446.881	1.75378	0.0211444
FBgn0039915.4	FBgn0039915	Gat	1263.91	1.55604	0.0254252		FBgn0051523.14	FBgn0051523	CG31523	95.9393	2.70148	0.0211444
FBgn0015776.5	FBgn0015776	nrv1	164.961	1.42982	0.0254862		FBgn0041720.0	FBgn0041720	snRNA:U2:34ABc	6021.29	1.61484	0.0212341
FBgn0025683.1	FBgn0025683	CG3164 (FBgn0288229)	132.84	1.60091	0.0262795		FBgn0265274.1	FBgn0265274	Inx3	451.273	1.77496	0.0212733
FBgn0034564.0	FBgn0034564	CG9344	378.516	1.77897	0.0263069		FBgn0051876.0	FBgn0051876	Cpr30F	15.276	0.531351	0.0214817
FBgn0019925.2	FBgn0019925	Surf4	208.509	1.35436	0.0265968		FBgn0035280.1	FBgn0035280	Cpr62Bb	77.7936	2.63067	0.0220006
FBgn0038755.1	FBgn0038755	Hs6st	39.5338	2.41756	0.0267997		FBgn0015801.0	FBgn0015801	Reg-5	2561.01	1.29042	0.0232445
FBgn0038577.0	FBgn0038577	CG12321	608.114	1.13984	0.0271646		FBgn0050350.0	FBgn0050350	CG30350	13.1507	0.556086	0.0235607
FBgn0033906.0	FBgn0033906	ReepB	2747.49	1.33675	0.0278884		FBgn0028544.3	FBgn0028544	Vajk3	217.261	2.04329	0.0240572
FBgn0036255.0	FBgn0036255	Atg12	1080.52	1.63602	0.0292991		FBgn0039341.1	FBgn0039341	CG5112	1659.75	1.3895	0.0243524
FBgn0031710.0	FBgn0031710	Vps52	363.802	1.37176	0.0295154		FBgn0036835.0	FBgn0036835	CG14075	258.576	2.40962	0.0243713
FBgn0038916.0	FBgn0038916	dnd	626.741	1.69713	0.0300727		FBgn0264389.4	FBgn0264389	opm	694.111	1.4174	0.024608
FBgn0051100.0	FBgn0051100	CG31100	970.83	1.59391	0.0302733		FBgn0035675.0	FBgn0035675	CG6610	317.335	1.7003	0.025334
FBgn0002865.0	FBgn0002865	Mst98Ca	14.929	4.1106	0.0307756		FBgn0039915.4	FBgn0039915	Gat	1263.91	1.55604	0.0254252
FBgn0014032.0	FBgn0014032	Sptr	481.555	1.19709	0.0308449		FBgn0015776.5	FBgn0015776	nrv1	164.961	1.42982	0.0254862
FBgn0038422.0	FBgn0038422	js	150.891	1.85642	0.0317148		FBgn0025683.1	FBgn0025683	CG3164 (FBgn0288229)	132.84	1.60091	0.0262795
FBgn0051407.0	FBgn0051407	CG31407	12.1888	0.514216	0.0321142		FBgn0034564.0	FBgn0034564	CG9344	378.516	1.77897	0.0263069
FBgn0022986.6	FBgn0022986	qkr58E-1	32.1298	2.12867	0.0326837		FBgn0019925.2	FBgn0019925	Surf4	208.509	1.35436	0.0265968
FBgn0040843.1	FBgn0040843	CG15213	187.942	2.32514	0.0331023		FBgn0038755.1	FBgn0038755	Hs6st	39.5338	2.41756	0.0267997
FBgn0038438.4	FBgn0038438	Der-2	106.339	1.71067	0.0343328		FBgn0038577.0	FBgn0038577	CG12321	608.114	1.13984	0.0271646
FBgn0051820.0	FBgn0051820	CG31820	41.9935	2.68975	0.0344925		FBgn0033906.0	FBgn0033906	ReepB	2747.49	1.33675	0.0278884
FBgn0033289.0	FBgn0033289	CG2121	1687.67	1.51093	0.034763		FBgn0036255.0	FBgn0036255	Atg12	1080.52	1.63602	0.0292991
FBgn0034166.0	FBgn0034166	CG6472	762.814	1.23815	0.0349275		FBgn0031710.0	FBgn0031710	Vps52	363.802	1.37176	0.0295154
FBgn0264989.2	FBgn0264989	CG44140	564.361	1.18698	0.0349638		FBgn0038916.0	FBgn0038916	dnd	626.741	1.69713	0.0300727
FBgn0032732.1	FBgn0032732	EMC5	807.308	1.42695	0.0357565		FBgn0051100.0	FBgn0051100	CG31100	970.83	1.59391	0.0302733
FBgn0035611.0	FBgn0035611	CG13285	168.525	1.61477	0.0358671		FBgn0002865.0	FBgn0002865	Mst98Ca	14.929	4.1106	0.0307756
FBgn0039481.1	FBgn0039481	Cpr97Eb	265.044	1.35372	0.0358671		FBgn0014032.0	FBgn0014032	Sptr	481.555	1.19709	0.0308449
FBgn0036318.5	FBgn0036318	Wbp2	10.4852	0.530412	0.0359948		FBgn0038422.0	FBgn0038422	js	150.891	1.85642	0.0317148
FBgn0039537.2	FBgn0039537	Hsdl2	2609.93	1.17963	0.0367281		FBgn0051407.0	FBgn0051407	CG31407	12.1888	0.514216	0.0321142
FBgn0052068.0	FBgn0052068	Adi1	1317.06	1.03626	0.0368484		FBgn0022986.6	FBgn0022986	qkr58E-1	32.1298	2.12867	0.0326837
FBgn0023511.6	FBgn0023511	Edem1	738.29	1.53132	0.0368773		FBgn0040843.1	FBgn0040843	CG15213	187.942	2.32514	0.0331023
FBgn0035636.0	FBgn0035636	Cralbp	163.101	1.68024	0.0370785		FBgn0038438.4	FBgn0038438	Der-2	106.339	1.71067	0.0343328
FBgn0038589.0	FBgn0038589	CG18598	6213.75	1.50545	0.0371589		FBgn0058002.2	FBgn0058002	ND-AGGG	149.488	1.44179	0.0343486
FBgn0261562.2	FBgn0261562	CG42676	656.175	1.33875	0.0378491		FBgn0051820.0	FBgn0051820	CG31820	41.9935	2.68975	0.0344925
FBgn0031561.0	FBgn0031561	IM33	14357.7	1.1164	0.0379355		FBgn0033289.0	FBgn0033289	CG2121	1687.67	1.51093	0.034763
FBgn0029957.2	FBgn0029957	CG12155	73.3514	1.87948	0.0379664		FBgn0034166.0	FBgn0034166	CG6472	762.814	1.23815	0.0349275
FBgn0038632.3	FBgn0038632	CG14301	34.5679	2.39856	0.0384707		FBgn0264989.2	FBgn0264989	CG44140	564.361	1.18698	0.0349638
FBgn0030850.7	FBgn0030850	stas	338.977	1.13512	0.0387346		FBgn0032732.1	FBgn0032732	EMC5	807.308	1.42695	0.0357565
FBgn0016123.1	FBgn0016123	Alp4	3170.14	1.39549	0.0390191		FBgn0039481.1	FBgn0039481	Cpr97Eb	265.044	1.35372	0.0358671
FBgn0250785.6	FBgn0250785	vari	97.2287	2.26152	0.0390937		FBgn0035611.0	FBgn0035611	CG13285	168.525	1.61477	0.0358671
FBgn0025936.4	FBgn0025936	Eph	73.9029	1.43182	0.0394668		FBgn0036318.5	FBgn0036318	Wbp2	10.4852	0.530412	0.0359948
FBgn0023170.0	FBgn0023170	RpL39	38999.7	1.45412	0.0405751		FBgn0039537.2	FBgn0039537	Hsdl2	2609.93	1.17963	0.0367281
FBgn0025637.3	FBgn0025637	SkpA	6104.14	1.20571	0.0421271		FBgn0052068.0	FBgn0052068	Adi1	1317.06	1.03626	0.0368484
FBgn0020304.5	FBgn0020304	drongo	430.636	1.33137	0.0425304		FBgn0023511.6	FBgn0023511	Edem1	738.29	1.53132	0.0368773
FBgn0031558.0	FBgn0031558	CG16704	2152.47	1.44017	0.0437784		FBgn0035636.0	FBgn0035636	Cralbp	163.101	1.68024	0.0370785
FBgn0046999.0	FBgn0046999	CG6429	1427.05	1.72714	0.0440691		FBgn0038589.0	FBgn0038589	CG18598	6213.75	1.50545	0.0371589
FBgn0086608.0	FBgn0086608	CG34112	9.29065	0.520514	0.044434		FBgn0261562.2	FBgn0261562	CG42676	656.175	1.33875	0.0378491
FBgn0050476.1	FBgn0050476	ave	35.1236	3.10092	0.0448986		FBgn0031561.0	FBgn0031561	IM33	14357.7	1.1164	0.0379355
FBgn0261788.0	FBgn0261788	Ank2	178.795	1.32562	0.0449115		FBgn0029957.2	FBgn0029957	CG12155	73.3514	1.87948	0.0379664
FBgn0041087.1	FBgn0041087	wun2	519.4	1.32274	0.0468915		FBgn0035280.0	FBgn0035280	Cpr62Bb	464.585	1.58388	0.0384707
FBgn0041713.1	FBgn0041713	yellow-c	1828.62	1.32918	0.0476088		FBgn0038632.3	FBgn0038632	CG14301	34.5679	2.39856	0.0384707
FBgn0283521.69	FBgn0283521	lola	72.3266	1.85729	0.048712		FBgn0030850.7	FBgn0030850	stas	338.977	1.13512	0.0387346
FBgn0038115.0	FBgn0038115	CG7966	522.628	1.27023	0.0488216		FBgn0016123.1	FBgn0016123	Alp4	3170.14	1.39549	0.0390191
FBgn0033730.4	FBgn0033730	Cpr49Ag	2462.82	1.86204	0.049957		FBgn0250785.6	FBgn0250785	vari	97.2287	2.26152	0.0390937
							FBgn0025936.4	FBgn0025936	Eph	73.9029	1.43182	0.0394668
							FBgn0023170.0	FBgn0023170	RpL39	38999.7	1.45412	0.0405751
							FBgn0264990.2	FBgn0264990	CG44141	569.604	1.14955	0.0410122
							FBgn0025637.3	FBgn0025637	SkpA	6104.14	1.20571	0.0421271
							FBgn0020304.5	FBgn0020304	drongo	430.636	1.33137	0.0425304
							FBgn0031558.0	FBgn0031558	CG16704	2152.47	1.44017	0.0437784
							FBgn0046999.0	FBgn0046999	CG6429	1427.05	1.72714	0.0440691
							FBgn0086608.0	FBgn0086608	CG34112	9.29065	0.520514	0.044434
							FBgn0050476.1	FBgn0050476	ave	35.1236	3.10092	0.0448986
							FBgn0261788.0	FBgn0261788	Ank2	178.795	1.32562	0.0449115
							FBgn0041087.1	FBgn0041087	wun2	519.4	1.32274	0.0468915
							FBgn0041713.1	FBgn0041713	yellow-c	1828.62	1.32918	0.0476088
							FBgn0283521.69	FBgn0283521	lola	72.3266	1.85729	0.048712
							FBgn0038115.0	FBgn0038115	CG7966	522.628	1.27023	0.0488216
							FBgn0033730.4	FBgn0033730	Cpr49Ag	2462.82	1.86204	0.049957

## Sheet: RNAs depleted in synaptosomes
Cluster ID	FlyBase ID	name	Base mean	Log2FoldChange (Input/Synaptosome)	Adjusted p-value		Cluster ID	FlyBase ID	name	Base mean	Log2FoldChange (Input/Synaptosome)	Adjusted p-value	2143 Genes only expressed in Input	Pum targets
FBgn0260747.2	FBgn0260747	Chchd2	483.645	3.5055	7.52019e-16		FBgn0260747.2	FBgn0260747	Chchd2	483.645	3.5055	7.52019e-16	FBgn0037410	FBgn0261698
FBgn0002940.1	FBgn0002940	ninaE	26984.9	4.07993	2.26552e-13		FBgn0002940.1	FBgn0002940	ninaE	26984.9	4.07993	2.26552e-13	FBgn0038926	FBgn0285917
FBgn0026059.7	FBgn0026059	Mhcl	123.109	7.88154	1.47478e-10		FBgn0026059.7	FBgn0026059	Mhcl	123.109	7.88154	1.47478e-10	FBgn0051813	FBgn0030240
FBgn0032296.2	FBgn0032296	CG6729	79.065	10.5891	1.92438e-09		FBgn0032296.2	FBgn0032296	CG6729	79.065	10.5891	1.92438e-09	FBgn0267975	FBgn0019968
FBgn0039461.0	FBgn0039461	CG5500	96.2567	10.8885	1.92438e-09		FBgn0039461.0	FBgn0039461	CG5500	96.2567	10.8885	1.92438e-09	FBgn0026059	FBgn0032233
FBgn0026679.0	FBgn0026679	IntS4	78.6439	10.5618	3.06759e-09		FBgn0026679.0	FBgn0026679	IntS4	78.6439	10.5618	3.06759e-09	FBgn0040493	FBgn0039862
FBgn0261698.3	FBgn0261698	SLO2	106.473	11.0217	3.82735e-09		FBgn0261698.3	FBgn0261698	SLO2	106.473	11.0217	3.82735e-09	FBgn0013767	FBgn0004919
FBgn0285917.18	FBgn0285917	sbb	96.2147	8.47331	6.47541e-09		FBgn0285917.18	FBgn0285917	sbb	96.2147	8.47331	6.47541e-09	FBgn0032505	FBgn0265784
FBgn0036340.4	FBgn0036340	Srrm1	73.163	10.428	7.99818e-09		FBgn0036340.4	FBgn0036340	Srrm1	73.163	10.428	7.99818e-09	FBgn0033373	FBgn0259213
FBgn0000039.0	FBgn0000039	nAChRÎ±2	65.7645	10.2643	8.84155e-09		FBgn0000039.0	FBgn0000039	nAChRÎ±2	65.7645	10.2643	8.84155e-09	FBgn0029881	FBgn0266100
FBgn0014019.1	FBgn0014019	Rh5	3014.27	2.56606	9.41454e-09		FBgn0014019.1	FBgn0014019	Rh5	3014.27	2.56606	9.41454e-09	FBgn0001202	FBgn0037611
FBgn0003861.0	FBgn0003861	trp	8249.13	2.83222	1.36557e-08		FBgn0003861.0	FBgn0003861	trp	8249.13	2.83222	1.36557e-08	FBgn0029937	FBgn0013995
FBgn0000482.0	FBgn0000482	dor	56.1736	10.0079	2.1608e-08		FBgn0000482.0	FBgn0000482	dor	56.1736	10.0079	2.1608e-08	FBgn0043455	FBgn0011582
FBgn0002789.1	FBgn0002789	Mp20	65.8736	7.92491	2.48426e-08		FBgn0002789.1	FBgn0002789	Mp20	65.8736	7.92491	2.48426e-08	FBgn0013432	FBgn0265959
FBgn0034109.0	FBgn0034109	CG7747	70.1831	10.3323	2.72844e-08		FBgn0034109.0	FBgn0034109	CG7747	70.1831	10.3323	2.72844e-08	FBgn0025571	FBgn0051064
FBgn0027779.4	FBgn0027779	VhaSFD	50.0179	9.80917	3.84721e-08		FBgn0027779.4	FBgn0027779	VhaSFD	50.0179	9.80917	3.84721e-08	FBgn0040349	FBgn0030243
FBgn0027095.2	FBgn0027095	Manf	89.2961	7.33368	6.44571e-08		FBgn0027095.2	FBgn0027095	Manf	89.2961	7.33368	6.44571e-08	FBgn0028693	FBgn0005658
FBgn0030240.1	FBgn0030240	CG2202	48.0081	9.71484	1.26942e-07		FBgn0030240.1	FBgn0030240	CG2202	48.0081	9.71484	1.26942e-07	FBgn0033884	FBgn0036815
FBgn0028500.1	FBgn0028500	Rich	53.3334	9.87674	1.27255e-07		FBgn0028500.1	FBgn0028500	Rich	53.3334	9.87674	1.27255e-07	FBgn0029720	FBgn0017590
FBgn0041781.2	FBgn0041781	SCAR	48.3686	9.72407	1.27255e-07		FBgn0041781.2	FBgn0041781	SCAR	48.3686	9.72407	1.27255e-07	FBgn0032378	FBgn0036202
FBgn0051813.0	FBgn0051813	nur	188.363	11.7636	1.27255e-07		FBgn0051813.0	FBgn0051813	nur	188.363	11.7636	1.27255e-07	FBgn0039461	FBgn0031064
FBgn0003559.0	FBgn0003559	su(f)	41.313	9.48004	1.39599e-07		FBgn0003559.0	FBgn0003559	su(f)	41.313	9.48004	1.39599e-07	FBgn0285917	FBgn0051522
FBgn0015379.1	FBgn0015379	dod	70.2987	5.21513	1.39599e-07		FBgn0015379.1	FBgn0015379	dod	70.2987	5.21513	1.39599e-07	FBgn0052523	FBgn0029939
FBgn0033960.0	FBgn0033960	CG10151	52.7799	9.85233	1.39599e-07		FBgn0033960.0	FBgn0033960	CG10151	52.7799	9.85233	1.39599e-07	FBgn0027095	FBgn0085383
FBgn0085433.1	FBgn0085433	CG34404	59.9047	10.0455	1.39599e-07		FBgn0085433.1	FBgn0085433	CG34404	59.9047	10.0455	1.39599e-07	FBgn0036686	FBgn0263355
FBgn0031008.1	FBgn0031008	CG8010	54.6686	9.90096	1.62431e-07		FBgn0031008.1	FBgn0031008	CG8010	54.6686	9.90096	1.62431e-07	FBgn0037906	FBgn0085382
FBgn0031453.13	FBgn0031453	Bacc	54.0064	9.88128	1.62431e-07		FBgn0031453.13	FBgn0031453	Bacc	54.0064	9.88128	1.62431e-07	FBgn0025336	FBgn0259239
FBgn0027655.2	FBgn0027655	htt	45.0758	7.34612	1.90745e-07		FBgn0027655.2	FBgn0027655	htt	45.0758	7.34612	1.90745e-07	FBgn0038156	FBgn0016061
FBgn0028862.0	FBgn0028862	dao	66.0021	10.171	2.20944e-07		FBgn0028862.0	FBgn0028862	dao	66.0021	10.171	2.20944e-07	FBgn0026196	FBgn0041097
FBgn0035063.0	FBgn0035063	CG3594	46.3585	9.62788	2.9928e-07		FBgn0035063.0	FBgn0035063	CG3594	46.3585	9.62788	2.9928e-07	FBgn0032651	FBgn0033092
FBgn0036821.10	FBgn0036821	CG3961	43.2763	9.51344	3.81159e-07		FBgn0036821.10	FBgn0036821	CG3961	43.2763	9.51344	3.81159e-07	FBgn0262562	FBgn0034286
FBgn0037633.1	FBgn0037633	CG9839	35.002	9.20511	3.81159e-07		FBgn0037633.1	FBgn0037633	CG9839	35.002	9.20511	3.81159e-07	FBgn0265605	FBgn0038156
FBgn0010830.5	FBgn0010830	l(3)04053	55.8296	9.89203	4.33051e-07		FBgn0010830.5	FBgn0010830	l(3)04053	55.8296	9.89203	4.33051e-07	FBgn0040075	FBgn0041775
FBgn0019968.10	FBgn0019968	Khc-73	63.007	10.0753	4.33051e-07		FBgn0019968.10	FBgn0019968	Khc-73	63.007	10.0753	4.33051e-07	FBgn0032798	FBgn0262869
FBgn0000183.14	FBgn0000183	BicD	56.447	9.90516	4.67953e-07		FBgn0000183.14	FBgn0000183	BicD	56.447	9.90516	4.67953e-07	FBgn0037060	FBgn0265598
FBgn0034650.1	FBgn0034650	NC2Î±	42.2571	6.66881	4.95418e-07		FBgn0034650.1	FBgn0034650	NC2Î±	42.2571	6.66881	4.95418e-07	FBgn0032296	FBgn0020386
FBgn0022985.5	FBgn0022985	qkr58E-2	32.7604	9.07748	4.96927e-07		FBgn0022985.5	FBgn0022985	qkr58E-2	32.7604	9.07748	4.96927e-07	FBgn0052409	FBgn0026238
FBgn0267252.0	FBgn0267252	GÎ³30A	38361.7	2.48208	4.96927e-07		FBgn0267252.0	FBgn0267252	GÎ³30A	38361.7	2.48208	4.96927e-07	FBgn0026679	FBgn0026083
FBgn0036892.3	FBgn0036892	Lon	39.9566	9.37761	5.08693e-07		FBgn0036892.3	FBgn0036892	Lon	39.9566	9.37761	5.08693e-07	FBgn0033000	FBgn0037754
FBgn0039936.1	FBgn0039936	Gyf	47.09	9.62133	6.222e-07		FBgn0039936.1	FBgn0039936	Gyf	47.09	9.62133	6.222e-07	FBgn0030305	FBgn0003326
FBgn0030787.1	FBgn0030787	CG9609	36.4407	9.22937	6.36798e-07		FBgn0030787.1	FBgn0030787	CG9609	36.4407	9.22937	6.36798e-07	FBgn0260962	FBgn0038063
FBgn0267975.3	FBgn0267975	vib	131.171	5.96939	9.42248e-07		FBgn0267975.3	FBgn0267975	vib	131.171	5.96939	9.42248e-07	FBgn0261641	FBgn0031456
FBgn0024807.0	FBgn0024807	DIP1	49.013	9.65777	1.16138e-06		FBgn0024807.0	FBgn0024807	DIP1	49.013	9.65777	1.16138e-06	FBgn0033050	FBgn0038087
FBgn0030530.0	FBgn0030530	jub	35.214	9.15514	1.23411e-06		FBgn0030530.0	FBgn0030530	jub	35.214	9.15514	1.23411e-06	FBgn0036340	FBgn0004242
FBgn0038576.0	FBgn0038576	Arp5	34.4591	9.12382	1.23411e-06		FBgn0038576.0	FBgn0038576	Arp5	34.4591	9.12382	1.23411e-06	FBgn0001227	FBgn0000535
FBgn0001491.4	FBgn0001491	l(1)10Bb	37.5331	9.24448	1.44964e-06		FBgn0001491.4	FBgn0001491	l(1)10Bb	37.5331	9.24448	1.44964e-06	FBgn0035873	FBgn0011817
FBgn0005631.6	FBgn0005631	robo1	48.1445	9.61984	1.44964e-06		FBgn0005631.6	FBgn0005631	robo1	48.1445	9.61984	1.44964e-06	FBgn0028919	FBgn0037760
FBgn0262582.15	FBgn0262582	cic	42.2812	9.42392	1.44964e-06		FBgn0262582.15	FBgn0262582	cic	42.2812	9.42392	1.44964e-06	FBgn0050104	FBgn0013799
FBgn0039336.0	FBgn0039336	CG4553	35.4102	9.15362	1.45402e-06		FBgn0039336.0	FBgn0039336	CG4553	35.4102	9.15362	1.45402e-06	FBgn0034109	FBgn0034803
FBgn0265605.12	FBgn0265605	Ric	81.3207	6.84295	1.45402e-06		FBgn0265605.12	FBgn0265605	Ric	81.3207	6.84295	1.45402e-06	FBgn0033038	FBgn0032886
FBgn0243511.0	FBgn0243511	psidin	29.1994	8.86297	1.50603e-06		FBgn0243511.0	FBgn0243511	psidin	29.1994	8.86297	1.50603e-06	FBgn0010278	FBgn0260964
FBgn0039702.1	FBgn0039702	Vps16B	30.0238	8.90333	1.50777e-06		FBgn0039702.1	FBgn0039702	Vps16B	30.0238	8.90333	1.50777e-06	FBgn0039690	FBgn0267001
FBgn0002622.0	FBgn0002622	RpS3	6304.84	2.36767	1.51074e-06		FBgn0002622.0	FBgn0002622	RpS3	6304.84	2.36767	1.51074e-06	FBgn0032512	FBgn0031016
FBgn0003744.8	FBgn0003744	trc	35.1647	9.13899	1.53829e-06		FBgn0003744.8	FBgn0003744	trc	35.1647	9.13899	1.53829e-06	FBgn0262937	FBgn0261555
FBgn0032023.1	FBgn0032023	CG14274	32.9911	9.03815	1.53829e-06		FBgn0032023.1	FBgn0032023	CG14274	32.9911	9.03815	1.53829e-06	FBgn0028862	FBgn0263289
FBgn0027497.4	FBgn0027497	Madm	27.9237	8.79294	1.53929e-06		FBgn0027497.4	FBgn0027497	Madm	27.9237	8.79294	1.53929e-06	FBgn0284251	FBgn0264307
FBgn0260962.2	FBgn0260962	pic	77.1703	4.90473	1.55098e-06		FBgn0260962.2	FBgn0260962	pic	77.1703	4.90473	1.55098e-06	FBgn0000039	FBgn0263102
FBgn0030582.2	FBgn0030582	CG14411	37.2838	9.22272	1.69678e-06		FBgn0030582.2	FBgn0030582	CG14411	37.2838	9.22272	1.69678e-06	FBgn0035526	FBgn0038428
FBgn0036893.3	FBgn0036893	PIG-F	30.9958	8.94432	1.69678e-06		FBgn0036893.3	FBgn0036893	PIG-F	30.9958	8.94432	1.69678e-06	FBgn0035208	FBgn0011300
FBgn0051739.3	FBgn0051739	AspRS-m	35.1964	9.13316	1.69678e-06		FBgn0051739.3	FBgn0051739	AspRS-m	35.1964	9.13316	1.69678e-06	FBgn0046222	FBgn0004435
FBgn0030412.3	FBgn0030412	Tomosyn	33.4107	9.05667	1.69977e-06		FBgn0030412.3	FBgn0030412	Tomosyn	33.4107	9.05667	1.69977e-06	FBgn0039175	FBgn0053988
FBgn0086906.4	FBgn0086906	sls	28.364	8.80878	1.71535e-06		FBgn0086906.4	FBgn0086906	sls	28.364	8.80878	1.71535e-06	FBgn0037046	FBgn0052206
FBgn0264502.5	FBgn0264502	CG43901	56.0437	9.82721	1.8103e-06		FBgn0264502.5	FBgn0264502	CG43901	56.0437	9.82721	1.8103e-06	FBgn0284220	FBgn0015558
FBgn0086913.1	FBgn0086913	Rab26	42.9319	9.4275	1.84892e-06		FBgn0086913.1	FBgn0086913	Rab26	42.9319	9.4275	1.84892e-06	FBgn0000017	FBgn0031356
FBgn0015040.0	FBgn0015040	Cyp9c1	35.0109	9.1202	1.94143e-06		FBgn0015040.0	FBgn0015040	Cyp9c1	35.0109	9.1202	1.94143e-06	FBgn0031256	FBgn0003435
FBgn0083952.1	FBgn0083952	CG34116	29.0238	8.83576	2.01309e-06		FBgn0083952.1	FBgn0083952	CG34116	29.0238	8.83576	2.01309e-06	FBgn0264750	FBgn0033876
FBgn0261789.3	FBgn0261789	SmD2	33.9117	9.06806	2.04472e-06		FBgn0261789.3	FBgn0261789	SmD2	33.9117	9.06806	2.04472e-06	FBgn0000575	FBgn0283509
FBgn0031637.1	FBgn0031637	mxt	35.6486	9.14319	2.06807e-06		FBgn0031637.1	FBgn0031637	mxt	35.6486	9.14319	2.06807e-06	FBgn0085433	FBgn0032480
FBgn0039654.0	FBgn0039654	Brd8	31.8195	8.9688	2.25968e-06		FBgn0039654.0	FBgn0039654	Brd8	31.8195	8.9688	2.25968e-06	FBgn0038277	FBgn0086358
FBgn0030037.2	FBgn0030037	Miga	27.5726	8.75124	2.36698e-06		FBgn0030037.2	FBgn0030037	Miga	27.5726	8.75124	2.36698e-06	FBgn0027561	FBgn0010825
FBgn0025109.4	FBgn0025109	Bem46	30.9115	8.92179	2.41404e-06		FBgn0025109.4	FBgn0025109	Bem46	30.9115	8.92179	2.41404e-06	FBgn0023177	FBgn0031652
FBgn0083945.0	FBgn0083945	CG34109	29.9551	8.87365	2.45873e-06		FBgn0083945.0	FBgn0083945	CG34109	29.9551	8.87365	2.45873e-06	FBgn0040376	FBgn0033463
FBgn0032233.1	FBgn0032233	dpr19	37.09	9.18857	2.63455e-06		FBgn0032233.1	FBgn0032233	dpr19	37.09	9.18857	2.63455e-06	FBgn0035704	FBgn0031491
FBgn0032979.3	FBgn0032979	Clamp	31.0339	8.92239	2.63455e-06		FBgn0032979.3	FBgn0032979	Clamp	31.0339	8.92239	2.63455e-06	FBgn0039732	FBgn0003429
FBgn0265052.2	FBgn0265052	St3	37.1503	9.19152	2.63455e-06		FBgn0265052.2	FBgn0265052	St3	37.1503	9.19152	2.63455e-06	FBgn0027607	FBgn0028888
FBgn0029893.6	FBgn0029893	CG14442	29.7365	8.85715	2.6927e-06		FBgn0029893.6	FBgn0029893	CG14442	29.7365	8.85715	2.6927e-06	FBgn0000482	FBgn0039633
FBgn0032798.0	FBgn0032798	CG10132	82.1015	4.52633	2.6927e-06		FBgn0032798.0	FBgn0032798	CG10132	82.1015	4.52633	2.6927e-06	FBgn0264502	FBgn0036935
FBgn0034086.0	FBgn0034086	CG8441	27.4553	8.73742	2.6927e-06		FBgn0034086.0	FBgn0034086	CG8441	27.4553	8.73742	2.6927e-06	FBgn0004636	FBgn0002413
FBgn0039157.7	FBgn0039157	Myo95E	35.3296	9.11247	2.70282e-06		FBgn0039157.7	FBgn0039157	Myo95E	35.3296	9.11247	2.70282e-06	FBgn0010830	FBgn0003742
FBgn0052112.3	FBgn0052112	CG32112	27.2711	8.72346	2.70282e-06		FBgn0052112.3	FBgn0052112	CG32112	27.2711	8.72346	2.70282e-06	FBgn0051451	FBgn0027589
FBgn0263997.0	FBgn0263997	CG43740	40.9903	9.33176	2.70282e-06		FBgn0263997.0	FBgn0263997	CG43740	40.9903	9.33176	2.70282e-06	FBgn0029094
FBgn0037657.1	FBgn0037657	hyx	31.2219	8.92379	2.82888e-06		FBgn0037657.1	FBgn0037657	hyx	31.2219	8.92379	2.82888e-06	FBgn0034734
FBgn0259241.2	FBgn0259241	CG42339	41.6843	9.3529	2.82888e-06		FBgn0259241.2	FBgn0259241	CG42339	41.6843	9.3529	2.82888e-06	FBgn0032361
FBgn0265512.3	FBgn0265512	mlt	53.6908	6.21551	3.14564e-06		FBgn0265512.3	FBgn0265512	mlt	53.6908	6.21551	3.14564e-06	FBgn0039629
FBgn0037297.2	FBgn0037297	CG1116	28.9131	8.80215	3.23511e-06		FBgn0037297.2	FBgn0037297	CG1116	28.9131	8.80215	3.23511e-06	FBgn0031008
FBgn0262527.12	FBgn0262527	nsl1	27.1648	8.70926	3.23511e-06		FBgn0262527.12	FBgn0262527	nsl1	27.1648	8.70926	3.23511e-06	FBgn0268063
FBgn0010341.8	FBgn0010341	Cdc42	32.8932	8.99089	3.57863e-06		FBgn0010341.8	FBgn0010341	Cdc42	32.8932	8.99089	3.57863e-06	FBgn0037240
FBgn0261524.0	FBgn0261524	lic	24.891	8.57611	3.57863e-06		FBgn0261524.0	FBgn0261524	lic	24.891	8.57611	3.57863e-06	FBgn0032258
FBgn0033060.0	FBgn0033060	CG7849	26.1093	8.63948	4.15332e-06		FBgn0033060.0	FBgn0033060	CG7849	26.1093	8.63948	4.15332e-06	FBgn0004618
FBgn0028953.6	FBgn0028953	CG14478	29.7164	8.82973	4.24079e-06		FBgn0028953.6	FBgn0028953	CG14478	29.7164	8.82973	4.24079e-06	FBgn0038381
FBgn0031051.2	FBgn0031051	Ranbp21	27.0323	8.68971	4.26953e-06		FBgn0031051.2	FBgn0031051	Ranbp21	27.0323	8.68971	4.26953e-06	FBgn0028500
FBgn0029720.4	FBgn0029720	CG3009	100.374	4.88737	4.37921e-06		FBgn0029720.4	FBgn0029720	CG3009	100.374	4.88737	4.37921e-06	FBgn0028700
FBgn0037676.6	FBgn0037676	CG8861	30.0557	8.84413	4.37921e-06		FBgn0037676.6	FBgn0037676	CG8861	30.0557	8.84413	4.37921e-06	FBgn0033960
FBgn0031188.1	FBgn0031188	CG14613	26.2323	8.64174	4.40223e-06		FBgn0031188.1	FBgn0031188	CG14613	26.2323	8.64174	4.40223e-06	FBgn0000289
FBgn0261439.6	FBgn0261439	SdhA	1137.26	2.44982	4.40223e-06		FBgn0261439.6	FBgn0261439	SdhA	1137.26	2.44982	4.40223e-06	FBgn0040465
FBgn0039862.4	FBgn0039862	kek6	28.8804	8.78203	4.58605e-06		FBgn0039862.4	FBgn0039862	kek6	28.8804	8.78203	4.58605e-06	FBgn0036771
FBgn0004919.8	FBgn0004919	gol	24.6666	8.54685	4.58688e-06		FBgn0004919.8	FBgn0004919	gol	24.6666	8.54685	4.58688e-06	FBgn0039877
FBgn0039650.0	FBgn0039650	Mesh1	30.9736	8.88477	4.93103e-06		FBgn0039650.0	FBgn0039650	Mesh1	30.9736	8.88477	4.93103e-06	FBgn0021764
FBgn0039120.3	FBgn0039120	Nup98-96	31.7969	8.9179	5.43784e-06		FBgn0039120.3	FBgn0039120	Nup98-96	31.7969	8.9179	5.43784e-06	FBgn0001297
FBgn0038013.1	FBgn0038013	CG10038	33.6682	7.01643	5.81475e-06		FBgn0038013.1	FBgn0038013	CG10038	33.6682	7.01643	5.81475e-06	FBgn0013764
FBgn0039055.5	FBgn0039055	Rassf	35.4349	9.06409	7.00236e-06		FBgn0039055.5	FBgn0039055	Rassf	35.4349	9.06409	7.00236e-06	FBgn0034451
FBgn0029687.7	FBgn0029687	Vap33	39.4608	9.22187	7.04711e-06		FBgn0029687.7	FBgn0029687	Vap33	39.4608	9.22187	7.04711e-06	FBgn0262871
FBgn0031351.2	FBgn0031351	CG14352	24.9226	8.54149	7.04711e-06		FBgn0031351.2	FBgn0031351	CG14352	24.9226	8.54149	7.04711e-06	FBgn0034915
FBgn0265784.15	FBgn0265784	CrebB	24.1896	8.4959	7.07975e-06		FBgn0265784.15	FBgn0265784	CrebB	24.1896	8.4959	7.07975e-06	FBgn0029639
FBgn0031636.3	FBgn0031636	CG12194	31.3208	8.87901	7.16307e-06		FBgn0031636.3	FBgn0031636	CG12194	31.3208	8.87901	7.16307e-06	FBgn0035092
FBgn0035092.3	FBgn0035092	Nplp1	50.1143	6.10391	7.16307e-06		FBgn0035092.3	FBgn0035092	Nplp1	50.1143	6.10391	7.16307e-06	FBgn0039558
FBgn0052702.0	FBgn0052702	Cubn	23.1701	8.4305	7.16307e-06		FBgn0052702.0	FBgn0052702	Cubn	23.1701	8.4305	7.16307e-06	FBgn0266354
FBgn0263603.1	FBgn0263603	Zn72D	24.0761	6.34453	7.16307e-06		FBgn0263603.1	FBgn0263603	Zn72D	24.0761	6.34453	7.16307e-06	FBgn0041781
FBgn0027499.3	FBgn0027499	wde	30.6851	8.84418	7.68622e-06		FBgn0027499.3	FBgn0027499	wde	30.6851	8.84418	7.68622e-06	FBgn0025630
FBgn0037339.4	FBgn0037339	Pi4KIIÎ±	31.8747	8.89866	8.09926e-06		FBgn0037339.4	FBgn0037339	Pi4KIIÎ±	31.8747	8.89866	8.09926e-06	FBgn0005631
FBgn0023407.21	FBgn0023407	B4	51.3683	9.59885	8.36013e-06		FBgn0023407.21	FBgn0023407	B4	51.3683	9.59885	8.36013e-06	FBgn0030240
FBgn0033616.1	FBgn0033616	CG7745	24.1816	8.48426	8.36013e-06		FBgn0033616.1	FBgn0033616	CG7745	24.1816	8.48426	8.36013e-06	FBgn0052423
FBgn0259213.6	FBgn0259213	side-II	32.1948	8.91027	8.36013e-06		FBgn0259213.6	FBgn0259213	side-II	32.1948	8.91027	8.36013e-06	FBgn0039528
FBgn0001308.2	FBgn0001308	Khc	70.4718	5.03261	8.43371e-06		FBgn0001308.2	FBgn0001308	Khc	70.4718	5.03261	8.43371e-06	FBgn0034982
FBgn0030164.4	FBgn0030164	CG1889	30.1941	8.81327	8.64716e-06		FBgn0030164.4	FBgn0030164	CG1889	30.1941	8.81327	8.64716e-06	FBgn0266654
FBgn0031281.2	FBgn0031281	Saf6	26.2672	8.59965	9.78616e-06		FBgn0031281.2	FBgn0031281	Saf6	26.2672	8.59965	9.78616e-06	FBgn0037621
FBgn0262617.11	FBgn0262617	Nuak	35.9483	9.05913	1.05139e-05		FBgn0262617.11	FBgn0262617	Nuak	35.9483	9.05913	1.05139e-05	FBgn0037326
FBgn0029172.2	FBgn0029172	Fad2	30.2652	8.80509	1.06744e-05		FBgn0029172.2	FBgn0029172	Fad2	30.2652	8.80509	1.06744e-05	FBgn0035063
FBgn0019686.4	FBgn0019686	lok	24.0577	8.46488	1.08088e-05		FBgn0019686.4	FBgn0019686	lok	24.0577	8.46488	1.08088e-05	FBgn0052344
FBgn0003249.1	FBgn0003249	Rh3	3728.7	2.29624	1.13772e-05		FBgn0003249.1	FBgn0003249	Rh3	3728.7	2.29624	1.13772e-05	FBgn0085414
FBgn0019940.3	FBgn0019940	Rh6	489.669	6.6239	1.14333e-05		FBgn0019940.3	FBgn0019940	Rh6	489.669	6.6239	1.14333e-05	FBgn0034606
FBgn0025832.0	FBgn0025832	Fen1	30.6517	8.81971	1.14333e-05		FBgn0025832.0	FBgn0025832	Fen1	30.6517	8.81971	1.14333e-05	FBgn0004811
FBgn0033657.1	FBgn0033657	Sln	32.7979	8.91611	1.17927e-05		FBgn0033657.1	FBgn0033657	Sln	32.7979	8.91611	1.17927e-05	FBgn0037350
FBgn0038578.0	FBgn0038578	MED17	40.1138	5.76683	1.17927e-05		FBgn0038578.0	FBgn0038578	MED17	40.1138	5.76683	1.17927e-05	FBgn0028879
FBgn0032414.0	FBgn0032414	CG17211	27.6627	8.65784	1.29931e-05		FBgn0032414.0	FBgn0032414	CG17211	27.6627	8.65784	1.29931e-05	FBgn0027655
FBgn0283535.16	FBgn0283535	Vha26	22.2871	8.33918	1.30277e-05		FBgn0283535.16	FBgn0283535	Vha26	22.2871	8.33918	1.30277e-05	FBgn0040066
FBgn0031321.0	FBgn0031321	Tgt	29.92	8.77234	1.32235e-05		FBgn0031321.0	FBgn0031321	Tgt	29.92	8.77234	1.32235e-05	FBgn0032147
FBgn0037736.2	FBgn0037736	side-VII	36.4596	9.06312	1.32235e-05		FBgn0037736.2	FBgn0037736	side-VII	36.4596	9.06312	1.32235e-05	FBgn0035583
FBgn0051548.0	FBgn0051548	CG31548	20.0773	8.17629	1.3783e-05		FBgn0051548.0	FBgn0051548	CG31548	20.0773	8.17629	1.3783e-05	FBgn0037027
FBgn0039711.3	FBgn0039711	CG7824	22.3427	8.33595	1.38832e-05		FBgn0039711.3	FBgn0039711	CG7824	22.3427	8.33595	1.38832e-05	FBgn0036203
FBgn0035816.7	FBgn0035816	CG13685	32.6164	8.89463	1.43013e-05		FBgn0035816.7	FBgn0035816	CG13685	32.6164	8.89463	1.43013e-05	FBgn0032703
FBgn0266100.1	FBgn0266100	CG44837	19.8684	8.15806	1.43687e-05		FBgn0266100.1	FBgn0266100	CG44837	19.8684	8.15806	1.43687e-05	FBgn0038063
FBgn0037016.0	FBgn0037016	CG13252	26.2638	8.57372	1.45493e-05		FBgn0037016.0	FBgn0037016	CG13252	26.2638	8.57372	1.45493e-05	FBgn0263241
FBgn0000711.3	FBgn0000711	flw	286.325	5.76513	1.51923e-05		FBgn0000711.3	FBgn0000711	flw	286.325	5.76513	1.51923e-05	FBgn0014870
FBgn0010415.6	FBgn0010415	Sdc	20.3458	8.19117	1.51923e-05		FBgn0010415.6	FBgn0010415	Sdc	20.3458	8.19117	1.51923e-05	FBgn0038581
FBgn0026320.0	FBgn0026320	Tom	28.3099	8.68085	1.51923e-05		FBgn0026320.0	FBgn0026320	Tom	28.3099	8.68085	1.51923e-05	FBgn0250910
FBgn0014009.2	FBgn0014009	Rab2	29.9801	8.76453	1.52382e-05		FBgn0014009.2	FBgn0014009	Rab2	29.9801	8.76453	1.52382e-05	FBgn0086707
FBgn0032196.3	FBgn0032196	CG5708	21.808	8.29414	1.55271e-05		FBgn0032196.3	FBgn0032196	CG5708	21.808	8.29414	1.55271e-05	FBgn0263490
FBgn0053200.1	FBgn0053200	VepD	30.4196	8.78491	1.55271e-05		FBgn0053200.1	FBgn0053200	VepD	30.4196	8.78491	1.55271e-05	FBgn0086913
FBgn0028509.3	FBgn0028509	CenG1A	25.8607	8.5438	1.62389e-05		FBgn0028509.3	FBgn0028509	CenG1A	25.8607	8.5438	1.62389e-05	FBgn0264493
FBgn0261850.1	FBgn0261850	Xpd	25.6746	8.52974	1.72471e-05		FBgn0261850.1	FBgn0261850	Xpd	25.6746	8.52974	1.72471e-05	FBgn0259927
FBgn0024912.0	FBgn0024912	agt	20.8146	8.21831	1.73219e-05		FBgn0024912.0	FBgn0024912	agt	20.8146	8.21831	1.73219e-05	FBgn0261931
FBgn0029955.0	FBgn0029955	CG15478	20.9553	8.22797	1.74144e-05		FBgn0029955.0	FBgn0029955	CG15478	20.9553	8.22797	1.74144e-05	FBgn0039067
FBgn0035101.0	FBgn0035101	p130CAS	27.6264	8.63688	1.76111e-05		FBgn0035101.0	FBgn0035101	p130CAS	27.6264	8.63688	1.76111e-05	FBgn0027620
FBgn0039562.0	FBgn0039562	Gp93	23.7609	8.41144	1.7795e-05		FBgn0039562.0	FBgn0039562	Gp93	23.7609	8.41144	1.7795e-05	FBgn0003651
FBgn0052529.10	FBgn0052529	Hers	37.4424	9.07968	1.79114e-05		FBgn0052529.10	FBgn0052529	Hers	37.4424	9.07968	1.79114e-05	FBgn0034650
FBgn0027054.0	FBgn0027054	CSN4	22.3044	8.3176	1.83908e-05		FBgn0027054.0	FBgn0027054	CSN4	22.3044	8.3176	1.83908e-05	FBgn0030966
FBgn0035993.2	FBgn0035993	Nf-YA	20.5215	8.19204	1.86293e-05		FBgn0035993.2	FBgn0035993	Nf-YA	20.5215	8.19204	1.86293e-05	FBgn0259241
FBgn0000559.1	FBgn0000559	eEF2	4882.7	2.6926	2.06015e-05		FBgn0285917.14	FBgn0285917	sbb	23.1563	8.36793	1.94154e-05	FBgn0003559
FBgn0003721.17	FBgn0003721	Tm1	29.8869	8.73989	2.06015e-05		FBgn0000559.1	FBgn0000559	eEF2	4882.7	2.6926	2.06015e-05	FBgn0035149
FBgn0035997.3	FBgn0035997	phol	26.2644	8.54777	2.11073e-05		FBgn0003721.17	FBgn0003721	Tm1	29.8869	8.73989	2.06015e-05	FBgn0030186
FBgn0037611.1	FBgn0037611	CG11755	22.9337	8.34603	2.16796e-05		FBgn0035997.3	FBgn0035997	phol	26.2644	8.54777	2.11073e-05	FBgn0263997
FBgn0032956.2	FBgn0032956	Cul2	27.145	8.59164	2.32124e-05		FBgn0037611.1	FBgn0037611	CG11755	22.9337	8.34603	2.16796e-05	FBgn0013725
FBgn0035942.1	FBgn0035942	ValRS-m	18.6343	8.03371	2.32124e-05		FBgn0032956.2	FBgn0032956	Cul2	27.145	8.59164	2.32124e-05	FBgn0037251
FBgn0036291.1	FBgn0036291	CG10681	25.1485	8.47747	2.32124e-05		FBgn0035942.1	FBgn0035942	ValRS-m	18.6343	8.03371	2.32124e-05	FBgn0266347
FBgn0030425.4	FBgn0030425	Nep6	19.6606	8.11342	2.38728e-05		FBgn0036291.1	FBgn0036291	CG10681	25.1485	8.47747	2.32124e-05	FBgn0259985
FBgn0011305.0	FBgn0011305	Rsf1	29.456	8.70603	2.50761e-05		FBgn0030425.4	FBgn0030425	Nep6	19.6606	8.11342	2.38728e-05	FBgn0039588
FBgn0264492.1	FBgn0264492	CkIIÎ±	21.8078	8.2611	2.62932e-05		FBgn0011305.0	FBgn0011305	Rsf1	29.456	8.70603	2.50761e-05	FBgn0038578
FBgn0034763.5	FBgn0034763	RYBP	21.6738	8.24931	2.6718e-05		FBgn0264492.1	FBgn0264492	CkIIÎ±	21.8078	8.2611	2.62932e-05	FBgn0032031
FBgn0053516.3	FBgn0053516	dpr3	25.0784	8.46458	2.73378e-05		FBgn0034763.5	FBgn0034763	RYBP	21.6738	8.24931	2.6718e-05	FBgn0005616
FBgn0040534.0	FBgn0040534	Sf3b5	110.918	4.3169	2.74224e-05		FBgn0053516.3	FBgn0053516	dpr3	25.0784	8.46458	2.73378e-05	FBgn0085419
FBgn0026582.0	FBgn0026582	Hmg-2	18.45	8.00787	2.745e-05		FBgn0040534.0	FBgn0040534	Sf3b5	110.918	4.3169	2.74224e-05	FBgn0259110
FBgn0039004.0	FBgn0039004	Nup133	20.319	8.15036	2.82426e-05		FBgn0026582.0	FBgn0026582	Hmg-2	18.45	8.00787	2.745e-05	FBgn0031116
FBgn0051224.4	FBgn0051224	CG31224	24.6873	8.4349	2.93307e-05		FBgn0039004.0	FBgn0039004	Nup133	20.319	8.15036	2.82426e-05	FBgn0032101
FBgn0032961.3	FBgn0032961	CG1416	25.2004	8.46326	3.00926e-05		FBgn0051224.4	FBgn0051224	CG31224	24.6873	8.4349	2.93307e-05	FBgn0035959
FBgn0005614.0	FBgn0005614	trpl	6814.1	2.0822	3.06604e-05		FBgn0032961.3	FBgn0032961	CG1416	25.2004	8.46326	3.00926e-05	FBgn0026433
FBgn0013764.1	FBgn0013764	Chi	20.9026	8.18587	3.15866e-05		FBgn0005614.0	FBgn0005614	trpl	6814.1	2.0822	3.06604e-05	FBgn0023095
FBgn0004117.6	FBgn0004117	Tm2	28.3975	8.63353	3.17489e-05		FBgn0013764.1	FBgn0013764	Chi	20.9026	8.18587	3.15866e-05	FBgn0261800
FBgn0013995.14	FBgn0013995	Calx	27.6122	8.58985	3.32941e-05		FBgn0004117.6	FBgn0004117	Tm2	28.3975	8.63353	3.17489e-05	FBgn0030360
FBgn0034735.2	FBgn0034735	CG4610	21.8226	8.24182	3.38854e-05		FBgn0013995.14	FBgn0013995	Calx	27.6122	8.58985	3.32941e-05	FBgn0034939
FBgn0000289.0	FBgn0000289	cg	23.2576	8.33179	3.5392e-05		FBgn0034735.2	FBgn0034735	CG4610	21.8226	8.24182	3.38854e-05	FBgn0085353
FBgn0031194.3	FBgn0031194	CG17598	20.1225	8.12058	3.60618e-05		FBgn0000289.0	FBgn0000289	cg	23.2576	8.33179	3.5392e-05	FBgn0034858
FBgn0005198.1	FBgn0005198	gig	27.6215	8.58473	3.61511e-05		FBgn0031194.3	FBgn0031194	CG17598	20.1225	8.12058	3.60618e-05	FBgn0000257
FBgn0029853.1	FBgn0029853	CG3781	23.2817	8.33192	3.69958e-05		FBgn0005198.1	FBgn0005198	gig	27.6215	8.58473	3.61511e-05	FBgn0020497
FBgn0031061.3	FBgn0031061	CG14232	25.5099	8.46549	3.69958e-05		FBgn0029853.1	FBgn0029853	CG3781	23.2817	8.33192	3.69958e-05	FBgn0039110
FBgn0011582.13	FBgn0011582	Dop1R1	33.1313	8.84416	3.81962e-05		FBgn0031061.3	FBgn0031061	CG14232	25.5099	8.46549	3.69958e-05	FBgn0038098
FBgn0265959.2	FBgn0265959	rdgC	23.388	8.33257	3.83197e-05		FBgn0011582.13	FBgn0011582	Dop1R1	33.1313	8.84416	3.81962e-05	FBgn0001491
FBgn0034627.0	FBgn0034627	eEFSec	35.7429	6.73367	3.97681e-05		FBgn0265959.2	FBgn0265959	rdgC	23.388	8.33257	3.83197e-05	FBgn0050115
FBgn0038581.1	FBgn0038581	CG14314	17.2954	7.88815	3.97681e-05		FBgn0034627.0	FBgn0034627	eEFSec	35.7429	6.73367	3.97681e-05	FBgn0030582
FBgn0030701.0	FBgn0030701	CG16952	40.7543	5.307	4.01144e-05		FBgn0038581.1	FBgn0038581	CG14314	17.2954	7.88815	3.97681e-05	FBgn0031275
FBgn0026148.0	FBgn0026148	CG12253	23.9546	8.36524	4.03293e-05		FBgn0030701.0	FBgn0030701	CG16952	40.7543	5.307	4.01144e-05	FBgn0039831
FBgn0011204.3	FBgn0011204	cue	23.6656	8.34673	4.06633e-05		FBgn0026148.0	FBgn0026148	CG12253	23.9546	8.36524	4.03293e-05	FBgn0038252
FBgn0027539.1	FBgn0027539	lili	17.9706	7.93951	4.21809e-05		FBgn0011204.3	FBgn0011204	cue	23.6656	8.34673	4.06633e-05	FBgn0037736
FBgn0011272.0	FBgn0011272	RpL13	5819.23	2.49592	4.31393e-05		FBgn0027539.1	FBgn0027539	lili	17.9706	7.93951	4.21809e-05	FBgn0030787
FBgn0051064.2	FBgn0051064	CG31064	17.9312	7.93424	4.3308e-05		FBgn0011272.0	FBgn0011272	RpL13	5819.23	2.49592	4.31393e-05	FBgn0036547
FBgn0265487.33	FBgn0265487	mbl	36.9018	8.98873	4.3308e-05		FBgn0051064.2	FBgn0051064	CG31064	17.9312	7.93424	4.3308e-05	FBgn0039335
FBgn0030243.9	FBgn0030243	CG2186	17.8384	7.92307	4.56925e-05		FBgn0265487.33	FBgn0265487	mbl	36.9018	8.98873	4.3308e-05	FBgn0040609
FBgn0017579.1	FBgn0017579	RpL14	5260.24	2.06706	4.61607e-05		FBgn0019940.0	FBgn0019940	Rh6	719.998	4.23195	4.56334e-05	FBgn0042186
FBgn0031115.3	FBgn0031115	CG11710	16.6362	7.81885	4.61607e-05		FBgn0030243.9	FBgn0030243	CG2186	17.8384	7.92307	4.56925e-05	FBgn0051445
FBgn0027841.0	FBgn0027841	CstF64	18.9342	8.0092	4.66786e-05		FBgn0017579.1	FBgn0017579	RpL14	5260.24	2.06706	4.61607e-05	FBgn0032879
FBgn0264493.16	FBgn0264493	rdx	20.3216	8.11263	4.67057e-05		FBgn0031115.3	FBgn0031115	CG11710	16.6362	7.81885	4.61607e-05	FBgn0034627
FBgn0005658.1	FBgn0005658	Ets65A	29.297	8.64172	5.04139e-05		FBgn0027841.0	FBgn0027841	CstF64	18.9342	8.0092	4.66786e-05	FBgn0039055
FBgn0033192.6	FBgn0033192	Corin	26.2967	8.48291	5.07761e-05		FBgn0264493.16	FBgn0264493	rdx	20.3216	8.11263	4.67057e-05	FBgn0031492
FBgn0035591.0	FBgn0035591	CG4611	25.5459	5.84377	5.11106e-05		FBgn0005658.1	FBgn0005658	Ets65A	29.297	8.64172	5.04139e-05	FBgn0039336
FBgn0250753.7	FBgn0250753	kra	23.7798	8.33442	5.13154e-05		FBgn0033192.6	FBgn0033192	Corin	26.2967	8.48291	5.07761e-05	FBgn0031281
FBgn0003250.2	FBgn0003250	Rh4	2551.52	2.9041	5.1511e-05		FBgn0035591.0	FBgn0035591	CG4611	25.5459	5.84377	5.11106e-05	FBgn0039157
FBgn0020622.8	FBgn0020622	Pi3K21B	21.8036	8.20669	5.1511e-05		FBgn0250753.7	FBgn0250753	kra	23.7798	8.33442	5.13154e-05	FBgn0024912
FBgn0029689.3	FBgn0029689	CG6428	24.2681	8.361	5.18574e-05		FBgn0003250.2	FBgn0003250	Rh4	2551.52	2.9041	5.1511e-05	FBgn0030829
FBgn0051368.1	FBgn0051368	CG31368	17.0602	7.84525	5.25333e-05		FBgn0020622.8	FBgn0020622	Pi3K21B	21.8036	8.20669	5.1511e-05	FBgn0040778
FBgn0029834.3	FBgn0029834	CG5937	33.8576	6.26455	5.2702e-05		FBgn0029689.3	FBgn0029689	CG6428	24.2681	8.361	5.18574e-05	FBgn0030759
FBgn0011230.1	FBgn0011230	poe	239.222	2.3928	5.39578e-05		FBgn0051368.1	FBgn0051368	CG31368	17.0602	7.84525	5.25333e-05	FBgn0015040
FBgn0036815.5	FBgn0036815	HipHop	18.3349	7.94774	5.49522e-05		FBgn0029834.3	FBgn0029834	CG5937	33.8576	6.26455	5.2702e-05	FBgn0037633
FBgn0015288.0	FBgn0015288	RpL22	7164.96	1.66356	5.61551e-05		FBgn0011230.1	FBgn0011230	poe	239.222	2.3928	5.39578e-05	FBgn0039089
FBgn0036973.0	FBgn0036973	Rbbp5	16.4819	7.79098	5.61551e-05		FBgn0036815.5	FBgn0036815	HipHop	18.3349	7.94774	5.49522e-05	FBgn0000320
FBgn0040778.0	FBgn0040778	CG17977	35.1298	8.89247	5.64755e-05		FBgn0015288.0	FBgn0015288	RpL22	7164.96	1.66356	5.61551e-05	FBgn0011818
FBgn0283521.113	FBgn0283521	lola	17.9409	7.91337	5.64755e-05		FBgn0036973.0	FBgn0036973	Rbbp5	16.4819	7.79098	5.61551e-05	FBgn0039381
FBgn0001612.0	FBgn0001612	Grip91	22.6665	8.2539	5.67152e-05		FBgn0040778.0	FBgn0040778	CG17977	35.1298	8.89247	5.64755e-05	FBgn0038576
FBgn0038536.0	FBgn0038536	CG7655	25.3364	5.82592	5.84074e-05		FBgn0283521.113	FBgn0283521	lola	17.9409	7.91337	5.64755e-05	FBgn0038056
FBgn0037743.0	FBgn0037743	Alg12	32.2237	5.73583	5.98293e-05		FBgn0001612.0	FBgn0001612	Grip91	22.6665	8.2539	5.67152e-05	FBgn0033739
FBgn0015797.5	FBgn0015797	Rab6	17.7427	7.89195	6.09448e-05		FBgn0038536.0	FBgn0038536	CG7655	25.3364	5.82592	5.84074e-05	FBgn0267698
FBgn0036124.0	FBgn0036124	CG7839	27.1525	6.34618	6.11711e-05		FBgn0037743.0	FBgn0037743	Alg12	32.2237	5.73583	5.98293e-05	FBgn0024975
FBgn0029894.7	FBgn0029894	CG14440	20.8258	8.12438	6.18891e-05		FBgn0015797.5	FBgn0015797	Rab6	17.7427	7.89195	6.09448e-05	FBgn0040351
FBgn0025574.5	FBgn0025574	Pli	20.8935	8.12674	6.29747e-05		FBgn0036124.0	FBgn0036124	CG7839	27.1525	6.34618	6.11711e-05	FBgn0037801
FBgn0017590.6	FBgn0017590	klg	139.106	4.76691	6.37129e-05		FBgn0029894.7	FBgn0029894	CG14440	20.8258	8.12438	6.18891e-05	FBgn0031897
FBgn0031895.0	FBgn0031895	CG4497	18.8429	7.97385	6.43337e-05		FBgn0025574.5	FBgn0025574	Pli	20.8935	8.12674	6.29747e-05	FBgn0037698
FBgn0036202.9	FBgn0036202	loaf	28.3424	8.56923	6.4457e-05		FBgn0017590.6	FBgn0017590	klg	139.106	4.76691	6.37129e-05	FBgn0053120
FBgn0011703.0	FBgn0011703	RnrL	27.3514	8.51896	6.51267e-05		FBgn0031895.0	FBgn0031895	CG4497	18.8429	7.97385	6.43337e-05	FBgn0033615
FBgn0036986.2	FBgn0036986	CG5282	15.441	7.67959	6.77993e-05		FBgn0036202.9	FBgn0036202	loaf	28.3424	8.56923	6.4457e-05	FBgn0038013
FBgn0031064.5	FBgn0031064	CG12531	25.1806	8.39304	6.80767e-05		FBgn0250753.6	FBgn0250753	kra	21.0711	8.13801	6.50383e-05	FBgn0261647
FBgn0032225.0	FBgn0032225	CG5022	18.5751	7.94795	7.05225e-05		FBgn0011703.0	FBgn0011703	RnrL	27.3514	8.51896	6.51267e-05	FBgn0029834
FBgn0051522.4	FBgn0051522	CG31522	18.4501	7.93113	7.47513e-05		FBgn0036986.2	FBgn0036986	CG5282	15.441	7.67959	6.77993e-05	FBgn0029002
FBgn0003261.20	FBgn0003261	Rm62	604.1	2.08809	7.65742e-05		FBgn0031064.5	FBgn0031064	CG12531	25.1806	8.39304	6.80767e-05	FBgn0032284
FBgn0037107.6	FBgn0037107	CG7166	25.8572	8.42197	7.67983e-05		FBgn0031453.19	FBgn0031453	Bacc	21.8103	8.18119	6.92043e-05	FBgn0034567
FBgn0033159.6	FBgn0033159	Dscam1	24.786	8.35724	7.98039e-05		FBgn0032225.0	FBgn0032225	CG5022	18.5751	7.94795	7.05225e-05	FBgn0034723
FBgn0000018.1	FBgn0000018	abo	22.7155	8.22861	7.98459e-05		FBgn0051522.4	FBgn0051522	CG31522	18.4501	7.93113	7.47513e-05	FBgn0011582
FBgn0037543.0	FBgn0037543	CG10903	17.7295	7.86866	7.9973e-05		FBgn0003261.20	FBgn0003261	Rm62	604.1	2.08809	7.65742e-05	FBgn0015929
FBgn0038654.2	FBgn0038654	CG14298	24.8358	5.88155	8.32133e-05		FBgn0037107.6	FBgn0037107	CG7166	25.8572	8.42197	7.67983e-05	FBgn0035754
FBgn0263353.8	FBgn0263353	CG11000	20.9262	8.10594	8.32133e-05		FBgn0033159.6	FBgn0033159	Dscam1	24.786	8.35724	7.98039e-05	FBgn0011291
FBgn0263220.5	FBgn0263220	Hk	21.6466	8.15441	8.3263e-05		FBgn0000018.1	FBgn0000018	abo	22.7155	8.22861	7.98459e-05	FBgn0243513
FBgn0033539.0	FBgn0033539	Git	25.8639	5.84284	8.34693e-05		FBgn0037543.0	FBgn0037543	CG10903	17.7295	7.86866	7.9973e-05	FBgn0035953
FBgn0265991.5	FBgn0265991	Zasp52	17.0774	7.80671	9.04078e-05		FBgn0038654.2	FBgn0038654	CG14298	24.8358	5.88155	8.32133e-05	FBgn0032023
FBgn0030660.0	FBgn0030660	CG8097	15.7185	7.68322	9.17893e-05		FBgn0263353.8	FBgn0263353	CG11000	20.9262	8.10594	8.32133e-05	FBgn0033657
FBgn0082598.2	FBgn0082598	akirin	17.0375	7.79845	9.17893e-05		FBgn0263220.5	FBgn0263220	Hk	21.6466	8.15441	8.3263e-05	FBgn0003328
FBgn0039927.5	FBgn0039927	CG11155	19.2361	7.97324	9.32243e-05		FBgn0033539.0	FBgn0033539	Git	25.8639	5.84284	8.34693e-05	FBgn0030006
FBgn0030091.2	FBgn0030091	CG7065	19.2204	7.97305	9.46876e-05		FBgn0265991.5	FBgn0265991	Zasp52	17.0774	7.80671	9.04078e-05	FBgn0038959
FBgn0032002.0	FBgn0032002	CG8353	26.4655	8.43543	9.54057e-05		FBgn0030660.0	FBgn0030660	CG8097	15.7185	7.68322	9.17893e-05	FBgn0035816
FBgn0040236.5	FBgn0040236	c11.1	16.4457	7.74481	9.54057e-05		FBgn0082598.2	FBgn0082598	akirin	17.0375	7.79845	9.17893e-05	FBgn0032221
FBgn0030100.2	FBgn0030100	CG12106	22.4097	8.19383	9.55209e-05		FBgn0283521.119	FBgn0283521	lola	14.9064	7.60404	9.27405e-05	FBgn0050089
FBgn0034094.3	FBgn0034094	Tsf3	17.1951	7.80772	9.55209e-05		FBgn0039927.5	FBgn0039927	CG11155	19.2361	7.97324	9.32243e-05	FBgn0046225
FBgn0036553.1	FBgn0036553	CG17027	20.6159	6.20739	9.55209e-05		FBgn0030091.2	FBgn0030091	CG7065	19.2204	7.97305	9.46876e-05	FBgn0264492
FBgn0037328.0	FBgn0037328	RpL35A	3353.06	2.13668	9.55209e-05		FBgn0032002.0	FBgn0032002	CG8353	26.4655	8.43543	9.54057e-05	FBgn0040918
FBgn0037976.6	FBgn0037976	Tk	17.1272	7.80384	9.55209e-05		FBgn0040236.5	FBgn0040236	c11.1	16.4457	7.74481	9.54057e-05	FBgn0037071
FBgn0033264.0	FBgn0033264	Nup50	28.7405	5.2348	9.82181e-05		FBgn0030100.2	FBgn0030100	CG12106	22.4097	8.19383	9.55209e-05	FBgn0039544
FBgn0053158.1	FBgn0053158	CG33158	18.9817	7.94993	9.82181e-05		FBgn0034094.3	FBgn0034094	Tsf3	17.1951	7.80772	9.55209e-05	FBgn0259213
FBgn0052428.4	FBgn0052428	CG32428	22.5612	8.19967	9.84506e-05		FBgn0036553.1	FBgn0036553	CG17027	20.6159	6.20739	9.55209e-05	FBgn0031873
FBgn0264078.13	FBgn0264078	Flo2	19.9327	8.01691	9.99616e-05		FBgn0037328.0	FBgn0037328	RpL35A	3353.06	2.13668	9.55209e-05	FBgn0038070
FBgn0036570.0	FBgn0036570	IntS9	17.8144	7.8523	0.000101789		FBgn0037976.6	FBgn0037976	Tk	17.1272	7.80384	9.55209e-05	FBgn0037743
FBgn0037638.1	FBgn0037638	CG8379	14.7015	7.56369	0.000115883		FBgn0033264.0	FBgn0033264	Nup50	28.7405	5.2348	9.82181e-05	FBgn0039612
FBgn0031005.1	FBgn0031005	Hs3st-B	17.5078	7.81713	0.000118302		FBgn0053158.1	FBgn0053158	CG33158	18.9817	7.94993	9.82181e-05	FBgn0037339
FBgn0039403.0	FBgn0039403	Sld5	16.7575	7.75268	0.000120793		FBgn0052428.4	FBgn0052428	CG32428	22.5612	8.19967	9.84506e-05	FBgn0028369
FBgn0014010.6	FBgn0014010	Rab5	27.0304	8.44113	0.000122556		FBgn0264078.13	FBgn0264078	Flo2	19.9327	8.01691	9.99616e-05	FBgn0039654
FBgn0261597.2	FBgn0261597	RpS26	11673	2.07491	0.000122556		FBgn0036570.0	FBgn0036570	IntS9	17.8144	7.8523	0.000101789	FBgn0033932
FBgn0037207.7	FBgn0037207	Mes2	14.1842	7.50757	0.000124435		FBgn0037638.1	FBgn0037638	CG8379	14.7015	7.56369	0.000115883	FBgn0037778
FBgn0266464.2	FBgn0266464	Nsf2	16.8994	7.75912	0.000124531		FBgn0031005.1	FBgn0031005	Hs3st-B	17.5078	7.81713	0.000118302	FBgn0032513
FBgn0001168.3	FBgn0001168	h	18.6957	7.90299	0.000127847		FBgn0039403.0	FBgn0039403	Sld5	16.7575	7.75268	0.000120793	FBgn0038767
FBgn0028743.7	FBgn0028743	Dhit	21.6316	8.11532	0.000127847		FBgn0014010.6	FBgn0014010	Rab5	27.0304	8.44113	0.000122556	FBgn0032701
FBgn0031769.2	FBgn0031769	CG9135	17.3038	7.78997	0.000127847		FBgn0261597.2	FBgn0261597	RpS26	11673	2.07491	0.000122556	FBgn0025595
FBgn0033905.0	FBgn0033905	CG18324	18.5549	7.89522	0.000127847		FBgn0040236.3	FBgn0040236	c11.1	14.5685	7.54584	0.000123434	FBgn0035532
FBgn0015321.6	FBgn0015321	Ubc4	28.1163	4.6159	0.000128628		FBgn0037207.7	FBgn0037207	Mes2	14.1842	7.50757	0.000124435	FBgn0043002
FBgn0016930.5	FBgn0016930	Dyrk2	18.0668	7.85194	0.000128628		FBgn0266464.2	FBgn0266464	Nsf2	16.8994	7.75912	0.000124531	FBgn0036519
FBgn0036349.0	FBgn0036349	SNCF	26.5174	8.40642	0.000128628		FBgn0001168.3	FBgn0001168	h	18.6957	7.90299	0.000127847	FBgn0261258
FBgn0029868.4	FBgn0029868	ND-B16.6	177.543	2.08952	0.000129083		FBgn0028743.7	FBgn0028743	Dhit	21.6316	8.11532	0.000127847	FBgn0032979
FBgn0036772.0	FBgn0036772	CG5290	14.828	7.56591	0.000129083		FBgn0031769.2	FBgn0031769	CG9135	17.3038	7.78997	0.000127847	FBgn0039650
FBgn0036165.31	FBgn0036165	chrb	26.2349	8.38917	0.000129165		FBgn0033905.0	FBgn0033905	CG18324	18.5549	7.89522	0.000127847	FBgn0025109
FBgn0250850.3	FBgn0250850	rig	14.5298	7.5348	0.000129211		FBgn0283521.18	FBgn0283521	lola	25.161	8.3343	0.000127847	FBgn0085382
FBgn0034729.0	FBgn0034729	CG10344	15.1876	7.59914	0.000130465		FBgn0015321.6	FBgn0015321	Ubc4	28.1163	4.6159	0.000128628	FBgn0040305
FBgn0037106.0	FBgn0037106	CG11307	21.8875	8.12427	0.00013333		FBgn0016930.5	FBgn0016930	Dyrk2	18.0668	7.85194	0.000128628	FBgn0034514
FBgn0020238.5	FBgn0020238	14-3-3Îµ	17.6379	7.80896	0.000137329		FBgn0036349.0	FBgn0036349	SNCF	26.5174	8.40642	0.000128628	FBgn0027499
FBgn0029939.2	FBgn0029939	CG9650	15.6013	7.63122	0.000137329		FBgn0029868.4	FBgn0029868	ND-B16.6	177.543	2.08952	0.000129083	FBgn0002535
FBgn0044323.9	FBgn0044323	Cka	14.3912	7.51445	0.000137329		FBgn0036772.0	FBgn0036772	CG5290	14.828	7.56591	0.000129083	FBgn0025832
FBgn0262524.1	FBgn0262524	ver	16.0653	7.67771	0.000137329		FBgn0036165.31	FBgn0036165	chrb	26.2349	8.38917	0.000129165	FBgn0261535
FBgn0000404.6	FBgn0000404	CycA	14.8234	7.55665	0.000139109		FBgn0250850.3	FBgn0250850	rig	14.5298	7.5348	0.000129211	FBgn0036480
FBgn0250732.2	FBgn0250732	gfzf	20.2386	8.00391	0.000142739		FBgn0034729.0	FBgn0034729	CG10344	15.1876	7.59914	0.000130465	FBgn0037941
FBgn0023179.11	FBgn0023179	amon	19.7942	5.86736	0.000147175		FBgn0037106.0	FBgn0037106	CG11307	21.8875	8.12427	0.00013333	FBgn0259728
FBgn0266717.9	FBgn0266717	Bruce	15.2951	7.59688	0.000147423		FBgn0031453.2	FBgn0031453	Bacc	35.652	5.45532	0.000136309	FBgn0034433
FBgn0010488.3	FBgn0010488	NAT1	16.7763	7.72559	0.000152969		FBgn0020238.5	FBgn0020238	14-3-3Îµ	17.6379	7.80896	0.000137329	FBgn0262716
FBgn0024326.13	FBgn0024326	Mkk4	19.1603	7.92068	0.000152969		FBgn0029939.2	FBgn0029939	CG9650	15.6013	7.63122	0.000137329	FBgn0034081
FBgn0037232.1	FBgn0037232	Suv3	19.6842	7.95829	0.000152969		FBgn0044323.9	FBgn0044323	Cka	14.3912	7.51445	0.000137329	FBgn0053200
FBgn0035713.0	FBgn0035713	velo	75.4748	4.07982	0.00015434		FBgn0262524.1	FBgn0262524	ver	16.0653	7.67771	0.000137329	FBgn0028499
FBgn0085383.7	FBgn0085383	CG34354	19.4506	7.93915	0.00015434		FBgn0000404.6	FBgn0000404	CycA	14.8234	7.55665	0.000139109	FBgn0029172
FBgn0031174.3	FBgn0031174	CG1486	15.8695	7.64394	0.000154874		FBgn0250732.2	FBgn0250732	gfzf	20.2386	8.00391	0.000142739	FBgn0010399
FBgn0038653.26	FBgn0038653	OctÎ±2R	16.7477	7.72187	0.000155375		FBgn0263220.6	FBgn0263220	Hk	14.9546	7.56446	0.000144887	FBgn0023181
FBgn0004169.3	FBgn0004169	up	203.252	4.92834	0.000162238		FBgn0023179.11	FBgn0023179	amon	19.7942	5.86736	0.000147175	FBgn0039754
FBgn0034951.0	FBgn0034951	CG3860	17.5681	7.78627	0.000165632		FBgn0266717.9	FBgn0266717	Bruce	15.2951	7.59688	0.000147423	FBgn0039702
FBgn0263355.15	FBgn0263355	CG31688	18.9177	7.8909	0.000165632		FBgn0010488.3	FBgn0010488	NAT1	16.7763	7.72559	0.000152969	FBgn0032850
FBgn0053639.4	FBgn0053639	CG33639	20.1271	7.97733	0.000172598		FBgn0024326.13	FBgn0024326	Mkk4	19.1603	7.92068	0.000152969	FBgn0083945
FBgn0262887.0	FBgn0262887	lncRNA:CR43242	15.6877	7.61735	0.000173439		FBgn0037232.1	FBgn0037232	Suv3	19.6842	7.95829	0.000152969	FBgn0031321
FBgn0024913.2	FBgn0024913	ActÎ²	14.1149	7.46437	0.000173964		FBgn0035713.0	FBgn0035713	velo	75.4748	4.07982	0.00015434	FBgn0051361
FBgn0033504.1	FBgn0033504	CAP	15.0481	7.55902	0.000173964		FBgn0085383.7	FBgn0085383	CG34354	19.4506	7.93915	0.00015434	FBgn0028953
FBgn0085382.5	FBgn0085382	CG34353	30.8883	8.58707	0.000173964		FBgn0031174.3	FBgn0031174	CG1486	15.8695	7.64394	0.000154874	FBgn0042127
FBgn0030272.2	FBgn0030272	CG15201	17.04	7.73321	0.000175879		FBgn0038653.26	FBgn0038653	OctÎ±2R	16.7477	7.72187	0.000155375	FBgn0033767
FBgn0026015.1	FBgn0026015	Top3Î²	287.626	2.74098	0.000177582		FBgn0004169.3	FBgn0004169	up	203.252	4.92834	0.000162238	FBgn0031036
FBgn0050295.1	FBgn0050295	Ipk1	24.382	6.40304	0.000183504		FBgn0034951.0	FBgn0034951	CG3860	17.5681	7.78627	0.000165632	FBgn0004359
FBgn0259239.7	FBgn0259239	CG42337	19.1098	7.89445	0.000183504		FBgn0263355.15	FBgn0263355	CG31688	18.9177	7.8909	0.000165632	FBgn0003257
FBgn0033721.0	FBgn0033721	CG13159	26.2501	8.34854	0.000184219		FBgn0053639.4	FBgn0053639	CG33639	20.1271	7.97733	0.000172598	FBgn0034590
FBgn0031435.0	FBgn0031435	Elba2	16.7734	7.70336	0.000189105		FBgn0032023.2	FBgn0032023	CG14274	16.3108	7.67253	0.000172904	FBgn0005658
FBgn0031997.2	FBgn0031997	PGAP5	14.0477	7.44662	0.000191717		FBgn0262887.0	FBgn0262887	lncRNA:CR43242	15.6877	7.61735	0.000173439	FBgn0030246
FBgn0263231.6	FBgn0263231	bel	14.9808	7.53553	0.000198301		FBgn0024913.2	FBgn0024913	ActÎ²	14.1149	7.46437	0.000173964	FBgn0031716
FBgn0265101.3	FBgn0265101	Sgt1	13.7278	7.4106	0.00019947		FBgn0033504.1	FBgn0033504	CAP	15.0481	7.55902	0.000173964	FBgn0243511
FBgn0016061.5	FBgn0016061	side	18.3304	7.82196	0.00020916		FBgn0085382.5	FBgn0085382	CG34353	30.8883	8.58707	0.000173964	FBgn0038837
FBgn0014863.4	FBgn0014863	Mlp84B	29.746	5.07483	0.00020983		FBgn0030272.2	FBgn0030272	CG15201	17.04	7.73321	0.000175879	FBgn0032486
FBgn0030793.0	FBgn0030793	Rai1	13.0644	7.33331	0.00020983		FBgn0026015.1	FBgn0026015	Top3Î²	287.626	2.74098	0.000177582	FBgn0033486
FBgn0000412.2	FBgn0000412	D1	19.5002	7.90467	0.000223891		FBgn0050295.1	FBgn0050295	Ipk1	24.382	6.40304	0.000183504	FBgn0083952
FBgn0259143.14	FBgn0259143	CG42258	17.6305	7.75776	0.000223891		FBgn0259239.7	FBgn0259239	CG42337	19.1098	7.89445	0.000183504	FBgn0031483
FBgn0037581.0	FBgn0037581	CG7352	13.1882	7.34067	0.000226566		FBgn0033721.0	FBgn0033721	CG13159	26.2501	8.34854	0.000184219	FBgn0037297
FBgn0033948.0	FBgn0033948	CG12863	16.6848	7.67715	0.000229054		FBgn0031435.0	FBgn0031435	Elba2	16.7734	7.70336	0.000189105	FBgn0035524
FBgn0037672.1	FBgn0037672	sage	12.8336	7.30012	0.000230143		FBgn0031997.2	FBgn0031997	PGAP5	14.0477	7.44662	0.000191717	FBgn0039862
FBgn0039830.2	FBgn0039830	ATPsynC	3185.6	2.02183	0.000235043		FBgn0263231.6	FBgn0263231	bel	14.9808	7.53553	0.000198301	FBgn0052105
FBgn0263093.0	FBgn0263093	CR43361	18.0929	7.7893	0.000235169		FBgn0265101.3	FBgn0265101	Sgt1	13.7278	7.4106	0.00019947	FBgn0015271
FBgn0003295.1	FBgn0003295	ru	13.763	7.39928	0.000235729		FBgn0016061.5	FBgn0016061	side	18.3304	7.82196	0.00020916	FBgn0036436
FBgn0039075.9	FBgn0039075	CG4393	15.7071	7.58479	0.00023961		FBgn0014863.4	FBgn0014863	Mlp84B	29.746	5.07483	0.00020983	FBgn0035903
FBgn0061198.2	FBgn0061198	HSPC300	15.4382	7.55867	0.000240719		FBgn0030793.0	FBgn0030793	Rai1	13.0644	7.33331	0.00020983	FBgn0004395
FBgn0034403.0	FBgn0034403	CG18190	25.3956	8.2678	0.000247905		FBgn0000412.2	FBgn0000412	D1	19.5002	7.90467	0.000223891	FBgn0052647
FBgn0041097.2	FBgn0041097	robo3	22.409	8.0891	0.000248021		FBgn0259143.14	FBgn0259143	CG42258	17.6305	7.75776	0.000223891	FBgn0052163
FBgn0036193.0	FBgn0036193	CG14135	12.4368	7.24596	0.000248614		FBgn0037581.0	FBgn0037581	CG7352	13.1882	7.34067	0.000226566	FBgn0265356
FBgn0260635.1	FBgn0260635	Diap1	21.8173	8.04838	0.000250625		FBgn0033948.0	FBgn0033948	CG12863	16.6848	7.67715	0.000229054	FBgn0033264
FBgn0086451.1	FBgn0086451	l(2)k09022	26.4136	4.9088	0.000252327		FBgn0037976.5	FBgn0037976	Tk	12.7145	7.286	0.000229054	FBgn0083991
FBgn0039748.3	FBgn0039748	CG15529	22.1955	8.07302	0.00025547		FBgn0037672.1	FBgn0037672	sage	12.8336	7.30012	0.000230143	FBgn0020261
FBgn0039588.0	FBgn0039588	mIF2	40.8254	4.43542	0.000258359		FBgn0039830.2	FBgn0039830	ATPsynC	3185.6	2.02183	0.000235043	FBgn0036202
FBgn0261592.1	FBgn0261592	RpS6	3163.24	1.88855	0.00026538		FBgn0263093.0	FBgn0263093	CR43361	18.0929	7.7893	0.000235169	FBgn0026320
FBgn0002643.11	FBgn0002643	mam	59.5658	5.48077	0.000270724		FBgn0003295.1	FBgn0003295	ru	13.763	7.39928	0.000235729	FBgn0037726
FBgn0043455.0	FBgn0043455	CG5986	107.142	5.07391	0.00027385		FBgn0039075.9	FBgn0039075	CG4393	15.7071	7.58479	0.00023961	FBgn0000078
FBgn0032822.0	FBgn0032822	CG10466	12.5619	7.24954	0.000278852		FBgn0061198.2	FBgn0061198	HSPC300	15.4382	7.55867	0.000240719	FBgn0035249
FBgn0037384.2	FBgn0037384	dgrn	22.933	5.20275	0.000278852		FBgn0034403.0	FBgn0034403	CG18190	25.3956	8.2678	0.000247905	FBgn0267824
FBgn0031077.0	FBgn0031077	THADA	16.7157	7.65749	0.000285238		FBgn0041097.2	FBgn0041097	robo3	22.409	8.0891	0.000248021	FBgn0020269
FBgn0038815.3	FBgn0038815	CG5466	22.1223	8.05107	0.000292053		FBgn0036193.0	FBgn0036193	CG14135	12.4368	7.24596	0.000248614	FBgn0002525
FBgn0011769.0	FBgn0011769	Fdx1	14.0892	7.41122	0.000292394		FBgn0260635.1	FBgn0260635	Diap1	21.8173	8.04838	0.000250625	FBgn0038760
FBgn0030096.6	FBgn0030096	Zpr1	16.2281	7.60736	0.000296713		FBgn0086451.1	FBgn0086451	l(2)k09022	26.4136	4.9088	0.000252327	FBgn0005636
FBgn0052813.3	FBgn0052813	CG32813	13.6974	7.36659	0.000296713		FBgn0039748.3	FBgn0039748	CG15529	22.1955	8.07302	0.00025547	FBgn0030659
FBgn0024183.18	FBgn0024183	vig	14.4636	7.44098	0.000303042		FBgn0039588.0	FBgn0039588	mIF2	40.8254	4.43542	0.000258359	FBgn0038238
FBgn0053653.4	FBgn0053653	Cadps	33.2291	8.62123	0.000303042		FBgn0261592.1	FBgn0261592	RpS6	3163.24	1.88855	0.00026538	FBgn0027538
FBgn0015949.4	FBgn0015949	hrg	102.903	4.58954	0.000308917		FBgn0002643.11	FBgn0002643	mam	59.5658	5.48077	0.000270724	FBgn0260748
FBgn0030574.5	FBgn0030574	sbm	12.8326	7.26649	0.00031587		FBgn0043455.0	FBgn0043455	CG5986	107.142	5.07391	0.00027385	FBgn0039207
FBgn0036899.2	FBgn0036899	tey	12.0169	7.1715	0.000319428		FBgn0032822.0	FBgn0032822	CG10466	12.5619	7.24954	0.000278852	FBgn0036987
FBgn0033697.2	FBgn0033697	Cyp6t3	15.9079	7.57088	0.000319698		FBgn0037384.2	FBgn0037384	dgrn	22.933	5.20275	0.000278852	FBgn0050424
FBgn0031314.0	FBgn0031314	IntS14	13.636	7.35128	0.000320657		FBgn0031077.0	FBgn0031077	THADA	16.7157	7.65749	0.000285238	FBgn0037224
FBgn0003969.1	FBgn0003969	vap	22.2247	8.04731	0.000322964		FBgn0038815.3	FBgn0038815	CG5466	22.1223	8.05107	0.000292053	FBgn0032414
FBgn0033400.1	FBgn0033400	CG2063	18.2731	7.7665	0.00032305		FBgn0011769.0	FBgn0011769	Fdx1	14.0892	7.41122	0.000292394	FBgn0030122
FBgn0027795.0	FBgn0027795	CG14785	16.8056	7.64779	0.000323929		FBgn0030096.6	FBgn0030096	Zpr1	16.2281	7.60736	0.000296713	FBgn0035101
FBgn0011481.13	FBgn0011481	Ssdp	12.9483	7.27436	0.000338569		FBgn0052813.3	FBgn0052813	CG32813	13.6974	7.36659	0.000296713	FBgn0030037
FBgn0000108.12	FBgn0000108	Appl	12.406	7.20789	0.000344827		FBgn0024183.18	FBgn0024183	vig	14.4636	7.44098	0.000303042	FBgn0270927
FBgn0029514.1	FBgn0029514	CG9166	18.232	7.75694	0.000348528		FBgn0053653.4	FBgn0053653	Cadps	33.2291	8.62123	0.000303042	FBgn0034086
FBgn0033092.0	FBgn0033092	Rpp25	14.6871	7.44787	0.000358028		FBgn0015949.4	FBgn0015949	hrg	102.903	4.58954	0.000308917	FBgn0039214
FBgn0053126.2	FBgn0053126	NLaz	14.2068	7.39817	0.000361234		FBgn0030574.5	FBgn0030574	sbm	12.8326	7.26649	0.00031587	FBgn0030871
FBgn0031497.0	FBgn0031497	SerRS	15.7153	7.53748	0.000372658		FBgn0036899.2	FBgn0036899	tey	12.0169	7.1715	0.000319428	FBgn0035279
FBgn0034286.3	FBgn0034286	dpr13	14.733	7.44562	0.000372704		FBgn0033697.2	FBgn0033697	Cyp6t3	15.9079	7.57088	0.000319698	FBgn0011703
FBgn0004177.2	FBgn0004177	mts	12.867	7.25419	0.000374335		FBgn0031314.0	FBgn0031314	IntS14	13.636	7.35128	0.000320657	FBgn0040308
FBgn0030657.1	FBgn0030657	cerv	16.95	7.64635	0.000374335		FBgn0003969.1	FBgn0003969	vap	22.2247	8.04731	0.000322964	FBgn0085422
FBgn0036271.3	FBgn0036271	Pbgs	11.9832	7.15108	0.000374335		FBgn0033400.1	FBgn0033400	CG2063	18.2731	7.7665	0.00032305	FBgn0037435
FBgn0039066.4	FBgn0039066	EloA	14.6779	7.43788	0.00037647		FBgn0027795.0	FBgn0027795	CG14785	16.8056	7.64779	0.000323929	FBgn0034572
FBgn0031391.1	FBgn0031391	CG11723	15.0615	7.47386	0.000380929		FBgn0011481.13	FBgn0011481	Ssdp	12.9483	7.27436	0.000338569	FBgn0035407
FBgn0035164.1	FBgn0035164	CG13901	11.6455	7.10598	0.000383612		FBgn0000108.12	FBgn0000108	Appl	12.406	7.20789	0.000344827	FBgn0032105
FBgn0042094.0	FBgn0042094	Ak3	15.8847	7.54782	0.000383612		FBgn0029514.1	FBgn0029514	CG9166	18.232	7.75694	0.000348528	FBgn0259143
FBgn0266566.0	FBgn0266566	CG45105	13.7184	7.34	0.000383612		FBgn0033092.0	FBgn0033092	Rpp25	14.6871	7.44787	0.000358028	FBgn0031051
FBgn0003884.2	FBgn0003884	Î±Tub84B	6096.72	2.38657	0.000384243		FBgn0053126.2	FBgn0053126	NLaz	14.2068	7.39817	0.000361234	FBgn0036124
FBgn0022786.0	FBgn0022786	Hira	12.5908	7.21769	0.000386042		FBgn0003261.11	FBgn0003261	Rm62	13.9217	7.36662	0.000366523	FBgn0036141
FBgn0032923.3	FBgn0032923	Pld3	13.643	7.32873	0.000389663		FBgn0283521.34	FBgn0283521	lola	15.6821	7.53436	0.000372367	FBgn0027574
FBgn0051957.1	FBgn0051957	CG31957	12.9628	7.25724	0.000391329		FBgn0031497.0	FBgn0031497	SerRS	15.7153	7.53748	0.000372658	FBgn0035721
FBgn0038156.2	FBgn0038156	side-IV	84.7436	5.08154	0.000397061		FBgn0034286.3	FBgn0034286	dpr13	14.733	7.44562	0.000372704	FBgn0051122
FBgn0039829.0	FBgn0039829	CG15561	13.7152	7.33324	0.000397061		FBgn0004177.2	FBgn0004177	mts	12.867	7.25419	0.000374335	FBgn0036349
FBgn0041775.5	FBgn0041775	tral	18.1479	7.72861	0.000407566		FBgn0030657.1	FBgn0030657	cerv	16.95	7.64635	0.000374335	FBgn0062449
FBgn0040688.1	FBgn0040688	CG12483	16.7343	7.61103	0.000426445		FBgn0036271.3	FBgn0036271	Pbgs	11.9832	7.15108	0.000374335	FBgn0032002
FBgn0263740.4	FBgn0263740	eIF2Î³	11.256	7.04544	0.000427587		FBgn0039066.4	FBgn0039066	EloA	14.6779	7.43788	0.00037647	FBgn0037521
FBgn0034397.0	FBgn0034397	CG15082	17.6847	7.68678	0.000429637		FBgn0031391.1	FBgn0031391	CG11723	15.0615	7.47386	0.000380929	FBgn0033192
FBgn0037746.0	FBgn0037746	CG8478	14.2343	7.37643	0.000429637		FBgn0035164.1	FBgn0035164	CG13901	11.6455	7.10598	0.000383612	FBgn0010425
FBgn0038344.2	FBgn0038344	obe	18.32	5.94558	0.000429637		FBgn0042094.0	FBgn0042094	Ak3	15.8847	7.54782	0.000383612	FBgn0037016
FBgn0262869.6	FBgn0262869	Gfrl	17.6254	7.67564	0.000444514		FBgn0266566.0	FBgn0266566	CG45105	13.7184	7.34	0.000383612	FBgn0033721
FBgn0263112.6	FBgn0263112	Mitf	11.5215	7.07262	0.000448956		FBgn0003884.2	FBgn0003884	Î±Tub84B	6096.72	2.38657	0.000384243	FBgn0036165
FBgn0030761.8	FBgn0030761	CG9784	12.2127	7.15403	0.000450811		FBgn0022786.0	FBgn0022786	Hira	12.5908	7.21769	0.000386042	FBgn0031188
FBgn0029975.2	FBgn0029975	spidey	103.15	3.92584	0.000464811		FBgn0032923.3	FBgn0032923	Pld3	13.643	7.32873	0.000389663	FBgn0039492
FBgn0025777.9	FBgn0025777	homer	14.1795	7.36181	0.000465962		FBgn0051957.1	FBgn0051957	CG31957	12.9628	7.25724	0.000391329	FBgn0037130
FBgn0038640.0	FBgn0038640	CG7706	18.6603	5.29483	0.0004755		FBgn0038156.2	FBgn0038156	side-IV	84.7436	5.08154	0.000397061	FBgn0085432
FBgn0015778.20	FBgn0015778	rin	12.7827	7.20965	0.000485961		FBgn0039829.0	FBgn0039829	CG15561	13.7152	7.33324	0.000397061	FBgn0033060
FBgn0038854.0	FBgn0038854	CG7044	21.3969	6.15205	0.00049164		FBgn0041775.5	FBgn0041775	tral	18.1479	7.72861	0.000407566	FBgn0000479
FBgn0025634.1	FBgn0025634	CG13367	11.0676	7.00509	0.000495013		FBgn0040688.1	FBgn0040688	CG12483	16.7343	7.61103	0.000426445	FBgn0086451
FBgn0038301.1	FBgn0038301	CG6654	12.0149	7.1212	0.000497764		FBgn0263740.4	FBgn0263740	eIF2Î³	11.256	7.04544	0.000427587	FBgn0022338
FBgn0031434.0	FBgn0031434	insv	12.25	7.15047	0.000498179		FBgn0034397.0	FBgn0034397	CG15082	17.6847	7.68678	0.000429637	FBgn0050263
FBgn0030571.0	FBgn0030571	CG14414	137.467	2.01832	0.000505231		FBgn0037746.0	FBgn0037746	CG8478	14.2343	7.37643	0.000429637	FBgn0028509
FBgn0000024.0	FBgn0000024	Ace	11.1631	7.01439	0.000506249		FBgn0038344.2	FBgn0038344	obe	18.32	5.94558	0.000429637	FBgn0037107
FBgn0037809.0	FBgn0037809	CG12818	17.0328	7.61213	0.000506249		FBgn0262869.6	FBgn0262869	Gfrl	17.6254	7.67564	0.000444514	FBgn0053202
FBgn0085443.1	FBgn0085443	spri	15.3585	7.46315	0.000507252		FBgn0263112.6	FBgn0263112	Mitf	11.5215	7.07262	0.000448956	FBgn0039271
FBgn0265598.7	FBgn0265598	Bx	14.6969	7.40422	0.000509163		FBgn0030761.8	FBgn0030761	CG9784	12.2127	7.15403	0.000450811	FBgn0261238
FBgn0038894.1	FBgn0038894	CG15497	12.5787	7.1801	0.000524743		FBgn0029975.2	FBgn0029975	spidey	103.15	3.92584	0.000464811	FBgn0259716
FBgn0036195.0	FBgn0036195	Dnai2	17.3413	5.18642	0.000545071		FBgn0025777.9	FBgn0025777	homer	14.1795	7.36181	0.000465962	FBgn0259175
FBgn0039234.6	FBgn0039234	Nct	18.293	7.70158	0.000545797		FBgn0038640.0	FBgn0038640	CG7706	18.6603	5.29483	0.0004755	FBgn0004516
FBgn0026418.0	FBgn0026418	Hsc70Cb	11.6795	7.06985	0.00054716		FBgn0015778.20	FBgn0015778	rin	12.7827	7.20965	0.000485961	FBgn0033539
FBgn0010501.1	FBgn0010501	Dcp-1	13.1078	7.23131	0.00055991		FBgn0038854.0	FBgn0038854	CG7044	21.3969	6.15205	0.00049164	FBgn0261850
FBgn0030006.0	FBgn0030006	CG17982	33.2664	4.61246	0.00055991		FBgn0025634.1	FBgn0025634	CG13367	11.0676	7.00509	0.000495013	FBgn0019972
FBgn0002590.1	FBgn0002590	RpS5a	2449.21	1.96866	0.000563372		FBgn0038301.1	FBgn0038301	CG6654	12.0149	7.1212	0.000497764	FBgn0036614
FBgn0004374.0	FBgn0004374	neb	13.5875	7.27466	0.000582174		FBgn0031434.0	FBgn0031434	insv	12.25	7.15047	0.000498179	FBgn0026575
FBgn0023083.7	FBgn0023083	fray	20.7074	7.86351	0.000591245		FBgn0030571.0	FBgn0030571	CG14414	137.467	2.01832	0.000505231	FBgn0034911
FBgn0038235.0	FBgn0038235	CG8461	13.3761	7.25301	0.000593304		FBgn0038815.6	FBgn0038815	CG5466	124.422	2.81978	0.000506192	FBgn0085386
FBgn0034654.1	FBgn0034654	eIF3k	469.77	2.03443	0.000626908		FBgn0000024.0	FBgn0000024	Ace	11.1631	7.01439	0.000506249	FBgn0037703
FBgn0035036.0	FBgn0035036	CG4707	16.6301	7.54848	0.000631483		FBgn0037809.0	FBgn0037809	CG12818	17.0328	7.61213	0.000506249	FBgn0035591
FBgn0005649.6	FBgn0005649	Rox8	12.9307	7.19554	0.000635506		FBgn0085443.1	FBgn0085443	spri	15.3585	7.46315	0.000507252	FBgn0034403
FBgn0015737.5	FBgn0015737	Hmu	14.6252	7.3692	0.000636727		FBgn0265598.7	FBgn0265598	Bx	14.6969	7.40422	0.000509163	FBgn0051810
FBgn0020386.13	FBgn0020386	Pdk1	10.5246	6.90323	0.000639582		FBgn0038894.1	FBgn0038894	CG15497	12.5787	7.1801	0.000524743	FBgn0046687
FBgn0032330.2	FBgn0032330	Samuel	14.1035	7.31808	0.000639582		FBgn0036195.0	FBgn0036195	Dnai2	17.3413	5.18642	0.000545071	FBgn0036494
FBgn0036888.3	FBgn0036888	CG9330	15.3838	5.67612	0.000639582		FBgn0039234.6	FBgn0039234	Nct	18.293	7.70158	0.000545797	FBgn0037336
FBgn0039617.2	FBgn0039617	DIP-Î³	11.8598	7.07237	0.000641212		FBgn0026418.0	FBgn0026418	Hsc70Cb	11.6795	7.06985	0.00054716	FBgn0038291
FBgn0264962.6	FBgn0264962	Pcf11	20.1956	7.81504	0.000651633		FBgn0010501.1	FBgn0010501	Dcp-1	13.1078	7.23131	0.00055991	FBgn0033928
FBgn0000253.2	FBgn0000253	Cam	3706.76	3.50447	0.000657644		FBgn0030006.0	FBgn0030006	CG17982	33.2664	4.61246	0.00055991	FBgn0038536
FBgn0025456.2	FBgn0025456	CREG	13.1374	7.20914	0.000664125		FBgn0002590.1	FBgn0002590	RpS5a	2449.21	1.96866	0.000563372	FBgn0031064
FBgn0002521.7	FBgn0002521	pho	12.095	7.09216	0.000669729		FBgn0004374.0	FBgn0004374	neb	13.5875	7.27466	0.000582174	FBgn0004622
FBgn0036274.0	FBgn0036274	CG4328	11.2508	6.99251	0.000669729		FBgn0023083.7	FBgn0023083	fray	20.7074	7.86351	0.000591245	FBgn0036291
FBgn0052554.0	FBgn0052554	CG32554	10.8065	6.93291	0.00067235		FBgn0038235.0	FBgn0038235	CG8461	13.3761	7.25301	0.000593304	FBgn0031398
FBgn0038768.2	FBgn0038768	CG4936	17.7643	5.20526	0.000674243		FBgn0034654.1	FBgn0034654	eIF3k	469.77	2.03443	0.000626908	FBgn0052095
FBgn0052226.1	FBgn0288469	Pex23	14.0019	7.29989	0.000674243		FBgn0035036.0	FBgn0035036	CG4707	16.6301	7.54848	0.000631483	FBgn0023515
FBgn0027342.2	FBgn0027342	fz4	16.0034	5.43996	0.000679553		FBgn0005649.6	FBgn0005649	Rox8	12.9307	7.19554	0.000635506	FBgn0053516
FBgn0030806.2	FBgn0030806	CG13001	11.524	7.02129	0.000679553		FBgn0015737.5	FBgn0015737	Hmu	14.6252	7.3692	0.000636727	FBgn0031351
FBgn0001218.7	FBgn0001218	Hsc70-3	12.8579	7.17647	0.000687374		FBgn0020386.13	FBgn0020386	Pdk1	10.5246	6.90323	0.000639582	FBgn0086129
FBgn0026238.2	FBgn0026238	gus	12.0482	7.08554	0.000687374		FBgn0032330.2	FBgn0032330	Samuel	14.1035	7.31808	0.000639582	FBgn0261524
FBgn0026083.17	FBgn0026083	tyf	11.6226	7.03307	0.000692971		FBgn0036888.3	FBgn0036888	CG9330	15.3838	5.67612	0.000639582	FBgn0067628
FBgn0027493.1	FBgn0027493	AdSS	12.7756	7.15749	0.00072322		FBgn0039617.2	FBgn0039617	DIP-Î³	11.8598	7.07237	0.000641212	FBgn0259822
FBgn0285947.1	FBgn0285947	RpS10b	5966.75	1.47365	0.000725488		FBgn0264962.6	FBgn0264962	Pcf11	20.1956	7.81504	0.000651633	FBgn0260970
FBgn0038100.1	FBgn0038100	Paip2	16.7535	7.53477	0.000734682		FBgn0000253.2	FBgn0000253	Cam	3706.76	3.50447	0.000657644	FBgn0085273
FBgn0038926.0	FBgn0038926	CG13409	14.3421	7.31867	0.000734682		FBgn0025456.2	FBgn0025456	CREG	13.1374	7.20914	0.000664125	FBgn0051224
FBgn0031489.3	FBgn0031489	CG17224	13.0338	7.18371	0.000738313		FBgn0002521.7	FBgn0002521	pho	12.095	7.09216	0.000669729	FBgn0033917
FBgn0035733.3	FBgn0035733	CG8641	19.5538	5.67013	0.000743779		FBgn0036274.0	FBgn0036274	CG4328	11.2508	6.99251	0.000669729	FBgn0261989
FBgn0028931.1	FBgn0028931	CG16863	16.0535	7.47244	0.000753293		FBgn0052554.0	FBgn0052554	CG32554	10.8065	6.93291	0.00067235	FBgn0043456
FBgn0037754.7	FBgn0037754	CG8500	20.2	7.78883	0.000759732		FBgn0038768.2	FBgn0038768	CG4936	17.7643	5.20526	0.000674243	FBgn0267253
FBgn0024285.2	FBgn0024285	Srp54	19.38	5.1355	0.000774655		FBgn0052226.1	FBgn0288469	Pex23	14.0019	7.29989	0.000674243	FBgn0015558
FBgn0034258.7	FBgn0034258	eIF3c	26.8279	3.41785	0.000779687		FBgn0027342.2	FBgn0027342	fz4	16.0034	5.43996	0.000679553	FBgn0038654
FBgn0039751.3	FBgn0039751	CG1983	11.3905	6.98592	0.000782145		FBgn0030806.2	FBgn0030806	CG13001	11.524	7.02129	0.000679553	FBgn0085242
FBgn0031459.3	FBgn0031459	HINT1	10.7172	6.90029	0.000797833		FBgn0001218.7	FBgn0001218	Hsc70-3	12.8579	7.17647	0.000687374	FBgn0050295
FBgn0035251.1	FBgn0035251	Vta1	15.0699	7.37259	0.000809066		FBgn0026238.2	FBgn0026238	gus	12.0482	7.08554	0.000687374	FBgn0265784
FBgn0051510.0	FBgn0051510	CG31510	11.6369	7.01127	0.000809066		FBgn0026083.17	FBgn0026083	tyf	11.6226	7.03307	0.000692971	FBgn0033616
FBgn0030973.15	FBgn0030973	CG7332	16.2571	7.47662	0.000816876		FBgn0027493.1	FBgn0027493	AdSS	12.7756	7.15749	0.00072322	FBgn0036735
FBgn0002921.41	FBgn0002921	AtpÎ±	518.461	2.41122	0.000822201		FBgn0285947.1	FBgn0285947	RpS10b	5966.75	1.47365	0.000725488	FBgn0262103
FBgn0035421.1	FBgn0035421	nSMase	11.7621	7.02245	0.00082849		FBgn0038100.1	FBgn0038100	Paip2	16.7535	7.53477	0.000734682	FBgn0036143
FBgn0033773.1	FBgn0033773	Mos	11.053	6.93542	0.000841889		FBgn0038926.0	FBgn0038926	CG13409	14.3421	7.31867	0.000734682	FBgn0019686
FBgn0033928.1	FBgn0033928	Arc2	15.4533	7.40362	0.000841889		FBgn0031489.3	FBgn0031489	CG17224	13.0338	7.18371	0.000738313	FBgn0005655
FBgn0019650.8	FBgn0019650	toy	20.7789	5.72382	0.000882471		FBgn0035733.3	FBgn0035733	CG8641	19.5538	5.67013	0.000743779	FBgn0250871
FBgn0053288.0	FBgn0053288	CG33288	10.8675	6.90432	0.000883621		FBgn0028931.1	FBgn0028931	CG16863	16.0535	7.47244	0.000753293	FBgn0026148
FBgn0029663.8	FBgn0029663	CG10804	11.2169	6.94827	0.000883898		FBgn0037754.7	FBgn0037754	CG8500	20.2	7.78883	0.000759732	FBgn0051760
FBgn0030339.0	FBgn0030339	Cyp28c1	12.3582	7.08462	0.00089449		FBgn0024285.2	FBgn0024285	Srp54	19.38	5.1355	0.000774655	FBgn0051729
FBgn0038519.5	FBgn0038519	Prx3	22.4838	7.91072	0.000901467		FBgn0034258.7	FBgn0034258	eIF3c	26.8279	3.41785	0.000779687	FBgn0035624
FBgn0034290.4	FBgn0034290	CG5773	24.1962	4.45454	0.000911268		FBgn0039751.3	FBgn0039751	CG1983	11.3905	6.98592	0.000782145	FBgn0011260
FBgn0015271.1	FBgn0015271	Orc5	10.9991	6.91375	0.000938604		FBgn0031459.3	FBgn0031459	HINT1	10.7172	6.90029	0.000797833	FBgn0031632
FBgn0013759.4	FBgn0013759	CASK	13.6632	7.21111	0.000959327		FBgn0035251.1	FBgn0035251	Vta1	15.0699	7.37259	0.000809066	FBgn0030790
FBgn0025807.0	FBgn0025807	Rad9	14.3064	7.27904	0.000959327		FBgn0051510.0	FBgn0051510	CG31510	11.6369	7.01127	0.000809066	FBgn0034425
FBgn0030884.0	FBgn0030884	CG6847	10.0205	6.78112	0.000959327		FBgn0030973.15	FBgn0030973	CG7332	16.2571	7.47662	0.000816876	FBgn0051324
FBgn0037439.1	FBgn0037439	CG10286	13.3481	7.17952	0.000959327		FBgn0002921.41	FBgn0002921	AtpÎ±	518.461	2.41122	0.000822201	FBgn0034505
FBgn0036844.21	FBgn0036844	Mkp3	20.0297	5.66329	0.000978451		FBgn0035421.1	FBgn0035421	nSMase	11.7621	7.02245	0.00082849	FBgn0037396
FBgn0033155.1	FBgn0033155	Br140	16.1467	7.43128	0.00104039		FBgn0033773.1	FBgn0033773	Mos	11.053	6.93542	0.000841889	FBgn0020294
FBgn0013279.1	FBgn0013279	Hsp70Bc	9.81402	6.74155	0.00104839		FBgn0033928.1	FBgn0033928	Arc2	15.4533	7.40362	0.000841889	FBgn0265623
FBgn0263846.3	FBgn0263846	CG43707	16.0755	7.42575	0.00104839		FBgn0019650.8	FBgn0019650	toy	20.7789	5.72382	0.000882471	FBgn0029853
FBgn0028897.0	FBgn0028897	CG4935	10.0257	6.76774	0.00106149		FBgn0053288.0	FBgn0053288	CG33288	10.8675	6.90432	0.000883621	FBgn0053505
FBgn0030323.0	FBgn0030323	Vlet	14.8775	7.31733	0.00106149		FBgn0029663.8	FBgn0029663	CG10804	11.2169	6.94827	0.000883898	FBgn0052702
FBgn0031875.1	FBgn0031875	CG3430	14.9076	7.32115	0.00106149		FBgn0030339.0	FBgn0030339	Cyp28c1	12.3582	7.08462	0.00089449	FBgn0020620
FBgn0038772.3	FBgn0038772	mdlc	9.6775	6.71954	0.00106149		FBgn0038519.5	FBgn0038519	Prx3	22.4838	7.91072	0.000901467	FBgn0261268
FBgn0002044.4	FBgn0002044	swm	22.5706	7.88745	0.00106507		FBgn0034290.4	FBgn0034290	CG5773	24.1962	4.45454	0.000911268	FBgn0040571
FBgn0267253.18	FBgn0267253	CG32700	24.4486	7.99654	0.00106507		FBgn0015271.1	FBgn0015271	Orc5	10.9991	6.91375	0.000938604	FBgn0037611
FBgn0267485.2	FBgn0267485	asRNA:CR45835	10.6485	6.84975	0.00107862		FBgn0013759.4	FBgn0013759	CASK	13.6632	7.21111	0.000959327	FBgn0034276
FBgn0004875.10	FBgn0004875	enc	11.7735	6.98595	0.00108941		FBgn0025807.0	FBgn0025807	Rad9	14.3064	7.27904	0.000959327	FBgn0030000
FBgn0022981.1	FBgn0022981	rpk	12.2632	7.04178	0.00108941		FBgn0030884.0	FBgn0030884	CG6847	10.0205	6.78112	0.000959327	FBgn0259923
FBgn0085422.1	FBgn0085422	CG34393	27.6801	4.63811	0.00109579		FBgn0037439.1	FBgn0037439	CG10286	13.3481	7.17952	0.000959327	FBgn0005558
FBgn0040319.8	FBgn0040319	Gclc	12.8387	7.10415	0.00110548		FBgn0036844.21	FBgn0036844	Mkp3	20.0297	5.66329	0.000978451	FBgn0031006
FBgn0052095.0	FBgn0052095	CG32095	25.2882	5.93231	0.00110548		FBgn0033155.1	FBgn0033155	Br140	16.1467	7.43128	0.00104039	FBgn0034697
FBgn0086680.12	FBgn0086680	vvl	11.2384	5.19792	0.00110548		FBgn0013279.1	FBgn0013279	Hsp70Bc	9.81402	6.74155	0.00104839	FBgn0032161
FBgn0267336.33	FBgn0267336	Glut4EF	12.9449	7.1144	0.00110548		FBgn0263846.3	FBgn0263846	CG43707	16.0755	7.42575	0.00104839	FBgn0000018
FBgn0015279.2	FBgn0015279	Pi3K92E	18.0124	7.56786	0.00111493		FBgn0028897.0	FBgn0028897	CG4935	10.0257	6.76774	0.00106149	FBgn0036059
FBgn0264002.0	FBgn0264002	MsR2	10.914	6.8726	0.00114625		FBgn0030323.0	FBgn0030323	Vlet	14.8775	7.31733	0.00106149	FBgn0001612
FBgn0037773.3	FBgn0037773	CG5359	11.8989	6.99393	0.00115314		FBgn0031875.1	FBgn0031875	CG3430	14.9076	7.32115	0.00106149	FBgn0259236
FBgn0250791.7	FBgn0250791	Î±Snap	9.94868	6.7422	0.00115962		FBgn0038772.3	FBgn0038772	mdlc	9.6775	6.71954	0.00106149	FBgn0037384
FBgn0032223.3	FBgn0032223	GATAd	12.0675	7.00968	0.00117499		FBgn0002044.4	FBgn0002044	swm	22.5706	7.88745	0.00106507	FBgn0030088
FBgn0039282.0	FBgn0039282	Bili	10.6098	6.82876	0.00118381		FBgn0039927.10	FBgn0039927	CG11155	23.0063	7.91273	0.00106507	FBgn0261823
FBgn0034145.16	FBgn0034145	CG5065	15.916	7.38696	0.00118582		FBgn0267253.18	FBgn0267253	CG32700	24.4486	7.99654	0.00106507	FBgn0029723
FBgn0038300.0	FBgn0038300	Mau2	10.8852	6.86271	0.00118634		FBgn0267485.2	FBgn0267485	asRNA:CR45835	10.6485	6.84975	0.00107862	FBgn0030100
FBgn0039431.9	FBgn0039431	plum	21.0978	7.76798	0.00118701		FBgn0004875.10	FBgn0004875	enc	11.7735	6.98595	0.00108941	FBgn0041097
FBgn0266848.13	FBgn0266848	wap	18.3332	4.79431	0.00122344		FBgn0022981.1	FBgn0022981	rpk	12.2632	7.04178	0.00108941	FBgn0039711
FBgn0015544.0	FBgn0015544	spag	20.2061	7.70895	0.00122684		FBgn0085422.1	FBgn0085422	CG34393	27.6801	4.63811	0.00109579	FBgn0034091
FBgn0037028.0	FBgn0037028	CG3618	245.478	1.68576	0.0012554		FBgn0040319.8	FBgn0040319	Gclc	12.8387	7.10415	0.00110548	FBgn0052392
FBgn0030529.3	FBgn0030529	Clic	9.75918	6.705	0.00126314		FBgn0052095.0	FBgn0052095	CG32095	25.2882	5.93231	0.00110548	FBgn0035574
FBgn0039489.2	FBgn0039489	CG5880	13.2826	7.13011	0.00126406		FBgn0086680.12	FBgn0086680	vvl	11.2384	5.19792	0.00110548	FBgn0264443
FBgn0032779.0	FBgn0032779	Alp12	11.4631	6.92535	0.00126416		FBgn0267336.33	FBgn0267336	Glut4EF	12.9449	7.1144	0.00110548	FBgn0039480
FBgn0000611.3	FBgn0000611	exd	65.6722	4.26397	0.00128267		FBgn0015279.2	FBgn0015279	Pi3K92E	18.0124	7.56786	0.00111493	FBgn0034247
FBgn0003326.2	FBgn0003326	sca	11.209	6.89244	0.00130768		FBgn0264002.0	FBgn0264002	MsR2	10.914	6.8726	0.00114625	FBgn0036826
FBgn0000320.1	FBgn0000320	eya	35.3653	4.65886	0.00131082		FBgn0037773.3	FBgn0037773	CG5359	11.8989	6.99393	0.00115314	FBgn0020622
FBgn0026370.7	FBgn0286813	SRPK	96.482	4.9044	0.00132069		FBgn0250791.7	FBgn0250791	Î±Snap	9.94868	6.7422	0.00115962	FBgn0015925
FBgn0035209.0	FBgn0035209	msd1	12.4373	7.02962	0.00132591		FBgn0032223.3	FBgn0032223	GATAd	12.0675	7.00968	0.00117499	FBgn0032691
FBgn0039137.7	FBgn0039137	Epp	14.63	7.25365	0.00132591		FBgn0004169.5	FBgn0004169	up	219.924	2.60353	0.00118242	FBgn0036973
FBgn0039719.0	FBgn0039719	CG15515	15.3293	7.31858	0.00132591		FBgn0039282.0	FBgn0039282	Bili	10.6098	6.82876	0.00118381	FBgn0037106
FBgn0004237.3	FBgn0004237	Hrb87F	13.6669	7.15867	0.00133314		FBgn0034145.16	FBgn0034145	CG5065	15.916	7.38696	0.00118582	FBgn0038274
FBgn0038063.6	FBgn0038063	OctÎ²2R	44.484	4.62498	0.00133314		FBgn0038300.0	FBgn0038300	Mau2	10.8852	6.86271	0.00118634	FBgn0034735
FBgn0032513.2	FBgn0032513	CG6565	32.5982	4.68194	0.00134256		FBgn0039431.9	FBgn0039431	plum	21.0978	7.76798	0.00118701	FBgn0008636
FBgn0038855.1	FBgn0038855	Tbc1d22	14.076	7.1998	0.00135261		FBgn0266848.13	FBgn0266848	wap	18.3332	4.79431	0.00122344	FBgn0264707
FBgn0034095.0	FBgn0034095	CG15701	12.8656	7.07638	0.00135532		FBgn0015544.0	FBgn0015544	spag	20.2061	7.70895	0.00122684	FBgn0263220
FBgn0034505.0	FBgn0034505	CG16739	23.3984	7.8869	0.00135938		FBgn0037028.0	FBgn0037028	CG3618	245.478	1.68576	0.0012554	FBgn0086711
FBgn0046706.0	FBgn0046706	Haspin	13.5029	7.13766	0.00135962		FBgn0030529.3	FBgn0030529	Clic	9.75918	6.705	0.00126314	FBgn0028743
FBgn0027338.2	FBgn0027338	Kap-Î±3	11.7128	6.93702	0.00140322		FBgn0039489.2	FBgn0039489	CG5880	13.2826	7.13011	0.00126406	FBgn0032845
FBgn0024238.9	FBgn0024238	Fim	173.428	2.13797	0.00141174		FBgn0032779.0	FBgn0032779	Alp12	11.4631	6.92535	0.00126416	FBgn0264000
FBgn0052344.1	FBgn0052344	CG32344	47.2402	4.34181	0.00142255		FBgn0000611.3	FBgn0000611	exd	65.6722	4.26397	0.00128267	FBgn0086856
FBgn0005617.8	FBgn0005617	msl-1	15.2368	7.29474	0.00142549		FBgn0003326.2	FBgn0003326	sca	11.209	6.89244	0.00130768	FBgn0046704
FBgn0261109.1	FBgn0261109	mrn	11.4397	6.89926	0.0014603		FBgn0000320.1	FBgn0000320	eya	35.3653	4.65886	0.00131082	FBgn0000376
FBgn0000206.0	FBgn0000206	boss	443.881	1.85062	0.00146163		FBgn0026370.7	FBgn0286813	SRPK	96.482	4.9044	0.00132069	FBgn0029170
FBgn0031975.1	FBgn0031975	Tg	19.1041	4.83509	0.00147298		FBgn0035209.0	FBgn0035209	msd1	12.4373	7.02962	0.00132591	FBgn0015905
FBgn0014870.6	FBgn0014870	Psi	44.1028	4.81681	0.00149581		FBgn0039137.7	FBgn0039137	Epp	14.63	7.25365	0.00132591	FBgn0037622
FBgn0002638.3	FBgn0002638	Rcc1	13.2737	7.10269	0.00149738		FBgn0039719.0	FBgn0039719	CG15515	15.3293	7.31858	0.00132591	FBgn0038854
FBgn0036451.9	FBgn0036451	Helz	14.4021	7.20555	0.00153114		FBgn0004237.3	FBgn0004237	Hrb87F	13.6669	7.15867	0.00133314	FBgn0036273
FBgn0002781.7	FBgn0002781	mod(mdg4)	10.2822	6.74743	0.00153166		FBgn0038063.6	FBgn0038063	OctÎ²2R	44.484	4.62498	0.00133314	FBgn0036032
FBgn0000139.2	FBgn0000139	ash2	9.64409	6.65584	0.00155554		FBgn0030660.3	FBgn0030660	CG8097	11.973	6.97624	0.00134256	FBgn0031403
FBgn0026751.1	FBgn0026751	XRCC1	12.4995	7.00943	0.00155554		FBgn0032513.2	FBgn0032513	CG6565	32.5982	4.68194	0.00134256	FBgn0039747
FBgn0051108.0	FBgn0051108	TTLL5	11.4079	6.88434	0.00155554		FBgn0038855.1	FBgn0038855	Tbc1d22	14.076	7.1998	0.00135261	FBgn0262166
FBgn0086675.11	FBgn0086675	fne	13.8932	7.15762	0.00155554		FBgn0034095.0	FBgn0034095	CG15701	12.8656	7.07638	0.00135532	FBgn0035980
FBgn0031456.1	FBgn0031456	Tnpo-SR	12.7391	7.038	0.00155938		FBgn0034505.0	FBgn0034505	CG16739	23.3984	7.8869	0.00135938	FBgn0039431
FBgn0259099.1	FBgn0259099	DCX-EMAP	14.3534	5.19124	0.00157279		FBgn0046706.0	FBgn0046706	Haspin	13.5029	7.13766	0.00135962	FBgn0029525
FBgn0283652.0	FBgn0283652	Rpp30	16.9633	7.42526	0.00157305		FBgn0027338.2	FBgn0027338	Kap-Î±3	11.7128	6.93702	0.00140322	FBgn0250823
FBgn0052438.0	FBgn0052438	SMC5	15.8979	7.33669	0.00158431		FBgn0024238.9	FBgn0024238	Fim	173.428	2.13797	0.00141174	FBgn0002531
FBgn0031736.2	FBgn0031736	CG11030	16.8557	7.41156	0.00159361		FBgn0052344.1	FBgn0052344	CG32344	47.2402	4.34181	0.00142255	FBgn0262477
FBgn0017581.16	FBgn0017581	Lk6	10.3832	6.75064	0.00162236		FBgn0005617.8	FBgn0005617	msl-1	15.2368	7.29474	0.00142549	FBgn0264075
FBgn0029778.0	FBgn0029778	RhoGAP5A	9.51953	6.629	0.00162732		FBgn0261109.1	FBgn0261109	mrn	11.4397	6.89926	0.0014603	FBgn0029955
FBgn0033474.3	FBgn0033474	CG1407	23.0165	5.75244	0.00163337		FBgn0000206.0	FBgn0000206	boss	443.881	1.85062	0.00146163	FBgn0043900
FBgn0262511.2	FBgn0287825	Vha44	13.2564	7.07862	0.00164829		FBgn0031975.1	FBgn0031975	Tg	19.1041	4.83509	0.00147298	FBgn0025574
FBgn0052262.4	FBgn0052262	CG32262	10.8784	6.80548	0.00166911		FBgn0014870.6	FBgn0014870	Psi	44.1028	4.81681	0.00149581	FBgn0032488
FBgn0035754.0	FBgn0035754	MED4	33.7504	4.44588	0.00168419		FBgn0002638.3	FBgn0002638	Rcc1	13.2737	7.10269	0.00149738	FBgn0029894
FBgn0022893.12	FBgn0022893	Df31	9.68545	6.64572	0.00170498		FBgn0036451.9	FBgn0036451	Helz	14.4021	7.20555	0.00153114	FBgn0037716
FBgn0037468.0	FBgn0037468	CG1943	10.5901	6.76394	0.00174531		FBgn0002781.7	FBgn0002781	mod(mdg4)	10.2822	6.74743	0.00153166	FBgn0011826
FBgn0283442.0	FBgn0283442	vas	13.6989	7.11065	0.00177435		FBgn0000139.2	FBgn0000139	ash2	9.64409	6.65584	0.00155554	FBgn0031452
FBgn0001233.4	FBgn0001233	Hsp83	1385.01	1.51732	0.00179745		FBgn0026751.1	FBgn0026751	XRCC1	12.4995	7.00943	0.00155554	FBgn0031996
FBgn0037944.2	FBgn0037944	CG6923	9.18781	6.56294	0.00179932		FBgn0051108.0	FBgn0051108	TTLL5	11.4079	6.88434	0.00155554	FBgn0002534
FBgn0035995.3	FBgn0035995	CG3529	112.543	3.5968	0.00181732		FBgn0086675.11	FBgn0086675	fne	13.8932	7.15762	0.00155554	FBgn0019650
FBgn0004907.9	FBgn0004907	14-3-3Î¶	565.622	2.63222	0.00183706		FBgn0031456.1	FBgn0031456	Tnpo-SR	12.7391	7.038	0.00155938	FBgn0039115
FBgn0039386.0	FBgn0039386	CG5948	41.9708	3.2499	0.00186016		FBgn0259099.1	FBgn0259099	DCX-EMAP	14.3534	5.19124	0.00157279	FBgn0263605
FBgn0005632.13	FBgn0005632	faf	11.8167	6.90142	0.00188458		FBgn0283652.0	FBgn0283652	Rpp30	16.9633	7.42526	0.00157305	FBgn0035158
FBgn0051161.0	FBgn0051161	CG31161	10.5661	6.74652	0.00190589		FBgn0052438.0	FBgn0052438	SMC5	15.8979	7.33669	0.00158431	FBgn0035993
FBgn0035805.0	FBgn0035805	CG7506	52.5388	3.3921	0.0019108		FBgn0031736.2	FBgn0031736	CG11030	16.8557	7.41156	0.00159361	FBgn0020496
FBgn0260763.0	FBgn0260763	CG42561	16.741	7.36521	0.001926		FBgn0017581.16	FBgn0017581	Lk6	10.3832	6.75064	0.00162236	FBgn0266441
FBgn0058298.0	FBgn0058298	CG40298	12.6521	6.98364	0.00198364		FBgn0029778.0	FBgn0029778	RhoGAP5A	9.51953	6.629	0.00162732	FBgn0017577
FBgn0030189.2	FBgn0030189	CG2909	11.0611	6.79832	0.00201381		FBgn0033474.3	FBgn0033474	CG1407	23.0165	5.75244	0.00163337	FBgn0031696
FBgn0034172.2	FBgn0034172	CG6665	18.7777	4.79049	0.00203133		FBgn0262511.2	FBgn0287825	Vha44	13.2564	7.07862	0.00164829	FBgn0001965
FBgn0022942.6	FBgn0022942	Cbp80	12.5805	6.97068	0.0020324		FBgn0052262.4	FBgn0052262	CG32262	10.8784	6.80548	0.00166911	FBgn0037185
FBgn0040337.0	FBgn0040337	CG3021	11.7245	6.87081	0.00213163		FBgn0035754.0	FBgn0035754	MED4	33.7504	4.44588	0.00168419	FBgn0052343
FBgn0030659.0	FBgn0030659	CG9215	28.5866	4.19609	0.00216792		FBgn0039066.3	FBgn0039066	EloA	9.02218	6.54847	0.00168419	FBgn0036732
FBgn0011754.4	FBgn0011754	PhKÎ³	402.882	2.14999	0.00218105		FBgn0022893.12	FBgn0022893	Df31	9.68545	6.64572	0.00170498	FBgn0039004
FBgn0028895.1	FBgn0028895	CG17328	12.3995	6.93711	0.00219672		FBgn0037468.0	FBgn0037468	CG1943	10.5901	6.76394	0.00174531	FBgn0250732
FBgn0038436.0	FBgn0038436	Gyc89Db	8.70454	6.46043	0.00219672		FBgn0260962.3	FBgn0260962	pic	16.8175	4.34313	0.00175177	FBgn0036416
FBgn0264572.0	FBgn0264572	asRNA:CR43944	14.7313	7.16995	0.00220631		FBgn0283442.0	FBgn0283442	vas	13.6989	7.11065	0.00177435	FBgn0021818
FBgn0038494.2	FBgn0038494	beat-IIb	8.56903	6.43559	0.00222177		FBgn0001233.4	FBgn0001233	Hsp83	1385.01	1.51732	0.00179745	FBgn0015544
FBgn0041605.25	FBgn0041605	cpx	481.46	2.31677	0.00222673		FBgn0037944.2	FBgn0037944	CG6923	9.18781	6.56294	0.00179932	FBgn0034114
FBgn0085407.3	FBgn0085407	Pvf3	10.1019	6.65644	0.00224836		FBgn0035995.3	FBgn0035995	CG3529	112.543	3.5968	0.00181732	FBgn0034000
FBgn0031573.0	FBgn0031573	CG3407	12.4049	6.93388	0.00224969		FBgn0004907.9	FBgn0004907	14-3-3Î¶	565.622	2.63222	0.00183706	FBgn0053639
FBgn0025815.1	FBgn0025815	Mcm6	33.0368	2.88805	0.00227173		FBgn0039386.0	FBgn0039386	CG5948	41.9708	3.2499	0.00186016	FBgn0031194
FBgn0262081.7	FBgn0262081	Csk	9.4915	6.5705	0.00228434		FBgn0005632.13	FBgn0005632	faf	11.8167	6.90142	0.00188458	FBgn0263321
FBgn0011761.2	FBgn0011761	dhd	9.88511	6.62194	0.00228557		FBgn0051161.0	FBgn0051161	CG31161	10.5661	6.74652	0.00190589	FBgn0044011
FBgn0044020.2	FBgn0044020	Roc2	13.4864	7.03939	0.0023036		FBgn0035805.0	FBgn0035805	CG7506	52.5388	3.3921	0.0019108	FBgn0262473
FBgn0037686.0	FBgn0037686	RpL34b	2944.52	1.87715	0.00230797		FBgn0260763.0	FBgn0260763	CG42561	16.741	7.36521	0.001926	FBgn0036180
FBgn0039223.4	FBgn0039223	CG5805	11.3731	6.80589	0.0023534		FBgn0058298.0	FBgn0058298	CG40298	12.6521	6.98364	0.00198364	FBgn0031736
FBgn0032189.2	FBgn0032189	RipÎ±	10.2989	6.67647	0.00236217		FBgn0030189.2	FBgn0030189	CG2909	11.0611	6.79832	0.00201381	FBgn0040726
FBgn0033593.3	FBgn0033593	Listericin	9.61477	6.57784	0.00236217		FBgn0034172.2	FBgn0034172	CG6665	18.7777	4.79049	0.00203133	FBgn0050419
FBgn0031897.8	FBgn0031897	CG13784	34.5259	4.45399	0.00237859		FBgn0022942.6	FBgn0022942	Cbp80	12.5805	6.97068	0.0020324	FBgn0025830
FBgn0010348.3	FBgn0010348	Arf79F	12.6006	6.94123	0.00238272		FBgn0040337.0	FBgn0040337	CG3021	11.7245	6.87081	0.00213163	FBgn0036844
FBgn0022338.1	FBgn0022338	dnk	9.42068	6.55015	0.00243625		FBgn0030659.0	FBgn0030659	CG9215	28.5866	4.19609	0.00216792	FBgn0266100
FBgn0036825.1	FBgn0036825	RpL26	7141.35	1.52904	0.00244325		FBgn0011754.4	FBgn0011754	PhKÎ³	402.882	2.14999	0.00218105	FBgn0031879
FBgn0050372.7	FBgn0050372	Asap	54.7944	4.36163	0.00248619		FBgn0028895.1	FBgn0028895	CG17328	12.3995	6.93711	0.00219672	FBgn0037232
FBgn0032879.8	FBgn0032879	CarT	12.7241	6.94756	0.00248741		FBgn0038436.0	FBgn0038436	Gyc89Db	8.70454	6.46043	0.00219672	FBgn0030291
FBgn0038145.2	FBgn0038145	Droj2	951.594	1.68341	0.00248741		FBgn0264572.0	FBgn0264572	asRNA:CR43944	14.7313	7.16995	0.00220631	FBgn0035965
FBgn0038087.9	FBgn0038087	beat-Va	9.49517	6.5506	0.00249296		FBgn0038494.2	FBgn0038494	beat-IIb	8.56903	6.43559	0.00222177	FBgn0038768
FBgn0030970.0	FBgn0030970	CG7326	23.6338	7.76637	0.00249655		FBgn0041605.25	FBgn0041605	cpx	481.46	2.31677	0.00222673	FBgn0085383
FBgn0050424.2	FBgn0050424	cGlr2	28.5235	4.20189	0.00251849		FBgn0085407.3	FBgn0085407	Pvf3	10.1019	6.65644	0.00224836	FBgn0035733
FBgn0051809.1	FBgn0051809	CG31809	10.9146	5.0737	0.00251849		FBgn0031573.0	FBgn0031573	CG3407	12.4049	6.93388	0.00224969	FBgn0035193
FBgn0260799.3	FBgn0260799	p120ctn	11.8001	4.46917	0.00257304		FBgn0025815.1	FBgn0025815	Mcm6	33.0368	2.88805	0.00227173	FBgn0037490
FBgn0031196.0	FBgn0031196	Cluap1	13.9094	5.07437	0.0025953		FBgn0262081.7	FBgn0262081	Csk	9.4915	6.5705	0.00228434	FBgn0027509
FBgn0013334.14	FBgn0013334	Sap47	12.1441	6.87436	0.00260376		FBgn0011761.2	FBgn0011761	dhd	9.88511	6.62194	0.00228557	FBgn0033273
FBgn0038938.2	FBgn0038938	CG7084	11.0875	6.75121	0.00262784		FBgn0020238.7	FBgn0020238	14-3-3Îµ	13.5984	7.05276	0.00228636	FBgn0052452
FBgn0031284.3	FBgn0031284	PGAP2	12.2107	6.87567	0.00266215		FBgn0028953.1	FBgn0028953	CG14478	11.1873	6.79068	0.00228636	FBgn0030091
FBgn0015278.0	FBgn0015278	Pi3K68D	14.8821	5.14576	0.00266622		FBgn0044020.2	FBgn0044020	Roc2	13.4864	7.03939	0.0023036	FBgn0050446
FBgn0037301.0	FBgn0037301	Mms19	9.68265	6.56759	0.00267476		FBgn0037686.0	FBgn0037686	RpL34b	2944.52	1.87715	0.00230797	FBgn0261986
FBgn0004622.2	FBgn0004622	TkR99D	25.6697	4.30526	0.00272511		FBgn0039223.4	FBgn0039223	CG5805	11.3731	6.80589	0.0023534	FBgn0026374
FBgn0053509.0	FBgn0053509	CG33509	10.5657	6.67552	0.00274171		FBgn0032189.2	FBgn0032189	RipÎ±	10.2989	6.67647	0.00236217	FBgn0035375
FBgn0036789.1	FBgn0036789	AstC-R2	14.1242	7.06267	0.00276065		FBgn0033593.3	FBgn0033593	Listericin	9.61477	6.57784	0.00236217	FBgn0038316
FBgn0035336.2	FBgn0035336	CG9004	15.3408	7.172	0.00276712		FBgn0031897.8	FBgn0031897	CG13784	34.5259	4.45399	0.00237859	FBgn0259239
FBgn0026257.0	FBgn0026257	cav	10.677	6.68738	0.00276843		FBgn0010348.3	FBgn0010348	Arf79F	12.6006	6.94123	0.00238272	FBgn0003598
FBgn0039690.5	FBgn0039690	Gnpnat	10.0153	6.60466	0.0027994		FBgn0022338.1	FBgn0022338	dnk	9.42068	6.55015	0.00243625	FBgn0000615
FBgn0051076.1	FBgn0051076	CG31076	12.7549	6.92372	0.0027994		FBgn0036825.1	FBgn0036825	RpL26	7141.35	1.52904	0.00244325	FBgn0000463
FBgn0263316.1	FBgn0263316	Mrp4	8.37375	6.35805	0.00285173		FBgn0050372.7	FBgn0050372	Asap	54.7944	4.36163	0.00248619	FBgn0022960
FBgn0036974.0	FBgn0036974	eRF1	8.71634	6.41081	0.0028535		FBgn0032879.8	FBgn0032879	CarT	12.7241	6.94756	0.00248741	FBgn0037794
FBgn0033519.1	FBgn0033519	CG11825	9.48419	6.52171	0.00286877		FBgn0038145.2	FBgn0038145	Droj2	951.594	1.68341	0.00248741	FBgn0053158
FBgn0035720.17	FBgn0035720	CG10077	8.9923	6.44991	0.00288596		FBgn0038087.9	FBgn0038087	beat-Va	9.49517	6.5506	0.00249296	FBgn0038692
FBgn0043841.13	FBgn0043841	vir-1	11.7204	6.80307	0.00288596		FBgn0030970.0	FBgn0030970	CG7326	23.6338	7.76637	0.00249655	FBgn0027841
FBgn0030572.2	FBgn0030572	mRpS25	9.74914	6.55858	0.0029122		FBgn0050424.2	FBgn0050424	cGlr2	28.5235	4.20189	0.00251849	FBgn0000411
FBgn0037979.4	FBgn0037979	GCC185	8.72086	6.40736	0.0029122		FBgn0051809.1	FBgn0051809	CG31809	10.9146	5.0737	0.00251849	FBgn0083949
FBgn0040087.2	FBgn0040087	p115	10.128	6.59981	0.0030502		FBgn0260799.3	FBgn0260799	p120ctn	11.8001	4.46917	0.00257304	FBgn0030343
FBgn0260742.0	FBgn0260742	CG12213	9.41746	6.4998	0.00305248		FBgn0030037.1	FBgn0030037	Miga	12.001	6.85911	0.00258289	FBgn0031895
FBgn0262740.15	FBgn0262740	Evi5	9.53164	6.51766	0.00305248		FBgn0031196.0	FBgn0031196	Cluap1	13.9094	5.07437	0.0025953	FBgn0024285
FBgn0035735.0	FBgn0035735	Cpr65Ea	13.9823	7.02668	0.00305258		FBgn0013334.14	FBgn0013334	Sap47	12.1441	6.87436	0.00260376	FBgn0001168
FBgn0033793.2	FBgn0033793	CG3955	248.551	2.01271	0.0030561		FBgn0038938.2	FBgn0038938	CG7084	11.0875	6.75121	0.00262784	FBgn0035942
FBgn0029002.0	FBgn0029002	miple2	34.287	4.20199	0.00306255		FBgn0031284.3	FBgn0031284	PGAP2	12.2107	6.87567	0.00266215	FBgn0261509
FBgn0034300.2	FBgn0034300	CG5098	10.7232	6.67339	0.00306255		FBgn0015278.0	FBgn0015278	Pi3K68D	14.8821	5.14576	0.00266622	FBgn0032225
FBgn0030048.3	FBgn0030048	CG12112	8.88823	6.42052	0.00308133		FBgn0037301.0	FBgn0037301	Mms19	9.68265	6.56759	0.00267476	FBgn0033467
FBgn0036516.5	FBgn0036516	CG7656	10.8383	6.68139	0.00314341		FBgn0004622.2	FBgn0004622	TkR99D	25.6697	4.30526	0.00272511	FBgn0030511
FBgn0010583.5	FBgn0010583	dock	82.3306	4.11372	0.00317089		FBgn0053509.0	FBgn0053509	CG33509	10.5657	6.67552	0.00274171	FBgn0033905
FBgn0004242.29	FBgn0004242	Syt1	11.6117	6.76799	0.00319295		FBgn0036789.1	FBgn0036789	AstC-R2	14.1242	7.06267	0.00276065	FBgn0034172
FBgn0037838.3	FBgn0037838	TTLL15	13.4121	6.96211	0.00319295		FBgn0035336.2	FBgn0035336	CG9004	15.3408	7.172	0.00276712	FBgn0052475
FBgn0039184.0	FBgn0039184	CG6432	10.7094	6.66247	0.00320824		FBgn0026257.0	FBgn0026257	cav	10.677	6.68738	0.00276843	FBgn0014417
FBgn0000535.20	FBgn0000535	eag	9.1863	6.45681	0.00324248		FBgn0039690.5	FBgn0039690	Gnpnat	10.0153	6.60466	0.0027994	FBgn0030539
FBgn0052221.0	FBgn0052221	CG32221	8.10988	6.28839	0.00325353		FBgn0051076.1	FBgn0051076	CG31076	12.7549	6.92372	0.0027994	FBgn0014127
FBgn0050147.2	FBgn0050147	Hil	8.10188	6.2878	0.00326603		FBgn0267336.27	FBgn0267336	Glut4EF	8.96017	6.45125	0.0027994	FBgn0038640
FBgn0030406.2	FBgn0030406	CG1463	10.215	6.59233	0.0033016		FBgn0263316.1	FBgn0263316	Mrp4	8.37375	6.35805	0.00285173	FBgn0026582
FBgn0028572.6	FBgn0028572	qtc	8.69222	6.37181	0.00344671		FBgn0036974.0	FBgn0036974	eRF1	8.71634	6.41081	0.0028535	FBgn0027546
FBgn0000228.5	FBgn0000228	Bsg25D	15.5859	7.1378	0.00350066		FBgn0033519.1	FBgn0033519	CG11825	9.48419	6.52171	0.00286877	FBgn0001311
FBgn0011817.5	FBgn0011817	nmo	33.2993	4.25798	0.00350272		FBgn0035720.17	FBgn0035720	CG10077	8.9923	6.44991	0.00288596	FBgn0259231
FBgn0031288.0	FBgn0031288	CG13949	8.21865	6.29304	0.00350272		FBgn0043841.13	FBgn0043841	vir-1	11.7204	6.80307	0.00288596	FBgn0037958
FBgn0032987.0	FBgn0032987	RpL21	13392.2	1.38053	0.00350272		FBgn0030572.2	FBgn0030572	mRpS25	9.74914	6.55858	0.0029122	FBgn0036815
FBgn0033382.0	FBgn0033382	Hydr1	12.9757	6.89654	0.00350272		FBgn0037979.4	FBgn0037979	GCC185	8.72086	6.40736	0.0029122	FBgn0031419
FBgn0037017.4	FBgn0037017	CG4074	11.851	6.77864	0.00350272		FBgn0040087.2	FBgn0040087	p115	10.128	6.59981	0.0030502	FBgn0016061
FBgn0038277.0	FBgn0038277	RpS5b	47.5585	8.55944	0.00350272		FBgn0260742.0	FBgn0260742	CG12213	9.41746	6.4998	0.00305248	FBgn0264291
FBgn0038424.1	FBgn0038424	Fntb	14.7914	4.54843	0.00350272		FBgn0262740.15	FBgn0262740	Evi5	9.53164	6.51766	0.00305248	FBgn0051866
FBgn0033912.0	FBgn0033912	RpS23	15353.9	1.54683	0.00352908		FBgn0035735.0	FBgn0035735	Cpr65Ea	13.9823	7.02668	0.00305258	FBgn0038344
FBgn0015618.0	FBgn0015618	Cdk8	10.9157	6.66263	0.00354699		FBgn0033793.2	FBgn0033793	CG3955	248.551	2.01271	0.0030561	FBgn0029514
FBgn0015903.0	FBgn0015903	apt	15.7641	4.49606	0.00354699		FBgn0029002.0	FBgn0029002	miple2	34.287	4.20199	0.00306255	FBgn0033744
FBgn0033581.3	FBgn0033581	CG12391	12.4977	6.8402	0.00354795		FBgn0034300.2	FBgn0034300	CG5098	10.7232	6.67339	0.00306255	FBgn0053111
FBgn0012058.1	FBgn0012058	Cdc27	9.31604	6.45386	0.00355362		FBgn0030048.3	FBgn0030048	CG12112	8.88823	6.42052	0.00308133	FBgn0266848
FBgn0030551.0	FBgn0030551	CG11674	14.6329	7.04671	0.00358594		FBgn0036516.5	FBgn0036516	CG7656	10.8383	6.68139	0.00314341	FBgn0034859
FBgn0264707.4	FBgn0264707	RhoGEF3	9.87874	6.53023	0.00358594		FBgn0010583.5	FBgn0010583	dock	82.3306	4.11372	0.00317089	FBgn0030420
FBgn0036556.10	FBgn0036556	hzg	10.2189	6.57125	0.00361555		FBgn0004242.29	FBgn0004242	Syt1	11.6117	6.76799	0.00319295	FBgn0003499
FBgn0052533.0	FBgn0052533	CG32533	47.3947	3.04813	0.00361555		FBgn0037838.3	FBgn0037838	TTLL15	13.4121	6.96211	0.00319295	FBgn0027872
FBgn0002531.0	FBgn0002531	Lcp1	21.0342	7.50889	0.00364055		FBgn0039184.0	FBgn0039184	CG6432	10.7094	6.66247	0.00320824	FBgn0027539
FBgn0035059.4	FBgn0035059	CG3894	8.37307	6.3093	0.00364055		FBgn0000535.20	FBgn0000535	eag	9.1863	6.45681	0.00324248	FBgn0035756
FBgn0032688.7	FBgn0032688	CG15160	8.84475	6.37804	0.00371376		FBgn0052221.0	FBgn0052221	CG32221	8.10988	6.28839	0.00325353	FBgn0036570
FBgn0038113.0	FBgn0038113	CG11668	8.87075	6.37543	0.00376324		FBgn0050147.2	FBgn0050147	Hil	8.10188	6.2878	0.00326603	FBgn0031150
FBgn0262518.1	FBgn0262518	Rab8	9.34462	6.44458	0.00377712		FBgn0030406.2	FBgn0030406	CG1463	10.215	6.59233	0.0033016	FBgn0034397
FBgn0039920.12	FBgn0039920	CG11360	25.7763	4.8142	0.0038588		FBgn0028500.0	FBgn0028500	Rich	11.743	6.76788	0.00339171	FBgn0020445
FBgn0032634.1	FBgn0032634	Polr2J	10.3072	6.56869	0.00386839		FBgn0028572.6	FBgn0028572	qtc	8.69222	6.37181	0.00344671	FBgn0262869
FBgn0037347.0	FBgn0037347	SecS	91.1845	3.22142	0.00387372		FBgn0000228.5	FBgn0000228	Bsg25D	15.5859	7.1378	0.00350066	FBgn0040340
FBgn0002773.3	FBgn0002773	Mlc2	511.757	2.52104	0.00388891		FBgn0011817.5	FBgn0011817	nmo	33.2993	4.25798	0.00350272	FBgn0034008
FBgn0001098.2	FBgn0001098	Gdh	1424.98	1.7672	0.00391484		FBgn0031288.0	FBgn0031288	CG13949	8.21865	6.29304	0.00350272	FBgn0031005
FBgn0011785.0	FBgn0011785	BRWD3	9.51628	6.45805	0.00404291		FBgn0032987.0	FBgn0032987	RpL21	13392.2	1.38053	0.00350272	FBgn0028370
FBgn0015905.0	FBgn0015905	ast	22.5938	3.51788	0.00407425		FBgn0033382.0	FBgn0033382	Hydr1	12.9757	6.89654	0.00350272	FBgn0000826
FBgn0032651.0	FBgn0032651	Oli	85.2841	4.20029	0.00409506		FBgn0037017.4	FBgn0037017	CG4074	11.851	6.77864	0.00350272	FBgn0260794
FBgn0032193.0	FBgn0032193	CG5727	11.9601	6.75348	0.0040968		FBgn0038277.0	FBgn0038277	RpS5b	47.5585	8.55944	0.00350272	FBgn0044048
FBgn0037770.7	FBgn0037770	Art4	9.34497	6.42121	0.0041798		FBgn0038424.1	FBgn0038424	Fntb	14.7914	4.54843	0.00350272	FBgn0051019
FBgn0038233.2	FBgn0038233	HtrA2	10.1994	6.53646	0.00418362		FBgn0033912.0	FBgn0033912	RpS23	15353.9	1.54683	0.00352908	FBgn0035513
FBgn0023506.2	FBgn0023506	Es2	7.63289	6.15622	0.00418973		FBgn0011305.5	FBgn0011305	Rsf1	11.7668	6.75841	0.00354699	FBgn0051125
FBgn0037760.8	FBgn0037760	FBXO11	9.95783	6.50552	0.00423065		FBgn0015618.0	FBgn0015618	Cdk8	10.9157	6.66263	0.00354699	FBgn0002733
FBgn0034494.7	FBgn0034494	CG10444	7.95393	6.20548	0.00425435		FBgn0015903.0	FBgn0015903	apt	15.7641	4.49606	0.00354699	FBgn0037386
FBgn0024909.0	FBgn0024909	Taf7	11.6035	6.69716	0.00426309		FBgn0033581.3	FBgn0033581	CG12391	12.4977	6.8402	0.00354795	FBgn0036030
FBgn0034588.0	FBgn0034588	CG9394	927.101	1.83434	0.00427931		FBgn0012058.1	FBgn0012058	Cdc27	9.31604	6.45386	0.00355362	FBgn0082582
FBgn0027518.2	FBgn0027518	Wdr24	8.88288	6.34939	0.00428283		FBgn0030551.0	FBgn0030551	CG11674	14.6329	7.04671	0.00358594	FBgn0031769
FBgn0020503.2	FBgn0020503	CLIP-190	8.35618	6.26872	0.00428481		FBgn0264707.4	FBgn0264707	RhoGEF3	9.87874	6.53023	0.00358594	FBgn0031110
FBgn0030792.0	FBgn0030792	CG4789	155.46	1.69212	0.00435482		FBgn0036556.10	FBgn0036556	hzg	10.2189	6.57125	0.00361555	FBgn0035025
FBgn0035520.4	FBgn0035520	CG11586	11.6484	4.28847	0.00435482		FBgn0052533.0	FBgn0052533	CG32533	47.3947	3.04813	0.00361555	FBgn0037009
FBgn0034750.1	FBgn0034750	CG3732	53.3152	3.20007	0.00437758		FBgn0002531.0	FBgn0002531	Lcp1	21.0342	7.50889	0.00364055	FBgn0283649
FBgn0025454.0	FBgn0025454	Cyp6g1	8.59871	6.29891	0.00443936		FBgn0035059.4	FBgn0035059	CG3894	8.37307	6.3093	0.00364055	FBgn0030711
FBgn0262166.3	FBgn0262166	calypso	21.5874	4.18505	0.00459315		FBgn0032688.7	FBgn0032688	CG15160	8.84475	6.37804	0.00371376	FBgn0034253
FBgn0031099.0	FBgn0031099	CG17065	543.932	1.84141	0.00467904		FBgn0038113.0	FBgn0038113	CG11668	8.87075	6.37543	0.00376324	FBgn0034073
FBgn0052484.4	FBgn0052484	Sk2	9.14809	6.36412	0.00472961		FBgn0262518.1	FBgn0262518	Rab8	9.34462	6.44458	0.00377712	FBgn0037976
FBgn0013717.4	FBgn0013717	not	9.45624	6.40694	0.00475285		FBgn0039920.12	FBgn0039920	CG11360	25.7763	4.8142	0.0038588	FBgn0036764
FBgn0039017.0	FBgn0039017	CG6985	7.37491	6.0807	0.00480133		FBgn0032634.1	FBgn0032634	Polr2J	10.3072	6.56869	0.00386839	FBgn0051368
FBgn0002174.0	FBgn0002174	CG5504	12.5217	6.76817	0.00480356		FBgn0022893.6	FBgn0022893	Df31	11.9897	6.76517	0.00387372	FBgn0082598
FBgn0052755.0	FBgn0052755	CG32755	8.57022	6.27609	0.00480356		FBgn0037347.0	FBgn0037347	SecS	91.1845	3.22142	0.00387372	FBgn0037809
FBgn0020391.0	FBgn0020391	Nrk	11.994	6.71319	0.00483598		FBgn0002773.3	FBgn0002773	Mlc2	511.757	2.52104	0.00388891	FBgn0052564
FBgn0052432.4	FBgn0052432	CG32432	11.7966	6.68547	0.00490434		FBgn0001098.2	FBgn0001098	Gdh	1424.98	1.7672	0.00391484	FBgn0000147
FBgn0031673.2	FBgn0031673	CG31650	8.74628	6.29055	0.00501933		FBgn0011785.0	FBgn0011785	BRWD3	9.51628	6.45805	0.00404291	FBgn0283652
[truncated: 1,489 more rows]

## Sheet: GO syn-depleted mRNAs
GO BP term	Gene count	Corrected p-value	Gene Ontology Biological Processes for 1195 mRNAs depleted in the synaptosome fraction, significant by p-value <0.01 (adjusted with the Benjamini-Hochberg method)
[truncated: 15 more rows]

[truncated: 1 more sheets: Diff. 3'ends in synaptosomes ]
