# Supplementary material for: Pumilio differentially binds to mRNA 3′ UTR isoforms to regulate localization of synaptic proteins
Source: EMBO Rep. 2025 Feb 21;26(7):1792–815. doi: 10.1038/s44319-025-00401-z (PMC11976915; doi:10.1038/s44319-025-00401-z)
Supplement: Supplementary file 5 — Data Set EV4 [file 44319_2025_401_MOESM5_ESM.xlsx]

## Sheet: Legend
Dataset EV4 - Analyses of nUTR-containing Pumilio target mRNAs.
Tab1 'GO all genes with nUTR':
GO 'biological process' terms for 271 extended genes with genes expressed in PUM RIP-3'seq with BM>10 as background, p-value <0.05
Tab2 'Pum targets with nUTR':
List of Pum targets with neuronal 3'UTR (71 genes); Pumilio target mRNAs whose neuronal UTR isoform is depleted in synaptosomes (14 genes) are highlighted in yellow
Tab3 'GO Pumilio targets with nUTR':
Gene Ontology 'biological processes' for 71 Pumilio targets with neuronal 3'UTR; all terms are shown but only chemical synaptic transmission is significant by p-value <0.05 adjusted with Benjamini-Hochberg method
Tab4 'Pumilio target isoform loc':
List of Pum targets with longer or shorter 3'UTR isoform enriched in synaptosome

## Sheet: GO all genes with nUTR
GO BP term	Gene count	Corrected p-value
signal transduction	22	0.00016
chemical synaptic transmission	16	0.00016
axon guidance	20	0.00072
behavioral response to ethanol	11	0.0015
oogenesis	19	0.0015
male courtship behavior	8	0.02
imaginal disc-derived wing vein specification	9	0.025
regulation of RNA metabolic process	4	0.025
compound eye photoreceptor fate commitment	5	0.025
negative regulation of translation	8	0.027
gravitaxis	6	0.029
negative regulation of oskar mRNA translation	4	0.044

## Sheet: Pum targets with nUTR
Genes with neuronal 3'UTR (271 genes)	Genes with neuronal 3'UTR expressed in both synaptosomes and input fractions (199 genes)		Pumilio targets with neuronal 3'UTR (71 genes)	Gene name
FBgn0000014	FBgn0000064		FBgn0000036	nAChRalpha1
FBgn0000015	FBgn0011284		FBgn0000382	csw
FBgn0000024	FBgn0032946		FBgn0000479	dnc
FBgn0000036	FBgn0004435		FBgn0000568	Eip75B
FBgn0000064	FBgn0284245		FBgn0000581	E(Pc)
FBgn0000114	FBgn0087002		FBgn0001235	hth
FBgn0000183	FBgn0026415		FBgn0002413	dco
FBgn0000253	FBgn0003721		FBgn0003165	pum
FBgn0000308	FBgn0012034		FBgn0003415	skd
FBgn0000382	FBgn0001186		FBgn0003429	slo
FBgn0000448	FBgn0010352		FBgn0003435	sm
FBgn0000479	FBgn0051992		FBgn0004198	ct
FBgn0000546	FBgn0040070		FBgn0004242	Syt1
FBgn0000568	FBgn0000308		FBgn0004369	Ptp99A
FBgn0000581	FBgn0052521		FBgn0004435	Galphaq
FBgn0000635	FBgn0010114		FBgn0004880	scrt
FBgn0001186	FBgn0035285		FBgn0004919	gol
FBgn0001235	FBgn0017558		FBgn0005564	Shal
FBgn0001258	FBgn0020236		FBgn0010105	comm
FBgn0001624	FBgn0035253		FBgn0011206	bol
FBgn0002413	FBgn0027066		FBgn0011259	Sema1a
FBgn0002645	FBgn0011760		FBgn0011656	Mef2
FBgn0002921	FBgn0263995		FBgn0011666	msi
FBgn0002973	FBgn0002921		FBgn0011817	nmo
FBgn0003134	FBgn0004875		FBgn0013799	Deaf1
FBgn0003165	FBgn0264307		FBgn0013995	Calx
FBgn0003169	FBgn0250791		FBgn0016694	Pdp1
FBgn0003371	FBgn0004907		FBgn0019968	Khc-73
FBgn0003415	FBgn0043070		FBgn0022764	Sin3A
FBgn0003429	FBgn0020238		FBgn0023095	caps
FBgn0003435	FBgn0000253		FBgn0024963	GluClalpha
FBgn0003502	FBgn0024807		FBgn0025741	PlexA
FBgn0003721	FBgn0034935		FBgn0026160	tna
FBgn0003944	FBgn0020762		FBgn0026206	mei-P26
FBgn0004198	FBgn0038881		FBgn0027279	l(1)G0196
FBgn0004237	FBgn0004880		FBgn0028341	Ptpmeg2
FBgn0004242	FBgn0052195		FBgn0028397	Tob
FBgn0004369	FBgn0010905		FBgn0029504	CHES-1-like
FBgn0004435	FBgn0035236		FBgn0029939	Cph
FBgn0004595	FBgn0035495		FBgn0030090	fend
FBgn0004611	FBgn0004921		FBgn0030613	Rab3-GEF
FBgn0004635	FBgn0035879		FBgn0035142	Hipk
FBgn0004655	FBgn0004237		FBgn0036202	loaf
FBgn0004838	FBgn0035142		FBgn0036494	Toll-6
FBgn0004875	FBgn0259178		FBgn0038881	aus
FBgn0004880	FBgn0052676		FBgn0040505	Alk
FBgn0004907	FBgn0261788		FBgn0041092	tai
FBgn0004919	FBgn0266417		FBgn0041111	lilli
FBgn0004921	FBgn0029504		FBgn0051687	CG31687
FBgn0005427	FBgn0000635		FBgn0052062	Rbfox1
FBgn0005536	FBgn0004611		FBgn0085383	CG34354
FBgn0005564	FBgn0053113		FBgn0085387	shakB
FBgn0005640	FBgn0267912		FBgn0085412	kmr
FBgn0010105	FBgn0265082		FBgn0085430	Dora
FBgn0010113	FBgn0003165		FBgn0086372	lap
FBgn0010114	FBgn0000024		FBgn0086677	jeb
FBgn0010263	FBgn0004242		FBgn0086758	chinmo
FBgn0010300	FBgn0005564		FBgn0259242	CG42340
FBgn0010313	FBgn0022764		FBgn0260964	Vmat
FBgn0010352	FBgn0085412		FBgn0261556	CG42674
FBgn0010473	FBgn0261244		FBgn0263289	scrib
FBgn0010905	FBgn0260941		FBgn0263355	CG31688
FBgn0011206	FBgn0263392		FBgn0264090	CG43759
FBgn0011224	FBgn0011817		FBgn0264307	orb2
FBgn0011259	FBgn0032986		FBgn0264574	Glut1
FBgn0011284	FBgn0260964		FBgn0264598	PsGEF
FBgn0011656	FBgn0264753		FBgn0264753	Rgk1
FBgn0011666	FBgn0034072		FBgn0264815	Pde1c
FBgn0011760	FBgn0052264		FBgn0264908	pHCl-1
FBgn0011817	FBgn0027279		FBgn0267001	Ten-a
FBgn0011826	FBgn0052529		FBgn0283657	Tlk
FBgn0012034	FBgn0032821
FBgn0013263	FBgn0016694
FBgn0013334	FBgn0003134
FBgn0013576	FBgn0052451
FBgn0013759	FBgn0004919
FBgn0013799	FBgn0260943
FBgn0013995	FBgn0013576
FBgn0014163	FBgn0023407
FBgn0015609	FBgn0259173
FBgn0015778	FBgn0026160
FBgn0016694	FBgn0030990
FBgn0016797	FBgn0263396
FBgn0017558	FBgn0014163
FBgn0019968	FBgn0000015
FBgn0020224	FBgn0031453
FBgn0020236	FBgn0086604
FBgn0020238	FBgn0013334
FBgn0020309	FBgn0003429
FBgn0020412	FBgn0283535
FBgn0020762	FBgn0027339
FBgn0022764	FBgn0042185
FBgn0023091	FBgn0264495
FBgn0023095	FBgn0261444
FBgn0023388	FBgn0032129
FBgn0023407	FBgn0263980
FBgn0023526	FBgn0263289
FBgn0024187	FBgn0000382
FBgn0024277	FBgn0243516
FBgn0024326	FBgn0026375
FBgn0024807	FBgn0030400
FBgn0024941	FBgn0262593
FBgn0024963	FBgn0033313
FBgn0025741	FBgn0000114
FBgn0026160	FBgn0266756
FBgn0026206	FBgn0259481
FBgn0026375	FBgn0264975
FBgn0026415	FBgn0260003
FBgn0026620	FBgn0004369
FBgn0027066	FBgn0005536
FBgn0027279	FBgn0020412
FBgn0027339	FBgn0000183
FBgn0027951	FBgn0261552
FBgn0028341	FBgn0024277
FBgn0028397	FBgn0052103
FBgn0028496	FBgn0052062
FBgn0029504	FBgn0040010
FBgn0029676	FBgn0266521
FBgn0029939	FBgn0003435
FBgn0030090	FBgn0264598
FBgn0030400	FBgn0011259
FBgn0030474	FBgn0010313
FBgn0030613	FBgn0263072
FBgn0030990	FBgn0053199
FBgn0031453	FBgn0264962
FBgn0031736	FBgn0000014
FBgn0032129	FBgn0085421
FBgn0032282	FBgn0262582
FBgn0032821	FBgn0027951
FBgn0032946	FBgn0024187
FBgn0032986	FBgn0264815
FBgn0033159	FBgn0261802
FBgn0033166	FBgn0260400
FBgn0033212	FBgn0033166
FBgn0033313	FBgn0026620
FBgn0034072	FBgn0033159
FBgn0034294	FBgn0001624
FBgn0034935	FBgn0036188
FBgn0035016	FBgn0001258
FBgn0035142	FBgn0023388
FBgn0035236	FBgn0035016
FBgn0035253	FBgn0036974
FBgn0035285	FBgn0264607
FBgn0035495	FBgn0053558
FBgn0035879	FBgn0003169
FBgn0035989	FBgn0040395
FBgn0036188	FBgn0013799
FBgn0036202	FBgn0004655
FBgn0036494	FBgn0264908
FBgn0036576	FBgn0030613
FBgn0036621	FBgn0265974
FBgn0036725	FBgn0011656
FBgn0036844	FBgn0019968
FBgn0036974	FBgn0010113
FBgn0037031	FBgn0086677
FBgn0037153	FBgn0032282
FBgn0038747	FBgn0020224
FBgn0038881	FBgn0024326
FBgn0039877	FBgn0266101
FBgn0040010	FBgn0024963
FBgn0040070	FBgn0261461
FBgn0040395	FBgn0010263
FBgn0040505	FBgn0044323
FBgn0040765	FBgn0003371
FBgn0041092	FBgn0259994
FBgn0041111	FBgn0013995
FBgn0042185	FBgn0003415
FBgn0043070	FBgn0262737
FBgn0044323	FBgn0086655
FBgn0050411	FBgn0051163
FBgn0051163	FBgn0264574
FBgn0051687	FBgn0025741
FBgn0051992	FBgn0002413
FBgn0052062	FBgn0038747
FBgn0052103	FBgn0000581
FBgn0052195	FBgn0000546
FBgn0052264	FBgn0030474
FBgn0052423	FBgn0283657
FBgn0052451	FBgn0033212
FBgn0052521	FBgn0020309
FBgn0052529	FBgn0001235
FBgn0052647	FBgn0264542
FBgn0052676	FBgn0036621
FBgn0052767	FBgn0264270
FBgn0053113	FBgn0035989
FBgn0053199	FBgn0261710
FBgn0053207	FBgn0265597
FBgn0053558	FBgn0010105
FBgn0085383	FBgn0086372
FBgn0085387	FBgn0029676
FBgn0085395	FBgn0051687
FBgn0085412	FBgn0263355
FBgn0085421	FBgn0005427
FBgn0085430	FBgn0004635
FBgn0086372	FBgn0013263
FBgn0086604	FBgn0005640
FBgn0086655	FBgn0002973
FBgn0086675	FBgn0028341
FBgn0086677	FBgn0002645
FBgn0086758
FBgn0087002
FBgn0243516
FBgn0250791
FBgn0259168
FBgn0259171
FBgn0259173
FBgn0259178
FBgn0259242
FBgn0259481
FBgn0259789
FBgn0259994
FBgn0260003
FBgn0260400
FBgn0260941
FBgn0260943
FBgn0260964
FBgn0261238
FBgn0261244
FBgn0261444
FBgn0261461
FBgn0261552
FBgn0261556
FBgn0261710
FBgn0261788
FBgn0261802
FBgn0261847
FBgn0262582
FBgn0262593
FBgn0262737
FBgn0263072
FBgn0263112
FBgn0263220
FBgn0263289
FBgn0263355
FBgn0263392
FBgn0263396
FBgn0263980
FBgn0263995
FBgn0264090
FBgn0264270
FBgn0264307
FBgn0264493
FBgn0264495
FBgn0264502
FBgn0264542
FBgn0264574
FBgn0264598
FBgn0264607
FBgn0264753
FBgn0264815
FBgn0264908
FBgn0264962
FBgn0264975
FBgn0265082
FBgn0265595
FBgn0265597
FBgn0265974
FBgn0266101
FBgn0266417
FBgn0266521
FBgn0266756
FBgn0266801
FBgn0267001
FBgn0267336
FBgn0267698
FBgn0267912
FBgn0283451
FBgn0283535
FBgn0283657
FBgn0284245
FBgn0285926

## Sheet: GO Pumilio targets with nUTR
GO BP term	Gene count	Corrected p-value
chemical synaptic transmission	8	0.0085
axon guidance	8	0.1
regulation of establishment of planar polarity	4	0.1
signal transduction	8	0.1
dendrite guidance	4	0.14
axon midline choice point recognition	4	0.15
positive regulation of MAPK cascade	3	0.21
negative regulation of neuromuscular synaptic transmission	3	0.21
regulation of transcription from RNA polymerase II promoter	12	0.21
motor neuron axon guidance	5	0.21
negative regulation of translation	4	0.22
circadian rhythm	4	0.31
cell differentiation	5	0.36
compound eye development	5	0.44
regulation of synapse structure or activity	3	0.45
memory	3	0.45
semaphorin-plexin signaling pathway involved in regulation of photoreceptor cell axon guidance	2	0.54
synapse assembly	3	0.54
neurological system process	3	0.54
ion transmembrane transport	3	0.56
positive regulation of transcription, DNA-templated	5	0.68
protein autophosphorylation	3	0.68
synaptic target recognition	3	0.69
larval somatic muscle development	3	0.79
regulation of membrane potential	3	0.84
visceral muscle development	2	0.84
Malpighian tubule development	2	0.84
phototransduction	3	0.86
regulation of gene expression	4	0.86
protein stabilization	3	0.86
regulation of neuron differentiation	2	0.86
dendrite morphogenesis	4	0.86
cellular response to calcium ion	2	0.96
positive regulation of canonical Wnt signaling pathway	3	0.96
peptidyl-serine phosphorylation	3	0.96
mesoderm development	3	0.97
regulation of calcium ion-dependent exocytosis	2	0.97
wing disc dorsal/ventral pattern formation	3	0.98
regulation of dopamine secretion	2	0.98
calcium ion regulated exocytosis	2	0.98
compound eye photoreceptor fate commitment	2	0.98
negative regulation of protein phosphorylation	2	1

## Sheet: Pumilio target isoform loc
Pumilio targets with a longer 3' UTR in synaptosomes (10 genes)	Gene name		Pumilio targets with a shorter 3' UTR in synaptosomes (43 genes)	Gene name
FBgn0000541	E(bx)		FBgn0000479	dnc
FBgn0001139	gro		FBgn0000535	eag
FBgn0003301	rut		FBgn0001235	hth
FBgn0015402	ksr		FBgn0003091	Pkc53E
FBgn0024944	Oamb		FBgn0003218	rdgB
FBgn0030961	CG7058		FBgn0004919	gol
FBgn0032233	dpr19		FBgn0005694	Aef1
FBgn0039064	CG4467		FBgn0010825	Gug
FBgn0042092	Polr1F		FBgn0011259	Sema1a
FBgn0261617	nej		FBgn0012344	Dh44
			FBgn0019968	Khc-73
			FBgn0020386	Pdk1
			FBgn0024963	GluClalpha
			FBgn0026199	myo
			FBgn0030243	CG2186
			FBgn0030343	ATP7
			FBgn0031064	CG12531
			FBgn0031491	alpha4GT1
			FBgn0031681	Pgant5
			FBgn0033872	CG6329
			FBgn0034803	CG9849
			FBgn0037760	FBXO11
			FBgn0038428	CG14894
			FBgn0039633	Bicra
			FBgn0040206	krz
			FBgn0085384	CG34355
			FBgn0086372	lap
			FBgn0259212	cno
			FBgn0259734	Nost
			FBgn0260964	Vmat
			FBgn0261555	CG42673
			FBgn0261556	CG42674
			FBgn0263108	BtbVII
			FBgn0263355	CG31688
			FBgn0264006	dysc
			FBgn0264307	orb2
			FBgn0264574	Glut1
			FBgn0264598	PsGEF
			FBgn0264908	pHCl-1
			FBgn0265598	Bx
			FBgn0265784	CrebB
			FBgn0285917	sbb
			FBgn0285944	para
