# Supplementary material for: Pumilio differentially binds to mRNA 3′ UTR isoforms to regulate localization of synaptic proteins
Source: EMBO Rep. 2025 Feb 21;26(7):1792–815. doi: 10.1038/s44319-025-00401-z (PMC11976915; doi:10.1038/s44319-025-00401-z)
Supplement: Supplementary file 6 — Data Set EV5 [file 44319_2025_401_MOESM6_ESM.xlsx]

## Sheet: Legend
Dataset EV5 - Sequences of primers and homology fragments used in this study.
Tab1 'CRISPR':
Nucleotide sequence of the 2602 bp homology donor fragment used for genome editing (pum-Flag flies)
Tab2 'qPCR':
Nucleotide sequences of all qPCR primers used in this study. Primers are listed by pairs, one pair per gene.

## Sheet: CRISPR
Name	Sequence
PumFLAG homology fragment	GCGATCTCGCTAACCACATTGTGGAGTTCTCACAGGATCAGCACGGCTCGCGGTTTATCCAACAGAAGTTGGAGCGGGCCACCGCCGCCGAGAAGCAAATGGTGTTCAGCGAGATCCTGGCGGCAGCCTATAGCCTGATGACCGATGTCTTTGGCAACTATGTCATCCAGAAGTTCTTTGAGTTCGGCACTCCCGAGCAGAAGAACACGCTGGGCATGCAGGTCAAGGGTCATGTGCTGCAGCTGGCGCTGCAAATGTATGGCTGCCGAGTGATTCAGAAGGCTCTGGAGAGCATCTCGCCGGAGCAGCAGCAGGAAATCGTCCACGAACTGGACGGACATGTGCTGAAATGCGTCAAGGATCAGAATGGCAATCATGTGGTGCAAAAGTGCATTGAGT…

## Sheet: qPCR
Primer name	Sequence
elav-intron	GGATAACCGCGTTTGTGTTTAAT
	CCGACGCTGAACTTTTATTTAATAGA
elav-cds	CATGCACACGCCAGTTAACAA
	GTCGCCCGCCATTGGT
ago1 intron	TGCGTCAAAGTGCAGAGTTGA
	GACGCGACGAAGGTTGTTG
ago1 exon7	GCCCGGCAAGACTCCAGTA
	CCCAGAACGGTGTCACCTACA
nrg intron	GGGACAGGACCCTCGAGATT
	AGCGAGCGACTACAAAAATTAGGT
nrg cds	GCCGACAAGGCCGAGAT
	AATGGGCGAACGATTGTCA
brat-intron	GACAAGGACCGCAGGTGACT
	CCTACTCTCCGCCACTTTCG
brat-exon	TTGGAGGATCCGTGGTTAGTG
	GCAACGACTCTGAGCTCACAGT
pum intron	GGGTACAGCTGCGGTCAGAA
	TAAGGTCGCATCAAGATTTTCG
pum cds	CGGGTGATCCAGAGAATCCTT
	CAAAATGGGCGTGGTCTGT
rp49 cds	CAGCTCGCGCACGTTGT
	TGCTGCCCACCGGATT
gro proximal 3'UTR	CGGGCGATAAGAAGGCTACT
	AACTGCATGGTTTTGTGGATTT
oamb proximal 3'UTR	TGCCATACAGTTACAACGTCG
	GCATCCCACTTCTCAAAACTGT
nej proximal 3'UTR	CGGCTACTGGACACTCATTC
	CACCACCACCAGCTACAATG
rut proximal 3'UTR	CATATGGGAGTGGTCAGGGG
	TCGTTTAGTGCGCTTAGTCC
ksr proximal 3'UTR	TTGTGTAGAGTGGACGAGGG
	TGGCCACTGTCACTGTCTAG
Bx proximal 3'UTR	GTTGGAGTTGGAGTTGGAGC
	TGTTGGTGATGCTGCTGATG
Khc-73 proximal 3'UTR	CATTGTCATCTTGGGTGGCG
	GCGAACAGTCATGGCAAGAA
ATP7 proximal 3'UTR	CTGTGAGCTAAACGATGGCA
	TCGGTTTGATTGTGGTTGCT
krz proximal 3'UTR	TCGTGTAGTTAACTTATGCGTGG
	GTCAACACACCAGATCTACACA
CG31688 proximal 3'UTR	CATCCAGTTCATCAGCAGCG
	GAGTAGTCTACGGCCACTGG
Gug proximal 3'UTR	GATTGTTCCGGCTGCATACA
	TTCTGGATGCCTTGGTCAGT
gol proximal 3'UTR	TGCTTGAACTTGCTACACTACG
	AGGTTCACAGGTTATGCGAA
dnc proximal 3'UTR	CGGAGAGTCGTGGGAATTTA
	AAGTTGTGAGCCTTTTCCTGT
BtbVII proximal 3'UTR	GTATTTGTGACAGGACGGCC
	TGCGTGGCTTCTAGTCTGAT
Vmat proximal 3'UTR	CGTCTCATCGAACTTCTGGC
	AAGTTGAGTGAAAGCAGGGC
Sema1a proximal 3'UTR	CGACACTCCGCATCTGATTG
	GCTGGACTCATGCTGAACAG
Lap proximal 3'UTR	CCACTCACCACTCACTCACT
	CGTCTATGAGGTTAGAGCGC
orb2 proximal 3'UTR	AGCTCCCGTTGTATTTGCAC
	CACTCACACACAACAGTCGG
gro distal 3'UTR	TTCCTTACCTCCCAACGTCC
	TGTTTGTGTGTGTGTGGTGT
oamb distal 3'UTR	CAATGGTTGGCTTACGGAGG
	TCTCGTGCGGATTTGTCCTA
nej distal 3'UTR	ACCCGTCCATCCATCTGTTT
	ACAAGGAGAAGGAGAACGCA
rut distal 3'UTR	TGAGTCGACAATTGGCCTTT
	TCTACACGAAATAATGGCGGG
ksr distal 3'UTR	GCCTTCTCTGTTTGCCTCTG
	AGCAAACGAAACAAAGGCAA
Bx distal 3'UTR	TGATCCAGCGCGTTAGATGT
	ATATACACACGCACGCACAC
Khc-73 distal 3'UTR	TGGTTGGTTGGATGGATGGA
	TGATCAAACAAAGGCACCGG
ATP7 distal 3'UTR	TTTGACCCCATATCGGCATT
	TCTTACAAGTGTTCGTCGTCC
krz distal 3'UTR	TCAGATCGACTTGGTTGGGT
	TGTAACCCTAGAAGCGAGTCC
CG31688 distal 3'UTR	AAACCCAAATTCACGACCCG
	CGCTGGCTAAGATTGTGGAC
Gug distal 3'UTR	GCTCTCAAACCCAAAAGCAC
	AAATGCTGGCACGTCACAAG
gol distal 3'UTR	CGCAAGGATATTTCGTCGCT
	AAAGTTTTGACTTCGCCCGT
dnc distal 3'UTR	ATTTGTAGCACAGGTTGGCC
	GCAACTTCGGCAACTCGTTA
BtbVII distal 3'UTR	ACGTCCTTGCACCTGTACTT
	TGGGCCACTAGACAATTCGT
Vmat distal 3'UTR	GTTTTGACTAATATGCTCGCGC
	GCACACACATACTCTCTCTTCG
Sema1a distal 3'UTR	TCAATCAAAGTAAGCCCACGC
	TTTGGTTTTGGGTGTGGGTG
Lap distal 3'UTR	TGCGACCACTTGAATGAATCT
	TTCTCTGCAAATTGTCGGCC
orb2 distal 3'UTR	CACTACGCACGGTTTGACTT
	ACGAACCCCAAATGAATGCT
Arc1	TCAAGTACCGCAAGCACATC
	CTCGTCCTCCTGGTTGTTGT
mimi	ATCATCCCAGATTGCGTAGC
	GGGCTAATCGATCCAGTGAA
mOAZ1	TTTCAGCTAGCATCCTGTACTCC
	GACCCTGGTCTTGTCGTTAGA
