# Supplementary material for: Pumilio differentially binds to mRNA 3′ UTR isoforms to regulate localization of synaptic proteins
Source: EMBO Rep. 2025 Feb 21;26(7):1792–815. doi: 10.1038/s44319-025-00401-z (PMC11976915; doi:10.1038/s44319-025-00401-z)
Supplement: Supplementary file 7 — Source data Fig. 2 [file 44319_2025_401_MOESM7_ESM.zip]

Archive with 39 entries (36 files):
- EMBOR-2024-60013V2_SourceDataForFigure2/
- EMBOR-2024-60013V2_SourceDataForFigure2/2B/
- EMBOR-2024-60013V2_SourceDataForFigure2/2C/
- EMBOR-2024-60013V2_SourceDataForFigure2/2B/._EM_zoom_2B.tif
- EMBOR-2024-60013V2_SourceDataForFigure2/2B/EM_zoom_2B.tif
- __MACOSX/EMBOR-2024-60013V2_SourceDataForFigure2/2B/._EM_zoom_2B.tif
- EMBOR-2024-60013V2_SourceDataForFigure2/2B/._EM_2B.tif
- EMBOR-2024-60013V2_SourceDataForFigure2/2B/EM_2B.tif
- __MACOSX/EMBOR-2024-60013V2_SourceDataForFigure2/2B/._EM_2B.tif
- EMBOR-2024-60013V2_SourceDataForFigure2/2C/CSP_western_annotated.tif
- __MACOSX/EMBOR-2024-60013V2_SourceDataForFigure2/2C/._CSP_western_annotated.tif
- EMBOR-2024-60013V2_SourceDataForFigure2/2C/Syx1A_western.tif
- EMBOR-2024-60013V2_SourceDataForFigure2/2C/._alphaTubulin_western_annotated.tif
- EMBOR-2024-60013V2_SourceDataForFigure2/2C/CSP_western.tif
- EMBOR-2024-60013V2_SourceDataForFigure2/2C/Syn_western_annotated.tif
- __MACOSX/EMBOR-2024-60013V2_SourceDataForFigure2/2C/._Syn_western_annotated.tif
- EMBOR-2024-60013V2_SourceDataForFigure2/2C/._LaminC_western_annotated.tif
- EMBOR-2024-60013V2_SourceDataForFigure2/2C/._Syn_western_annotated.tif
- EMBOR-2024-60013V2_SourceDataForFigure2/2C/LaminC_western.tif
- EMBOR-2024-60013V2_SourceDataForFigure2/2C/._CSP_western_annotated.tif
- EMBOR-2024-60013V2_SourceDataForFigure2/2C/LaminC_western_annotated.tif
- __MACOSX/EMBOR-2024-60013V2_SourceDataForFigure2/2C/._LaminC_western_annotated.tif
- EMBOR-2024-60013V2_SourceDataForFigure2/2C/alphaTubulin_western.tif
- __MACOSX/EMBOR-2024-60013V2_SourceDataForFigure2/2C/._alphaTubulin_western.tif
- EMBOR-2024-60013V2_SourceDataForFigure2/2C/ELAV_western_annotated.tif
- __MACOSX/EMBOR-2024-60013V2_SourceDataForFigure2/2C/._ELAV_western_annotated.tif
- EMBOR-2024-60013V2_SourceDataForFigure2/2C/Dlg_western_annotated.tif
- __MACOSX/EMBOR-2024-60013V2_SourceDataForFigure2/2C/._Dlg_western_annotated.tif
- EMBOR-2024-60013V2_SourceDataForFigure2/2C/._ELAV_western_annotated.tif
- EMBOR-2024-60013V2_SourceDataForFigure2/2C/._alphaTubulin_western.tif
- EMBOR-2024-60013V2_SourceDataForFigure2/2C/Dlg_western.tif
- EMBOR-2024-60013V2_SourceDataForFigure2/2C/._Syx1A_western_annotated.tif
- EMBOR-2024-60013V2_SourceDataForFigure2/2C/Syn_western.tif
- EMBOR-2024-60013V2_SourceDataForFigure2/2C/._Dlg_western_annotated.tif
- EMBOR-2024-60013V2_SourceDataForFigure2/2C/ELAV_western.tif
- EMBOR-2024-60013V2_SourceDataForFigure2/2C/alphaTubulin_western_annotated.tif
- __MACOSX/EMBOR-2024-60013V2_SourceDataForFigure2/2C/._alphaTubulin_western_annotated.tif
- EMBOR-2024-60013V2_SourceDataForFigure2/2C/Syx1A_western_annotated.tif
- __MACOSX/EMBOR-2024-60013V2_SourceDataForFigure2/2C/._Syx1A_western_annotated.tif
