# Supplementary material for: Pumilio differentially binds to mRNA 3′ UTR isoforms to regulate localization of synaptic proteins
Source: EMBO Rep. 2025 Feb 21;26(7):1792–815. doi: 10.1038/s44319-025-00401-z (PMC11976915; doi:10.1038/s44319-025-00401-z)
Supplement: Supplementary file 8 — Source data Fig. 5 [file 44319_2025_401_MOESM8_ESM.zip]

Archive with 36 entries (31 files):
- EMBOR-2024-60013V2_SourceDataForFigure5/
- EMBOR-2024-60013V2_SourceDataForFigure5/5C/
- EMBOR-2024-60013V2_SourceDataForFigure5/5D/
- EMBOR-2024-60013V2_SourceDataForFigure5/5E/
- EMBOR-2024-60013V2_SourceDataForFigure5/5B/
- EMBOR-2024-60013V2_SourceDataForFigure5/5C/Neurite_Length_raw_values.csv
- __MACOSX/EMBOR-2024-60013V2_SourceDataForFigure5/5C/._Neurite_Length_raw_values.csv
- EMBOR-2024-60013V2_SourceDataForFigure5/5C/._Neurite_Length_raw_values.csv
- EMBOR-2024-60013V2_SourceDataForFigure5/5D/._data_for_qPCR_5D.csv
- EMBOR-2024-60013V2_SourceDataForFigure5/5D/data_for_qPCR_5D.csv
- __MACOSX/EMBOR-2024-60013V2_SourceDataForFigure5/5D/._data_for_qPCR_5D.csv
- EMBOR-2024-60013V2_SourceDataForFigure5/5E/Control_Brp_max_intensity_projection.tif
- EMBOR-2024-60013V2_SourceDataForFigure5/5E/._Pum_KO_Syt1_max_intensity_projection.tif
- EMBOR-2024-60013V2_SourceDataForFigure5/5E/Control_HRP_for_Brp_max_intensity_projection.tif
- EMBOR-2024-60013V2_SourceDataForFigure5/5E/Pum_KO_Brp_max_intensity_projection.tif
- EMBOR-2024-60013V2_SourceDataForFigure5/5E/Control_HRP_for_Syt1_max_intensity_projection.tif
- __MACOSX/EMBOR-2024-60013V2_SourceDataForFigure5/5E/._Control_HRP_for_Syt1_max_intensity_projection.tif
- EMBOR-2024-60013V2_SourceDataForFigure5/5E/Pum_KO_Syt1_max_intensity_projection.tif
- __MACOSX/EMBOR-2024-60013V2_SourceDataForFigure5/5E/._Pum_KO_Syt1_max_intensity_projection.tif
- EMBOR-2024-60013V2_SourceDataForFigure5/5E/._Control_HRP_for_Syt1_max_intensity_projection.tif
- EMBOR-2024-60013V2_SourceDataForFigure5/5E/Pum_KO_HRP_for_Syt1_max_intensity_projection.tif
- EMBOR-2024-60013V2_SourceDataForFigure5/5E/._5E_quantification_raw_values.csv
- EMBOR-2024-60013V2_SourceDataForFigure5/5E/5E_quantification_raw_values.csv
- __MACOSX/EMBOR-2024-60013V2_SourceDataForFigure5/5E/._5E_quantification_raw_values.csv
- EMBOR-2024-60013V2_SourceDataForFigure5/5E/Control_Syt1_max_intensity_projection.tif
- EMBOR-2024-60013V2_SourceDataForFigure5/5E/Pum_KO_HRP_for_Brp_max_intensity_projection.tif
- EMBOR-2024-60013V2_SourceDataForFigure5/5B/._Pum_KO_Day1.tif
- EMBOR-2024-60013V2_SourceDataForFigure5/5B/Control_Day5.tif
- EMBOR-2024-60013V2_SourceDataForFigure5/5B/Pum_KO_Day3.tif
- EMBOR-2024-60013V2_SourceDataForFigure5/5B/Pum_KO_Day5.tif
- EMBOR-2024-60013V2_SourceDataForFigure5/5B/Control_Day3.tif
- EMBOR-2024-60013V2_SourceDataForFigure5/5B/Pum_KO_Day1.tif
- __MACOSX/EMBOR-2024-60013V2_SourceDataForFigure5/5B/._Pum_KO_Day1.tif
- EMBOR-2024-60013V2_SourceDataForFigure5/5B/Control_Day7.tif
- EMBOR-2024-60013V2_SourceDataForFigure5/5B/Control_Day1.tif
- EMBOR-2024-60013V2_SourceDataForFigure5/5B/Pum_KO_Day7.tif
