# Supplementary material for: Pumilio differentially binds to mRNA 3′ UTR isoforms to regulate localization of synaptic proteins
Source: EMBO Rep. 2025 Feb 21;26(7):1792–815. doi: 10.1038/s44319-025-00401-z (PMC11976915; doi:10.1038/s44319-025-00401-z)
Supplement: Supplementary file 8 — Source data Fig. 5 [file 44319_2025_401_MOESM8_ESM.zip › EMBOR-2024-60013V2_SourceDataForFigure5/5C/Neurite_Length_raw_values.csv]

\	No. of branch points	Path length (µm)	Path order	Day	genotype	wt	Pum
Path (1)	0.0	6.675587494078008	1.0	1	wt	5
Path (2)	0.0	18.31403777546873	1.0	1	wt	5
Path (3)	0.0	6.831700633855014	1.0	1	wt	5
Path (4)	0.0	9.764597792390648	1.0	1	wt	5
Path (5)	2.0	11.851953043079344	1.0	1	wt	5
Path (8)	0.0	6.259935083402425	1.0	1	wt	5
Path (9)	1.0	29.15417723928152	1.0	1	wt	5
Path (11)	0.0	6.221926437171441	1.0	1	wt	5
Path (12)	0.0	9.570476006382638	1.0	1	wt	5
Path (13)	5.0	71.11699139438814	1.0	1	wt	5
Path (19)	0.0	14.01137627810416	1.0	1	wt	5
Path (20)	0.0	8.695706620413997	1.0	1	wt	5
Path (21)	1.0	22.484045663589946	1.0	1	wt	5
Path (23)	1.0	17.493020732487395	1.0	1	wt	5
Path (25)	0.0	16.76771398685023	1.0	1	wt	5
Path (26)	0.0	17.58841900063002	1.0	1	wt	5
Path (27)	1.0	18.598101911232863	1.0	1	wt	5
Path (29)	1.0	9.268537505198456	1.0	1	wt	5
Path (31)	0.0	5.635170495092829	1.0	1	wt	5
Path (32)	0.0	7.16286661316096	1.0	1	wt	5
Path (33)	0.0	5.458611045303334	1.0	1	wt	5
Path (34)	1.0	10.006262697869154	1.0	1	wt	5
Path (36)	0.0	27.03608790021045	1.0	1	wt	5
Path (37)	0.0	14.652196592371643	1.0	1	wt	5
Path (38)	0.0	15.34934119421891	1.0	1	wt	5
Path (39)	0.0	4.911370359716294	1.0	1	wt	5
Path (40)	0.0	14.112983769763533	1.0	1	wt	5
Path (41)	0.0	13.912652760238773	1.0	1	wt	5
Path (42)	0.0	2.565541172460859	1.0	1	wt	5
Path (43)	3.0	40.00159126094295	1.0	1	wt	5
Path (47)	1.0	19.457568876373887	1.0	1	wt	5
Path (49)	1.0	21.201651729924645	1.0	1	wt	5
Path (51)	1.0	19.42834139825212	1.0	1	wt	5
Path (53)	0.0	14.017585501620928	1.0	1	wt	5
Path (54)	2.0	33.483182240973754	1.0	1	wt	5
Path (57)	3.0	73.67086742494544	1.0	1	wt	5
Path (58)	1.0	9.315327319538651	2.0	1	wt	5
Path (59)	3.0	12.327567020259046	2.0	1	wt	5
Path (86)	1.0	14.763338557270554	2.0	1	wt	5
Path (62)	1.0	8.15285651888159	1.0	1	wt	5
Path (64)	2.0	21.44438196973507	1.0	1	wt	5
Path (67)	0.0	3.2257424624089848	1.0	1	wt	5
Path (68)	0.0	3.072201267224458	1.0	1	wt	5
Path (69)	3.0	55.972813069677336	1.0	1	wt	5
Path (73)	2.0	12.365575666490026	1.0	1	wt	5
Path (76)	1.0	22.662111723640106	1.0	1	wt	5
Path (78)	0.0	11.40343587535768	1.0	1	wt	5
Path (79)	1.0	47.181266905192	1.0	1	wt	5
Path (81)	0.0	70.53644467582602	1.0	1	wt	5
Path (82)	0.0	14.10752785137703	1.0	1	wt	5
Path (83)	0.0	6.3940953029063206	1.0	1	wt	5
Path (84)	7.0	47.72229836726223	1.0	1	wt	5
Path (85)	1.0	20.684391827589717	2.0	1	wt	5
Path (87)	2.0	20.961493434706757	2.0	1	wt	5
Path (89)	1.0	39.80671616980456	2.0	1	wt	5
Path (90)	3.0	13.925824512402656	2.0	1	wt	5
Path (96)	1.0	4.020103971861028	2.0	1	wt	5
Path (97)	1.0	7.424977828651976	2.0	1	wt	5
Path (98)	1.0	5.678323030508733	2.0	1	wt	5
Path (93)	1.0	10.546540854809098	1.0	1	wt	5
Path (95)	1.0	5.456792405841126	1.0	1	wt	5
Path (1)	1.0	55.805217570471626	1.0	3	wt	4
Path (2)	2.0	6.912108510371612	2.0	3	wt	4
Path (4)	0.0	7.739022747668173	1.0	3	wt	4
Path (5)	0.0	4.110046321617165	1.0	3	wt	4
Path (6)	0.0	2.8338616114686688	1.0	3	wt	4
Path (7)	0.0	15.801936916793618	1.0	3	wt	4
Path (8)	1.0	20.5980867567579	1.0	3	wt	4
Path (10)	0.0	5.518572611807398	1.0	3	wt	4
Path (11)	1.0	29.086941114928766	1.0	3	wt	4
Path (13)	2.0	17.24408126916019	1.0	3	wt	4
Path (16)	1.0	17.480602285453806	1.0	3	wt	4
Path (17)	3.0	13.491544431176669	2.0	3	wt	4
Path (20)	0.0	15.737584766234894	1.0	3	wt	4
Path (21)	3.0	20.37730943722058	1.0	3	wt	4
Path (25)	2.0	20.35868176667024	1.0	3	wt	4
Path (28)	0.0	18.558274625539703	1.0	3	wt	4
Path (29)	0.0	8.759305465842413	1.0	3	wt	4
Path (30)	0.0	16.44457587052325	1.0	3	wt	4
Path (31)	0.0	48.66367981918036	1.0	3	wt	4
Path (32)	2.0	31.45352864139832	1.0	3	wt	4
Path (33)	1.0	3.4666540627571694	2.0	3	wt	4
Path (36)	1.0	13.735027976117353	2.0	3	wt	4
Path (34)	0.0	12.64963980225412	1.0	3	wt	4
Path (35)	0.0	11.943714032297637	1.0	3	wt	4
Path (37)	6.0	76.35526639608294	1.0	3	wt	4
Path (44)	1.0	10.691300881884432	1.0	3	wt	4
Path (46)	0.0	20.01101878547772	1.0	3	wt	4
Path (47)	4.0	33.107357115991306	1.0	3	wt	4
Path (52)	0.0	8.789286249094443	1.0	3	wt	4
Path (53)	0.0	7.749622555239576	1.0	3	wt	4
Path (54)	0.0	7.815793345260439	1.0	3	wt	4
Path (55)	0.0	0.5966024445197228	1.0	3	wt	4
Path (56)	0.0	15.53361647778576	1.0	3	wt	4
Path (57)	3.0	18.920927998358252	1.0	3	wt	4
Path (61)	2.0	17.907919838032694	1.0	3	wt	4
Path (64)	1.0	36.28856967945096	1.0	3	wt	4
Path (66)	0.0	25.17935647150007	1.0	3	wt	4
Path (67)	0.0	15.613271049172091	1.0	3	wt	4
Path (68)	0.0	12.408728201905925	1.0	3	wt	4
Path (69)	2.0	21.606704333028876	1.0	3	wt	4
Path (72)	0.0	17.43926838950007	1.0	3	wt	4
Path (73)	1.0	12.41418412029245	1.0	3	wt	4
Path (75)	0.0	11.744136327903158	1.0	3	wt	4
Path (77)	2.0	23.02507712566019	1.0	3	wt	4
Path (80)	0.0	24.164970947641088	1.0	3	wt	4
Path (81)	0.0	7.946628315041591	1.0	3	wt	4
Path (82)	1.0	9.976281914617088	1.0	3	wt	4
Path (84)	2.0	28.25776696224132	1.0	3	wt	4
Path (87)	6.0	50.00089143016501	1.0	3	wt	4
Path (88)	1.0	7.553682129769404	2.0	3	wt	4
Path (89)	2.0	11.004592495770291	2.0	3	wt	4
Path (91)	3.0	10.754899727312855	2.0	3	wt	4
Path (94)	1.0	11.415854322391285	2.0	3	wt	4
Path (96)	1.0	5.333231993908644	2.0	3	wt	4
Path (97)	1.0	10.515494737225202	2.0	3	wt	4
Path (95)	0.0	8.884684517237075	1.0	3	wt	4
Path (98)	1.0	49.79830050524898	1.0	3	wt	4
Path (100)	1.0	10.766252840014513	1.0	3	wt	4
Path (102)	1.0	38.54445651695029	1.0	3	wt	4
Path (1)	2.0	18.882166046997	1.0	5	Pum		3
Path (4)	0.0	23.81216407726359	1.0	5	Pum		3
Path (5)	0.0	10.014290560848096	1.0	5	Pum		3
Path (6)	0.0	4.5743071860951385	1.0	5	Pum		3
Path (7)	0.0	11.759126719529185	1.0	5	Pum		3
Path (8)	1.0	41.5179342663092	1.0	5	Pum		3
Path (10)	3.0	15.321932355559325	1.0	5	Pum		3
Path (14)	0.0	26.352115050527004	1.0	5	Pum		3
Path (15)	0.0	19.78766952134792	1.0	5	Pum		3
Path (16)	0.0	43.583024567523424	1.0	5	Pum		3
Path (17)	0.0	15.026203077891902	1.0	5	Pum		3
Path (18)	0.0	16.81268516172835	1.0	5	Pum		3
Path (20)	2.0	72.19435170527272	1.0	5	Pum		3
Path (23)	5.0	64.08207577721424	1.0	5	Pum		3
Path (29)	0.0	16.5593551143465	1.0	5	Pum		3
Path (30)	0.0	6.5644455291790695	1.0	5	Pum		3
Path (31)	0.0	11.599376300827837	1.0	5	Pum		3
Path (32)	0.0	23.64877637963798	1.0	5	Pum		3
Path (33)	0.0	12.361938387565692	1.0	5	Pum		3
Path (34)	4.0	71.99264333221409	1.0	5	Pum		3
Path (39)	0.0	21.273278438332067	1.0	5	Pum		3
Path (40)	0.0	22.243887368372008	1.0	5	Pum		3
Path (41)	0.0	30.46398001160629	1.0	5	Pum		3
Path (42)	0.0	21.77417058550757	1.0	5	Pum		3
Path (43)	0.0	25.43601176860463	1.0	5	Pum		3
Path (44)	0.0	23.20496182517246	1.0	5	Pum		3
Path (45)	7.0	73.2047879210055	1.0	5	Pum		3
Path (53)	0.0	25.20645328095812	1.0	5	Pum		3
Path (54)	0.0	8.060342224532981	1.0	5	Pum		3
Path (55)	1.0	20.050534041969257	1.0	5	Pum		3
Path (57)	0.0	7.54671960112234	1.0	5	Pum		3
Path (58)	0.0	6.428466670213003	1.0	5	Pum		3
Path (59)	0.0	13.19142456945469	1.0	5	Pum		3
Path (1)	1.0	97.233780906659	1.0	5	wt	3
Path (3)	0.0	16.691696848368608	1.0	5	wt	3
Path (4)	1.0	109.37086353179988	1.0	5	wt	3
Path (5)	2.0	33.28103289900332	2.0	5	wt	3
Path (7)	3.0	58.949175336634816	1.0	5	wt	3
Path (10)	3.0	86.76946647129574	1.0	5	wt	3
Path (14)	1.0	13.744874605354472	1.0	5	wt	3
Path (16)	1.0	25.150129225387523	1.0	5	wt	3
Path (18)	1.0	22.870470807123137	1.0	5	wt	3
Path (20)	0.0	9.958719670267469	1.0	5	wt	3
Path (21)	0.0	29.304393455075434	1.0	5	wt	3
Path (22)	0.0	15.728050438086091	1.0	5	wt	3
Path (23)	0.0	20.614583948813365	1.0	5	wt	3
Path (24)	0.0	16.397032902314848	1.0	5	wt	3
Path (25)	0.0	10.559712704386037	1.0	5	wt	3
Path (26)	0.0	17.231662981088174	1.0	5	wt	3
Path (27)	1.0	53.54977250289596	1.0	5	wt	3
Path (29)	2.0	32.012564010930575	1.0	5	wt	3
Path (32)	0.0	22.09912754516052	1.0	5	wt	3
Path (33)	1.0	35.572797735211395	1.0	5	wt	3
Path (35)	1.0	58.97658417554692	1.0	5	wt	3
Path (37)	0.0	16.35281503215913	1.0	5	wt	3
Path (38)	3.0	42.69100526836105	1.0	5	wt	3
Path (39)	0.0	30.00592864744888	1.0	5	wt	3
Path (43)	1.0	39.69996515519117	1.0	5	wt	3
Path (44)	1.0	16.42080446226938	1.0	5	wt	3
Path (47)	1.0	45.15249627400427	1.0	5	wt	3
Path (48)	1.0	54.8256451956122	1.0	5	wt	3
Path (50)	0.0	14.981232041215248	1.0	5	wt	3
Path (51)	1.0	50.17851667718168	1.0	5	wt	3
Path (52)	0.0	30.778337243753285	1.0	5	wt	3
Path (53)	2.0	42.489608922646426	1.0	5	wt	3
Path (54)	1.0	11.209314192755308	1.0	5	wt	3
Path (58)	0.0	9.357726636148987	1.0	5	wt	3
Path (59)	0.0	10.726425653272305	1.0	5	wt	3
Path (60)	0.0	10.80244294643557	1.0	5	wt	3
Path (61)	1.0	10.178431657499768	1.0	5	wt	3
Path (62)	2.0	6.975707420150712	2.0	5	wt	3
Path (65)	1.0	35.00240954303035	1.0	5	wt	3
Path (66)	2.0	16.36962406340244	2.0	5	wt	3
Path (68)	1.0	15.462301941219255	1.0	5	wt	3
Path (70)	1.0	17.940472731377483	1.0	5	wt	3
Path (72)	0.0	21.02145519513313	1.0	5	wt	3
Path (73)	1.0	19.327799419222945	1.0	5	wt	3
Path (75)	4.0	38.54809415147939	1.0	5	wt	3
Path (81)	1.0	5.548553446244677	2.0	5	wt	3
Path (82)	1.0	14.033329327834291	2.0	5	wt	3
Path (83)	1.0	32.109780919432154	2.0	5	wt	3
Path (84)	1.0	15.977743208847006	2.0	5	wt	3
Path (76)	3.0	36.24980806249308	1.0	5	wt	3
Path (80)	0.0	14.75970141450402	1.0	5	wt	3
Path (85)	2.0	49.177614925454776	1.0	5	wt	3
Path (88)	1.0	18.605064611511093	1.0	5	wt	3
Path (90)	0.0	13.6911222618714	1.0	5	wt	3
Path (91)	0.0	10.799871001819389	1.0	5	wt	3
Path (92)	1.0	14.79150083751159	1.0	5	wt	3
Path (94)	1.0	10.36559091658722	1.0	5	wt	3
Path (1)	1.0	78.79893654934574	1.0	7	Pum		2
Path (3)	0.0	9.527011441765172	1.0	7	Pum		2
Path (4)	0.0	4.944988421892647	1.0	7	Pum		2
Path (5)	0.0	9.835159166466113	1.0	7	Pum		2
Path (6)	4.0	42.93781366920126	1.0	7	Pum		2
Path (7)	2.0	22.54068198037131	2.0	7	Pum		2
Path (9)	1.0	34.24499102258126	2.0	7	Pum		2
Path (10)	1.0	5.188471966833309	2.0	7	Pum		2
Path (15)	1.0	37.020397677806514	2.0	7	Pum		2
Path (11)	2.0	31.277722496739024	1.0	7	Pum		2
Path (12)	1.0	7.962372011797904	2.0	7	Pum		2
Path (13)	2.0	8.437232683847283	2.0	7	Pum		2
Path (16)	5.0	74.67660102742279	1.0	7	Pum		2
Path (18)	1.0	11.015945608471975	2.0	7	Pum		2
Path (19)	1.0	8.223729922158642	2.0	7	Pum		2
Path (20)	1.0	8.390442869507055	2.0	7	Pum		2
Path (32)	1.0	12.536679197893047	2.0	7	Pum		2
Path (33)	1.0	10.692054187014724	2.0	7	Pum		2
Path (21)	2.0	49.81812275685856	1.0	7	Pum		2
Path (22)	1.0	12.539251142485496	2.0	7	Pum		2
Path (23)	1.0	5.23087119711895	2.0	7	Pum		2
Path (24)	0.0	23.479932763625808	1.0	7	Pum		2
Path (25)	0.0	24.8291215457151	1.0	7	Pum		2
Path (26)	0.0	12.271996037809558	1.0	7	Pum		2
Path (27)	0.0	8.01537104965493	1.0	7	Pum		2
Path (28)	0.0	21.326718752117756	1.0	7	Pum		2
Path (29)	1.0	37.12564244839025	1.0	7	Pum		2
Path (30)	2.0	30.223068411258108	2.0	7	Pum		2
Path (31)	1.0	10.589693390224992	3.0	7	Pum		2
Path (34)	1.0	36.64457255282409	1.0	7	Pum		2
Path (35)	0.0	35.59293168786439	1.0	7	Pum		2
Path (37)	0.0	52.99042490548191	1.0	7	Pum		2
Path (38)	0.0	26.67707180631616	1.0	7	Pum		2
Path (39)	0.0	11.831506733066831	1.0	7	Pum		2
Path (40)	3.0	12.60648726683822	1.0	7	Pum		2
Path (44)	0.0	17.32116389595406	1.0	7	Pum		2
Path (45)	2.0	24.459946920178115	1.0	7	Pum		2
Path (48)	0.0	6.168174094184113	1.0	7	Pum		2
Path (49)	0.0	16.556783169754084	1.0	7	Pum		2
Path (50)	0.0	7.190275451820562	1.0	7	Pum		2
Path (51)	0.0	16.382795664556976	1.0	7	Pum		2
Path (52)	1.0	28.82438862350905	1.0	7	Pum		2
Path (54)	2.0	20.60172403568216	1.0	7	Pum		2
Path (57)	1.0	11.105134653097842	1.0	7	Pum		2
Path (59)	3.0	27.69340521636445	1.0	7	Pum		2
Path (60)	1.0	7.105476991249343	2.0	7	Pum		2
Path (61)	1.0	4.159408080549833	2.0	7	Pum		2
Path (62)	1.0	8.470850746023622	2.0	7	Pum		2
Path (63)	0.0	13.444001311706185	1.0	7	Pum		2
Path (64)	0.0	7.971153179907156	1.0	7	Pum		2
Path (65)	0.0	6.296125090171279	1.0	7	Pum		2
Path (66)	2.0	17.467430533289953	1.0	7	Pum		2
Path (67)	1.0	5.567934370740091	2.0	7	Pum		2
Path (68)	1.0	11.143143299328816	2.0	7	Pum		2
Path (69)	2.0	26.23112658318701	1.0	7	Pum		2
Path (72)	1.0	29.79530958275054	1.0	7	Pum		2
Path (74)	0.0	6.630616319199922	1.0	7	Pum		2
Path (75)	2.0	43.41041442585978	1.0	7	Pum		2
Path (78)	1.0	30.059992742834016	1.0	7	Pum		2
Path (79)	1.0	18.943946252963244	1.0	7	Pum		2
Path (82)	0.0	10.83060499057322	1.0	7	Pum		2
Path (83)	0.0	13.57377094715548	1.0	7	Pum		2
Path (84)	0.0	11.692955929508283	1.0	7	Pum		2
Path (85)	0.0	15.914144216024432	1.0	7	Pum		2
Path (1)	0.0	43.375860276078605	1.0	7	wt	1
Path (2)	1.0	64.77088048688088	1.0	7	wt	1
Path (4)	1.0	15.215493003916588	1.0	7	wt	1
Path (6)	0.0	30.522122938648224	1.0	7	wt	1
Path (7)	1.0	55.25615824542236	1.0	7	wt	1
Path (8)	6.0	28.888740774067674	2.0	7	wt	1
Path (14)	0.0	41.435578503603445	1.0	7	wt	1
Path (15)	0.0	18.841897485375124	1.0	7	wt	1
Path (16)	1.0	19.84248719866712	1.0	7	wt	1
Path (18)	0.0	10.73884400135494	1.0	7	wt	1
Path (19)	0.0	28.09845781946872	1.0	7	wt	1
Path (20)	1.0	79.69641216071851	1.0	7	wt	1
Path (21)	0.0	18.60794841367398	1.0	7	wt	1
Path (22)	0.0	16.565564337863293	1.0	7	wt	1
Path (23)	0.0	5.78507441135304	1.0	7	wt	1
Path (24)	1.0	8.12136912536893	1.0	7	wt	1
Path (26)	0.0	9.31018343035374	1.0	7	wt	1
Path (27)	1.0	9.421325395252689	1.0	7	wt	1
Path (29)	0.0	12.066209109898272	1.0	7	wt	1
Path (30)	0.0	19.80479058163773	1.0	7	wt	1
Path (31)	4.0	75.14769517382089	1.0	7	wt	1
Path (33)	0.0	33.557822169902266	1.0	7	wt	1
Path (35)	0.0	24.317758837695315	1.0	7	wt	1
Path (36)	1.0	20.03660898467508	1.0	7	wt	1
Path (38)	1.0	40.85152375284444	1.0	7	wt	1
Path (40)	0.0	11.454616273752524	1.0	7	wt	1
Path (41)	0.0	13.343147125177053	1.0	7	wt	1
Path (42)	3.0	53.03207083063722	1.0	7	wt	1
Path (43)	1.0	11.412217043466924	2.0	7	wt	1
Path (44)	1.0	3.498453485471426	2.0	7	wt	1
Path (45)	1.0	3.975886102113245	2.0	7	wt	1
Path (46)	0.0	21.74707377604954	1.0	7	wt	1
Path (47)	2.0	28.024571195670468	1.0	7	wt	1
Path (48)	1.0	4.521308148238122	2.0	7	wt	1
Path (49)	1.0	8.9526739467201	2.0	7	wt	1
Path (50)	3.0	39.38773850940629	1.0	7	wt	1
Path (54)	0.0	19.95469449789796	1.0	7	wt	1
Path (55)	1.0	38.778717617853	1.0	7	wt	1
Path (57)	1.0	10.310019838515505	1.0	7	wt	1
Path (59)	0.0	6.029623290625611	1.0	7	wt	1
Path (60)	2.0	31.38961776676824	1.0	7	wt	1
Path (67)	2.0	7.317161113475788	2.0	7	wt	1
Path (69)	2.0	13.154481257555544	2.0	7	wt	1
Path (61)	2.0	39.35456172315859	1.0	7	wt	1
Path (62)	3.0	18.215002228401787	2.0	7	wt	1
Path (63)	1.0	1.949557752260501	3.0	7	wt	1
Path (64)	2.0	7.659680205483421	3.0	7	wt	1
Path (66)	1.0	4.269796740318479	2.0	7	wt	1
Path (71)	0.0	13.23821438379492	1.0	7	wt	1
Path (72)	0.0	28.473841668522347	1.0	7	wt	1
Path (76)	0.0	10.533369102645269	1.0	7	wt	1
Path (77)	1.0	12.643430578737355	1.0	7	wt	1
Path (1)	0.0	31.06679167964285	1.0	3	Pum		5
Path (2)	4.0	29.84874989653628	1.0	3	Pum		5
Path (7)	0.0	7.885601414205629	1.0	3	Pum		5
Path (8)	0.0	11.214770007736178	1.0	3	Pum		5
Path (9)	0.0	22.927548188853866	1.0	3	Pum		5
Path (10)	1.0	26.332734074846403	1.0	3	Pum		5
Path (12)	2.0	29.587391986175543	1.0	3	Pum		5
Path (15)	0.0	11.43705393753406	1.0	3	Pum		5
Path (16)	0.0	12.301976821061617	1.0	3	Pum		5
Path (17)	1.0	16.630669793552325	1.0	3	Pum		5
Path (19)	1.0	18.6887975661193	1.0	3	Pum		5
Path (21)	0.0	20.059315210078527	1.0	3	Pum		5
Path (22)	2.0	37.5106900174106	1.0	3	Pum		5
Path (25)	0.0	9.70463622588654	1.0	3	Pum		5
Path (26)	0.0	10.900413059518431	1.0	3	Pum		5
Path (27)	1.0	10.678129129720569	1.0	3	Pum		5
Path (29)	0.0	13.836635467776794	1.0	3	Pum		5
Path (30)	0.0	10.687663602960146	1.0	3	Pum		5
Path (31)	0.0	8.420423652759109	1.0	3	Pum		5
Path (32)	0.0	6.958898324711844	1.0	3	Pum		5
Path (33)	0.0	5.2432896441525285	1.0	3	Pum		5
Path (34)	0.0	8.102741454818602	1.0	3	Pum		5
Path (35)	0.0	12.637221355220582	1.0	3	Pum		5
Path (36)	2.0	10.945384234396531	1.0	3	Pum		5
Path (39)	4.0	23.213742993281688	1.0	3	Pum		5
Path (44)	2.0	28.932646614613976	1.0	3	Pum		5
Path (47)	0.0	15.465627048302736	1.0	3	Pum		5
Path (48)	5.0	30.887348256059266	1.0	3	Pum		5
Path (49)	1.0	5.630779911038207	2.0	3	Pum		5
Path (50)	1.0	11.97112287095727	2.0	3	Pum		5
Path (51)	1.0	7.61289039114319	2.0	3	Pum		5
Path (52)	2.0	7.462986474882972	2.0	3	Pum		5
Path (54)	1.0	3.6264044814585352	2.0	3	Pum		5
Path (55)	0.0	8.465394827637159	1.0	3	Pum		5
Path (56)	0.0	4.6748493434226726	1.0	3	Pum		5
Path (57)	0.0	28.808774173479783	1.0	3	Pum		5
Path (58)	0.0	28.253064348985134	1.0	3	Pum		5
Path (59)	1.0	16.05269501958296	1.0	3	Pum		5
Path (61)	2.0	31.852059991784117	1.0	3	Pum		5
Path (64)	1.0	43.73066856839269	1.0	3	Pum		5
Path (65)	0.0	7.099267767732563	1.0	3	Pum		5
Path (67)	1.0	13.271832445971269	1.0	3	Pum		5
Path (69)	0.0	36.42304192815634	1.0	3	Pum		5
Path (70)	0.0	13.803329434801991	1.0	3	Pum		5
Path (71)	0.0	6.221926437171445	1.0	3	Pum		5
Path (72)	0.0	9.38074480442928	1.0	3	Pum		5
Path (1)	7.0	75.6258810955929	1.0	3	wt	2
Path (2)	2.0	10.50777890344785	2.0	3	wt	2
Path (4)	1.0	1.896558714403488	2.0	3	wt	2
Path (5)	1.0	30.11236772228785	2.0	3	wt	2
Path (6)	1.0	6.110784472272504	2.0	3	wt	2
Path (7)	1.0	8.441623267901928	2.0	3	wt	2
Path (8)	1.0	16.09873152879289	2.0	3	wt	2
Path (16)	2.0	8.754914881787787	2.0	3	wt	2
Path (17)	2.0	6.225563716095787	3.0	3	wt	2
Path (9)	3.0	36.453776016538754	1.0	3	wt	2
Path (10)	4.0	22.7143574563668	2.0	3	wt	2
Path (14)	1.0	14.4014384895823	2.0	3	wt	2
Path (15)	1.0	15.510910252382388	2.0	3	wt	2
Path (19)	2.0	25.21448114393707	1.0	3	wt	2
Path (22)	3.0	37.78477840400651	1.0	3	wt	2
Path (1)	0.0	17.37642300949894	1.0	1	Pum		1
Path (2)	3.0	21.48057217466155	1.0	1	Pum		1
Path (3)	1.0	11.556223872017767	2.0	1	Pum		1
Path (4)	1.0	4.208016573171066	2.0	1	Pum		1
Path (5)	1.0	11.556977177155	2.0	1	Pum		1
Path (6)	0.0	17.29268988248713	1.0	1	Pum		1
Path (7)	0.0	9.402697811441948	1.0	1	Pum		1
Path (8)	1.0	10.244602448131047	1.0	1	Pum		1
Path (9)	1.0	3.355512128812771	2.0	1	Pum		1
Path (10)	0.0	15.58479701994991	1.0	1	Pum		1
Path (11)	0.0	5.967843139712504	1.0	1	Pum		1
Path (12)	0.0	5.752521736575372	1.0	1	Pum		1
Path (13)	0.0	6.172564735180472	1.0	1	Pum		1
Path (14)	0.0	6.615625988602836	1.0	1	Pum		1
Path (15)	0.0	8.375452555144333	1.0	1	Pum		1
Path (16)	0.0	7.269618061067298	1.0	1	Pum		1
Path (17)	0.0	11.448407155846953	1.0	1	Pum		1
Path (18)	0.0	6.326105931781436	1.0	1	Pum		1
Path (19)	2.0	27.950372800511904	1.0	1	Pum		1
Path (20)	1.0	2.68032044101	2.0	1	Pum		1
Path (21)	1.0	6.300515732347959	2.0	1	Pum		1
Path (22)	0.0	27.07773407515696	1.0	1	Pum		1
Path (23)	0.0	9.468115296936016	1.0	1	Pum		1
Path (24)	0.0	5.7806838806250544	1.0	1	Pum		1
Path (25)	0.0	10.879213544736055	1.0	1	Pum		1
Path (26)	1.0	13.955805424396566	1.0	1	Pum		1
Path (27)	1.0	3.733155896741127	2.0	1	Pum		1
Path (28)	0.0	10.06547105209658	1.0	1	Pum		1
Path (29)	0.0	7.664070860238852	1.0	1	Pum		1
Path (30)	0.0	5.987224115571937	1.0	1	Pum		1
Path (31)	1.0	8.34622507675293	1.0	1	Pum		1
Path (32)	1.0	4.476337014654114	2.0	1	Pum		1
Path (33)	0.0	5.563543838008978	1.0	1	Pum		1
Path (34)	0.0	4.325367762669328	1.0	1	Pum		1
Path (35)	0.0	8.010980539501347	1.0	1	Pum		1
Path (36)	0.0	1.9919570009218304	1.0	1	Pum		1
Path (37)	0.0	11.74746168599589	1.0	1	Pum		1
Path (38)	0.0	30.29877395402372	1.0	1	Pum		1
Path (39)	0.0	20.012837609557703	1.0	1	Pum		1
Path (40)	0.0	8.424814314532382	1.0	1	Pum		1
Path (41)	0.0	22.104271434392817	1.0	1	Pum		1
Path (42)	0.0	11.691137397896558	1.0	1	Pum		1
Path (43)	0.0	15.10328584401312	1.0	1	Pum		1
Path (44)	0.0	10.365590916587257	1.0	1	Pum		1
Path (45)	0.0	5.356250297924825	1.0	1	Pum		1
Path (46)	0.0	6.093222192263809	1.0	1	Pum		1
Path (47)	0.0	11.874659378026095	1.0	1	Pum		1
Path (48)	0.0	16.050876528189576	1.0	1	Pum		1
Path (49)	0.0	12.85618015389356	1.0	1	Pum		1
Path (50)	0.0	7.0374876266868736	1.0	1	Pum		1
Path (51)	0.0	15.364331727580405	1.0	1	Pum		1
Path (52)	0.0	12.58967835188945	1.0	1	Pum		1
Path (53)	0.0	6.713596202241717	1.0	1	Pum		1
Path (54)	0.0	7.591690846033506	1.0	1	Pum		1
Path (55)	0.0	3.0042118654551992	1.0	1	Pum		1
Path (1)	0.0	22.18756308079228	1.0	1	Pum		4
Path (2)	0.0	29.111778008995863	1.0	1	Pum		4
Path (3)	0.0	3.817954322874095	1.0	1	Pum		4
Path (4)	0.0	6.853965583329699	1.0	1	Pum		4
Path (5)	1.0	32.55284187255562	1.0	1	Pum		4
Path (6)	0.0	58.15556658850868	1.0	1	Pum		4
Path (8)	0.0	11.930542280133768	1.0	1	Pum		4
Path (9)	0.0	13.041520653194455	1.0	1	Pum		4
Path (10)	0.0	6.566264168641215	1.0	1	Pum		4
Path (11)	0.0	19.257237866849103	1.0	1	Pum		4
Path (1)	1.0	48.08388640574893	1.0	7	wt	4
Path (3)	0.0	20.2015032925614	1.0	7	wt	4
Path (4)	2.0	21.5782301600374	1.0	7	wt	4
Path (5)	1.0	7.5441476565298755	2.0	7	wt	4
Path (6)	2.0	8.211311475125079	2.0	7	wt	4
Path (8)	0.0	14.815272260795734	1.0	7	wt	4
Path (9)	0.0	15.358875667458436	1.0	7	wt	4
Path (10)	2.0	22.65119988686705	1.0	7	wt	4
Path (13)	0.0	20.58278433593028	1.0	7	wt	4
Path (14)	2.0	46.80588305613826	1.0	7	wt	4
Path (15)	1.0	9.73461700913858	2.0	7	wt	4
Path (16)	3.0	27.39071341005006	2.0	7	wt	4
Path (19)	4.0	29.9503573881955	1.0	7	wt	4
Path (24)	0.0	16.759686123871315	1.0	7	wt	4
Path (25)	0.0	6.460266092927198	1.0	7	wt	4
Path (26)	0.0	14.17369864139794	1.0	7	wt	4
Path (27)	3.0	92.78259195958964	1.0	7	wt	4
Path (28)	6.0	85.93922618383081	1.0	7	wt	4
Path (38)	0.0	26.77215804525718	1.0	7	wt	4
Path (39)	0.0	38.63289225644582	1.0	7	wt	4
Path (40)	0.0	40.71629819900858	1.0	7	wt	4
Path (41)	1.0	23.771583486440147	1.0	7	wt	4
Path (43)	0.0	20.05341801576334	1.0	7	wt	4
Path (44)	0.0	8.479631914132911	1.0	7	wt	4
Path (45)	0.0	16.465022180535755	1.0	7	wt	4
Path (46)	1.0	13.580733475802552	1.0	7	wt	4
Path (48)	0.0	20.61897434269915	1.0	7	wt	4
Path (49)	1.0	21.21664212155069	1.0	7	wt	4
Path (50)	1.0	6.432103949137377	2.0	7	wt	4
Path (51)	0.0	67.46575001886272	1.0	7	wt	4
Path (52)	1.0	29.69370209109105	1.0	7	wt	4
Path (53)	3.0	16.9574451888036	2.0	7	wt	4
Path (56)	1.0	13.704293887735044	1.0	7	wt	4
Path (57)	2.0	12.51033569356533	2.0	7	wt	4
Path (59)	0.0	4.203625950297605	1.0	7	wt	4
Path (60)	3.0	21.32157486293283	1.0	7	wt	4
Path (64)	3.0	47.90356043030788	1.0	7	wt	4
Path (68)	0.0	13.87721605860023	1.0	7	wt	4
Path (69)	6.0	49.072993759612125	1.0	7	wt	4
Path (76)	1.0	35.30886755210013	1.0	7	wt	4
Path (78)	0.0	38.38790210124452	1.0	7	wt	4
Path (79)	8.0	49.93591522120325	1.0	7	wt	4
Path (88)	0.0	20.039180929267552	1.0	7	wt	4
Path (89)	0.0	11.084688343085311	1.0	7	wt	4
Path (90)	0.0	12.5472790054645	1.0	7	wt	4
Path (91)	0.0	7.695870212252235	1.0	7	wt	4
Path (92)	1.0	14.841615765123446	1.0	7	wt	4
Path (94)	1.0	29.08951305952121	1.0	7	wt	4
Path (96)	0.0	11.326665277765418	1.0	7	wt	4
Path (1)	7.0	57.28731845525834	1.0	1	Pum		6
Path (2)	1.0	9.18919496301371	2.0	1	Pum		6
Path (3)	1.0	6.0164515384617445	2.0	1	Pum		6
Path (4)	1.0	4.007685524827449	2.0	1	Pum		6
Path (5)	1.0	2.674111192767323	2.0	1	Pum		6
Path (6)	1.0	2.443799399990534	2.0	1	Pum		6
Path (7)	1.0	2.58855942706582	2.0	1	Pum		6
Path (8)	2.0	5.275842371997009	2.0	1	Pum		6
Path (9)	2.0	7.402712879177311	3.0	1	Pum		6
Path (11)	0.0	14.79513797998483	1.0	1	Pum		6
Path (12)	0.0	16.017570347145977	1.0	1	Pum		6
Path (13)	0.0	4.022675916453462	1.0	1	Pum		6
Path (14)	0.0	11.515331145386943	1.0	1	Pum		6
Path (15)	0.0	5.465573573950394	1.0	1	Pum		6
Path (16)	0.0	17.039359675580815	1.0	1	Pum		6
Path (17)	1.0	13.991995302423517	1.0	1	Pum		6
Path (19)	1.0	15.899153824398384	1.0	1	Pum		6
Path (21)	0.0	8.14150340617988	1.0	1	Pum		6
Path (22)	0.0	29.89114912682187	1.0	1	Pum		6
Path (23)	0.0	10.323191590679343	1.0	1	Pum		6
Path (24)	0.0	8.993254537543603	1.0	1	Pum		6
Path (25)	0.0	4.953769590001902	1.0	1	Pum		6
Path (26)	0.0	4.224825565440426	1.0	1	Pum		6
Path (27)	0.0	4.224825565440423	1.0	1	Pum		6
Path (28)	1.0	5.773721298651365	1.0	1	Pum		6
Path (30)	0.0	6.017204843592043	1.0	1	Pum		6
Path (31)	0.0	4.744657412367877	1.0	1	Pum		6
Path (32)	0.0	6.692396525166188	1.0	1	Pum		6
Path (33)	1.0	8.90406549291772	1.0	1	Pum		6
Path (35)	0.0	1.6468659459460135	1.0	1	Pum		6
Path (36)	2.0	22.280077375140856	1.0	1	Pum		6
Path (39)	1.0	14.518036372867735	1.0	1	Pum		6
Path (41)	3.0	37.15424586810873	1.0	1	Pum		6
Path (43)	1.0	8.057770279940556	2.0	1	Pum		6
Path (44)	1.0	9.41329753227376	2.0	1	Pum		6
Path (45)	1.0	15.130382514143806	2.0	1	Pum		6
Path (42)	0.0	8.916483939951284	1.0	1	Pum		6
Path (46)	1.0	24.491746342892387	1.0	1	Pum		6
Path (47)	1.0	6.055213489823036	2.0	1	Pum		6
Path (48)	1.0	11.120125044723842	1.0	1	Pum		6
Path (50)	0.0	11.730964575739304	1.0	1	Pum		6
Path (51)	0.0	13.33254731760566	1.0	1	Pum		6
Path (52)	0.0	4.62366894502784	1.0	1	Pum		6
Path (53)	1.0	11.354827421555262	1.0	1	Pum		6
Path (55)	0.0	18.3056978832882	1.0	1	Pum		6
Path (56)	1.0	20.10898899821285	1.0	1	Pum		6
Path (58)	1.0	13.994567247015969	1.0	1	Pum		6
Path (62)	3.0	8.701162538800485	2.0	1	Pum		6
Path (63)	1.0	1.033454470338082	3.0	1	Pum		6
Path (64)	2.0	4.3509579219653896	3.0	1	Pum		6
Path (59)	0.0	22.84745234153879	1.0	1	Pum		6
Path (60)	1.0	17.252109132139147	1.0	1	Pum		6
Path (66)	4.0	54.5909423130165	1.0	1	Pum		6
Path (67)	0.0	7.841383544457835	1.0	1	Pum		6
Path (68)	0.0	7.154085445051688	1.0	1	Pum		6
Path (69)	0.0	3.68561274283236	1.0	1	Pum		6
Path (1)	4.0	48.97471151767547	1.0	3	wt	5
Path (2)	1.0	5.554762618576217	2.0	3	wt	5
Path (3)	2.0	4.91757958323308	2.0	3	wt	5
Path (4)	2.0	10.789271094619512	2.0	3	wt	5
Path (5)	1.0	4.080065538365113	2.0	3	wt	5
Path (8)	1.0	37.62578129043536	1.0	3	wt	5
Path (10)	1.0	6.412722973456668	1.0	3	wt	5
Path (12)	0.0	5.718903621332184	1.0	3	wt	5
Path (13)	0.0	14.53848268288031	1.0	3	wt	5
Path (14)	0.0	17.96424412561248	1.0	3	wt	5
Path (15)	0.0	8.375452477880993	1.0	3	wt	5
Path (16)	0.0	5.056130386791598	1.0	3	wt	5
Path (17)	0.0	7.194666035875168	1.0	3	wt	5
Path (18)	0.0	18.783442529131616	1.0	3	wt	5
Path (19)	0.0	19.23528494657601	1.0	3	wt	5
Path (20)	4.0	42.92206997244489	1.0	3	wt	5
Path (25)	0.0	17.59826550307115	1.0	3	wt	5
Path (26)	2.0	24.06549412464541	1.0	3	wt	5
Path (29)	0.0	5.931653077890566	1.0	3	wt	5
Path (30)	1.0	12.87267703718227	1.0	3	wt	5
Path (32)	1.0	13.017749093459209	1.0	3	wt	5
Path (34)	0.0	8.875903349127823	1.0	3	wt	5
Path (35)	0.0	23.308075927092403	1.0	3	wt	5
Path (36)	4.0	38.659989065903794	1.0	3	wt	5
Path (37)	0.0	7.165438557753402	1.0	3	wt	5
Path (39)	0.0	21.99131062612054	1.0	3	wt	5
Path (43)	0.0	7.193600701543287	1.0	3	wt	5
Path (44)	0.0	5.582171457235874	1.0	3	wt	5
Path (45)	0.0	8.36303403084746	1.0	3	wt	5
Path (46)	0.0	28.5294126509719	1.0	3	wt	5
Path (47)	0.0	14.14735513707021	1.0	3	wt	5
Path (48)	2.0	43.51578844317061	1.0	3	wt	5
Path (49)	1.0	12.60724057196854	2.0	3	wt	5
Path (50)	1.0	3.748146253928879	2.0	3	wt	5
Path (51)	0.0	8.228873811343599	1.0	3	wt	5
Path (52)	0.0	6.0252327065709865	1.0	3	wt	5
Path (53)	0.0	3.298122475946604	1.0	3	wt	5
Path (54)	3.0	42.31593305468579	1.0	3	wt	5
Path (58)	0.0	12.580897067640842	1.0	3	wt	5
Path (59)	1.0	12.990340254799635	1.0	3	wt	5
Path (61)	0.0	9.786550712663658	1.0	3	wt	5
Path (62)	0.0	5.725112844848957	1.0	3	wt	5
Path (63)	0.0	5.416211815017681	1.0	3	wt	5
Path (64)	0.0	7.657861566021251	1.0	3	wt	5
Path (65)	0.0	9.843940334575375	1.0	3	wt	5
Path (66)	0.0	36.125052735098194	1.0	3	wt	5
Path (67)	0.0	36.98709164483166	1.0	3	wt	5
Path (68)	0.0	7.74705061064711	1.0	3	wt	5
Path (69)	2.0	53.18529999662025	1.0	3	wt	5
Path (70)	2.0	8.685106812842584	2.0	3	wt	5
Path (71)	1.0	6.796575961418054	2.0	3	wt	5
Path (73)	1.0	26.551692754921564	1.0	3	wt	5
Path (75)	1.0	13.682340967461982	1.0	3	wt	5
Path (77)	0.0	20.882150892522024	1.0	3	wt	5
Path (78)	1.0	12.232168752116385	1.0	3	wt	5
Path (80)	0.0	12.59588745926682	1.0	3	wt	5
Path (81)	0.0	9.251728474110251	1.0	3	wt	5
Path (82)	0.0	7.022497170140285	1.0	3	wt	5
Path (83)	0.0	13.58694269931933	1.0	3	wt	5
Path (84)	1.0	23.42981769956284	1.0	3	wt	5
Path (85)	2.0	14.473818503119984	2.0	3	wt	5
Path (87)	2.0	39.84805006575829	1.0	3	wt	5
Path (90)	3.0	40.77807840497484	1.0	3	wt	5
Path (94)	1.0	28.69719093265213	1.0	3	wt	5
Path (96)	0.0	16.581308034619624	1.0	3	wt	5
Path (97)	1.0	14.360104593628582	1.0	3	wt	5
Path (99)	0.0	19.490121604218395	1.0	3	wt	5
Path (100)	1.0	21.10700676691236	1.0	3	wt	5
Path (102)	1.0	22.19527891456965	1.0	3	wt	5
Path (104)	0.0	38.46906328289143	1.0	3	wt	5
Path (105)	1.0	10.855441884640394	1.0	3	wt	5
Path (107)	0.0	8.822904311270818	1.0	3	wt	5
Path (1)	1.0	31.588442166032443	1.0	3	Pum		2
Path (3)	1.0	25.813655533049207	1.0	3	Pum		2
Path (5)	0.0	8.97023628293858	1.0	3	Pum		2
Path (6)	0.0	5.625323992651699	1.0	3	Pum		2
Path (7)	0.0	10.295782752019765	1.0	3	Pum		2
Path (8)	0.0	4.900770552144857	1.0	3	Pum		2
Path (9)	1.0	17.771187673936335	1.0	3	Pum		2
Path (11)	0.0	26.98384216748372	1.0	3	Pum		2
Path (12)	11.0	33.36325910796561	1.0	3	Pum		2
Path (24)	0.0	5.635923800223122	1.0	3	Pum		2
Path (25)	0.0	6.455875508872589	1.0	3	Pum		2
Path (26)	0.0	5.590952625345066	1.0	3	Pum		2
Path (27)	1.0	40.560938364361945	1.0	3	Pum		2
Path (29)	0.0	10.614530284292096	1.0	3	Pum		2
Path (30)	0.0	6.69239652516622	1.0	3	Pum		2
Path (31)	0.0	23.17573434705069	1.0	3	Pum		2
Path (32)	1.0	20.95998682444616	1.0	3	Pum		2
Path (34)	1.0	15.658242224050154	1.0	3	Pum		2
Path (36)	0.0	11.23565759367744	1.0	3	Pum		2
Path (37)	0.0	11.926905001209432	1.0	3	Pum		2
Path (38)	0.0	14.107527851377077	1.0	3	Pum		2
Path (39)	1.0	10.60650242131317	1.0	3	Pum		2
Path (41)	2.0	19.6578998858986	1.0	3	Pum		2
Path (1)	2.0	52.23300670792885	1.0	7	wt	3
Path (2)	2.0	29.45279049074291	2.0	7	wt	3
Path (4)	1.0	7.650899037374195	2.0	7	wt	3
Path (5)	0.0	12.611631156023186	1.0	7	wt	3
Path (6)	0.0	34.3181243412492	1.0	7	wt	3
Path (7)	0.0	80.82645948025822	1.0	7	wt	3
Path (8)	2.0	24.88695244355545	1.0	7	wt	3
Path (11)	1.0	18.467578970653243	1.0	7	wt	3
Path (13)	0.0	7.582909607891152	1.0	7	wt	3
Path (14)	2.0	16.580554729489332	1.0	7	wt	3
Path (17)	0.0	8.456613659527916	1.0	7	wt	3
Path (18)	2.0	93.35994267515558	1.0	7	wt	3
Path (20)	0.0	17.607799976310616	1.0	7	wt	3
Path (21)	3.0	56.06350872456371	1.0	7	wt	3
Path (25)	0.0	17.572363274672103	1.0	7	wt	3
Path (27)	2.0	45.79425225934623	1.0	7	wt	3
Path (30)	3.0	41.0094555320836	1.0	7	wt	3
Path (34)	2.0	51.70000310883768	1.0	7	wt	3
Path (35)	1.0	50.05389046802205	1.0	7	wt	3
Path (37)	1.0	50.29041148431565	1.0	7	wt	3
Path (39)	0.0	24.531261599384003	1.0	7	wt	3
Path (40)	1.0	29.028044882756497	1.0	7	wt	3
Path (43)	2.0	10.500504345599166	2.0	7	wt	3
Path (41)	1.0	11.299256439105802	1.0	7	wt	3
Path (45)	1.0	17.038606370450456	1.0	7	wt	3
Path (47)	0.0	9.93751996325583	1.0	7	wt	3
Path (48)	2.0	19.537976752890483	1.0	7	wt	3
Path (51)	0.0	11.73868040951672	1.0	7	wt	3
Path (52)	1.0	14.35025809118745	1.0	7	wt	3
Path (53)	2.0	18.83098564860212	2.0	7	wt	3
Path (55)	1.0	20.12943530822538	1.0	7	wt	3
Path (56)	2.0	9.143158453803808	2.0	7	wt	3
Path (60)	1.0	26.20917366291392	1.0	7	wt	3
Path (62)	2.0	50.90018568099908	1.0	7	wt	3
Path (65)	0.0	25.21448114393707	1.0	7	wt	3
Path (66)	0.0	9.332136350626882	1.0	7	wt	3
Path (67)	0.0	33.21592713629788	1.0	7	wt	3
Path (1)	0.0	7.479483545767589	1.0	1	Pum		3
Path (2)	0.0	5.639561131172233	1.0	1	Pum		3
Path (3)	0.0	3.562052363759656	1.0	1	Pum		3
Path (4)	0.0	7.709042035531785	1.0	1	Pum		3
Path (5)	0.0	4.146236366634884	1.0	1	Pum		3
Path (6)	0.0	1.3379649284574353	1.0	1	Pum		3
Path (7)	0.0	5.7357127053321255	1.0	1	Pum		3
Path (8)	0.0	4.704076864939376	1.0	1	Pum		3
Path (9)	0.0	38.811270703730045	1.0	1	Pum		3
Path (10)	0.0	12.205825360387031	1.0	1	Pum		3
Path (11)	0.0	11.15374320979316	1.0	1	Pum		3
Path (12)	0.0	7.752194571345763	1.0	1	Pum		3
Path (13)	0.0	5.466638958711825	1.0	1	Pum		3
Path (14)	1.0	18.783130673203825	1.0	1	Pum		3
Path (16)	1.0	5.403040112696709	2.0	1	Pum		3
Path (15)	0.0	7.411806144861801	1.0	1	Pum		3
Path (17)	0.0	5.3368693220654135	1.0	1	Pum		3
Path (18)	0.0	2.119907998089308	1.0	1	Pum		3
Path (19)	0.0	6.543999279534742	1.0	1	Pum		3
Path (20)	1.0	8.603945710566837	1.0	1	Pum		3
Path (21)	1.0	6.43210400847328	1.0	1	Pum		3
Path (23)	1.0	6.321715347686303	1.0	1	Pum		3
Path (26)	0.0	2.603549842709508	1.0	1	Pum		3
Path (27)	0.0	17.964997596469306	1.0	1	Pum		3
Path (28)	4.0	20.750562809033884	1.0	1	Pum		3
Path (29)	1.0	5.44180206441558	2.0	1	Pum		3
Path (30)	1.0	3.4684727342159287	2.0	1	Pum		3
Path (31)	1.0	3.963467691642556	2.0	1	Pum		3
Path (32)	2.0	12.822562091407072	2.0	1	Pum		3
Path (33)	2.0	16.91686475403774	3.0	1	Pum		3
Path (35)	0.0	4.904407876312219	1.0	1	Pum		3
Path (36)	0.0	14.374029783522698	1.0	1	Pum		3
Path (37)	0.0	18.763749697344394	1.0	1	Pum		3
Path (38)	1.0	27.10150563511149	1.0	1	Pum		3
Path (40)	0.0	6.786729521584308	1.0	1	Pum		3
Path (41)	0.0	5.235261829468692	1.0	1	Pum		3
Path (42)	1.0	52.20409174059007	1.0	1	Pum		3
Path (43)	2.0	9.15814892991345	2.0	1	Pum		3
Path (45)	0.0	5.277661060145425	1.0	1	Pum		3
Path (46)	0.0	4.565526060102723	1.0	1	Pum		3
Path (47)	0.0	9.938585389270838	1.0	1	Pum		3
Path (48)	0.0	6.371077107074345	1.0	1	Pum		3
Path (49)	0.0	3.53903410894234	1.0	1	Pum		3
Path (50)	0.0	3.877915925151822	1.0	1	Pum		3
Path (51)	0.0	7.604862598318854	1.0	1	Pum		3
Path (52)	0.0	6.089584913305929	1.0	1	Pum		3
Path (53)	0.0	8.62000143667281	1.0	1	Pum		3
Path (54)	1.0	7.538691807687572	1.0	1	Pum		3
Path (55)	1.0	6.477828488903455	1.0	1	Pum		3
Path (58)	0.0	9.728407875366038	1.0	1	Pum		3
Path (59)	3.0	35.94667497745339	1.0	1	Pum		3
Path (63)	0.0	8.131969007957487	1.0	1	Pum		3
Path (64)	1.0	6.779766992873019	1.0	1	Pum		3
Path (66)	0.0	18.745434055826653	1.0	1	Pum		3
Path (67)	0.0	14.44929377154869	1.0	1	Pum		3
Path (68)	0.0	17.41700360069672	1.0	1	Pum		3
Path (69)	0.0	30.568471759052976	1.0	1	Pum		3
Path (70)	0.0	1.9345673784807824	1.0	1	Pum		3
Path (71)	1.0	8.409823922768059	1.0	1	Pum		3
Path (73)	2.0	16.58419216140232	1.0	1	Pum		3
Path (76)	1.0	15.550425652326163	1.0	1	Pum		3
Path (78)	0.0	17.078875089624457	1.0	1	Pum		3
Path (79)	0.0	10.018681237324726	1.0	1	Pum		3
Path (80)	0.0	1.6980463600052809	1.0	1	Pum		3
Path (81)	3.0	34.670178226327806	1.0	1	Pum		3
Path (1)	0.0	18.37732459169557	1.0	5	Pum		4
Path (2)	3.0	25.658607727603936	1.0	5	Pum		4
Path (6)	1.0	19.255419227386927	1.0	5	Pum		4
Path (8)	2.0	21.048863839870425	1.0	5	Pum		4
Path (11)	0.0	14.692777183195108	1.0	5	Pum		4
Path (12)	2.0	42.329104806849365	1.0	5	Pum		4
Path (15)	1.0	16.613860762464142	1.0	5	Pum		4
Path (17)	0.0	16.65914396654377	1.0	5	Pum		4
Path (18)	0.0	45.94020686748046	1.0	5	Pum		4
Path (19)	0.0	8.957064530774739	1.0	5	Pum		4
Path (20)	0.0	4.672277398830205	1.0	5	Pum		4
Path (21)	0.0	6.749786147077816	1.0	5	Pum		4
Path (22)	0.0	6.84154713629612	1.0	5	Pum		4
Path (23)	1.0	34.165024421993415	1.0	5	Pum		4
Path (25)	2.0	27.707642302860236	1.0	5	Pum		4
Path (26)	1.0	11.234904288547126	2.0	5	Pum		4
Path (27)	2.0	14.89386149785017	2.0	5	Pum		4
Path (29)	2.0	20.925303427937965	1.0	5	Pum		4
Path (32)	0.0	16.97500752502209	1.0	5	Pum		4
Path (33)	0.0	6.1301654479531456	1.0	5	Pum		4
Path (34)	1.0	8.84228528695146	1.0	5	Pum		4
Path (36)	1.0	15.73576612677272	1.0	5	Pum		4
Path (38)	0.0	10.8916318914092	1.0	5	Pum		4
Path (39)	0.0	14.47488383745182	1.0	5	Pum		4
Path (40)	0.0	14.73078582942608	1.0	5	Pum		4
Path (41)	1.0	39.24084781366724	1.0	5	Pum		4
Path (43)	0.0	10.753834392980972	1.0	5	Pum		4
Path (44)	2.0	26.10574753179232	1.0	5	Pum		4
Path (47)	4.0	51.88898100566079	1.0	5	Pum		4
Path (52)	1.0	14.94943248029963	1.0	5	Pum		4
Path (54)	1.0	7.831849071218349	1.0	5	Pum		4
Path (56)	0.0	39.35638036262085	1.0	5	Pum		4
Path (57)	0.0	15.972287143066284	1.0	5	Pum		4
Path (58)	1.0	25.586668989995196	1.0	5	Pum		4
Path (60)	0.0	23.80959213267121	1.0	5	Pum		4
Path (61)	0.0	19.634881631293727	1.0	5	Pum		4
Path (62)	2.0	29.24336628390731	1.0	5	Pum		4
Path (63)	1.0	5.67393244645415	2.0	5	Pum		4
Path (64)	2.0	10.19705923415438	2.0	5	Pum		4
Path (66)	0.0	12.095436588020046	1.0	5	Pum		4
Path (67)	2.0	17.416250134895115	1.0	5	Pum		4
Path (70)	0.0	15.58329026592008	1.0	5	Pum		4
Path (71)	0.0	16.932608294736532	1.0	5	Pum		4
Path (72)	1.0	21.429391578109023	1.0	5	Pum		4
Path (74)	2.0	25.25142445583621	1.0	5	Pum		4
Path (77)	1.0	32.1284082937708	1.0	5	Pum		4
Path (79)	0.0	40.13136089639213	1.0	5	Pum		4
Path (80)	0.0	11.282447408017646	1.0	5	Pum		4
Path (81)	0.0	11.962029673646464	1.0	5	Pum		4
Path (82)	1.0	13.371621298168584	1.0	5	Pum		4
Path (84)	1.0	9.11317767055174	1.0	5	Pum		4
Path (86)	2.0	15.909753631969744	1.0	5	Pum		4
Path (1)	5.0	77.35541483344619	1.0	5	wt	1
Path (5)	1.0	6.427713365082713	2.0	5	wt	1
Path (6)	3.0	28.153275496787863	2.0	5	wt	1
Path (7)	1.0	2.8082714122712296	3.0	5	wt	1
Path (8)	1.0	15.735012821642435	3.0	5	wt	1
Path (9)	1.0	6.773557706813085	2.0	5	wt	1
Path (10)	1.0	6.51144649132204	2.0	5	wt	1
Path (11)	5.0	47.2799904230573	2.0	5	wt	1
Path (12)	1.0	3.9334868718276415	3.0	5	wt	1
Path (13)	3.0	32.28891201760248	3.0	5	wt	1
Path (15)	1.0	6.377286271818154	4.0	5	wt	1
Path (16)	1.0	8.497194250351383	4.0	5	wt	1
Path (14)	1.0	16.06586677174677	3.0	5	wt	1
Path (17)	2.0	12.44128092975042	3.0	5	wt	1
Path (18)	1.0	1.8153975327565948	4.0	5	wt	1
Path (2)	0.0	29.85163387033034	1.0	5	wt	1
Path (3)	1.0	29.074834697096733	1.0	5	wt	1
Path (4)	1.0	2.7570910138764058	2.0	5	wt	1
Path (19)	1.0	31.45942583571344	1.0	5	wt	1
Path (20)	1.0	3.255723245661032	2.0	5	wt	1
Path (21)	2.0	10.960374626022544	1.0	5	wt	1
Path (22)	1.0	3.2089334313207982	2.0	5	wt	1
Path (23)	1.0	8.408005205725534	2.0	5	wt	1
Path (24)	2.0	46.8497888966846	1.0	5	wt	1
Path (26)	1.0	8.62075466228388	2.0	5	wt	1
Path (27)	1.0	7.581090968429006	2.0	5	wt	1
Path (25)	0.0	11.049563670648384	1.0	5	wt	1
Path (28)	1.0	27.771994453418948	1.0	5	wt	1
Path (29)	3.0	15.870991680608508	2.0	5	wt	1
Path (30)	1.0	11.767907887638446	3.0	5	wt	1
Path (31)	1.0	7.161047973698794	3.0	5	wt	1
Path (32)	1.0	20.873811000341554	1.0	5	wt	1
Path (33)	2.0	12.572869204661906	2.0	5	wt	1
Path (34)	1.0	5.252070812261747	3.0	5	wt	1
Path (35)	0.0	6.306724897742657	1.0	5	wt	1
Path (36)	0.0	29.05620702654644	1.0	5	wt	1
Path (37)	1.0	38.982061847898905	1.0	5	wt	1
Path (38)	1.0	3.939696095344398	2.0	5	wt	1
Path (39)	4.0	43.5742433994138	1.0	5	wt	1
Path (40)	1.0	12.076808917469677	2.0	5	wt	1
Path (41)	1.0	3.9908764937392833	2.0	5	wt	1
Path (42)	1.0	3.8841251128949623	2.0	5	wt	1
Path (43)	1.0	10.34257256636003	2.0	5	wt	1
Path (44)	0.0	26.56348714355196	1.0	5	wt	1
Path (45)	2.0	44.59847542571423	1.0	5	wt	1
Path (46)	1.0	5.448011237731904	2.0	5	wt	1
Path (47)	1.0	15.515300836437028	2.0	5	wt	1
Path (48)	0.0	56.50249141904572	1.0	5	wt	1
Path (49)	0.0	37.5405415539355	1.0	5	wt	1
Path (50)	0.0	33.98802369627514	1.0	5	wt	1
Path (51)	2.0	31.133715774794013	1.0	5	wt	1
Path (52)	1.0	26.82076649905959	2.0	5	wt	1
Path (53)	1.0	10.105298244936115	2.0	5	wt	1
Path (54)	0.0	25.73067571194019	1.0	5	wt	1
Path (55)	1.0	68.02088932070133	1.0	5	wt	1
Path (56)	1.0	26.26913522941787	2.0	5	wt	1
Path (57)	0.0	6.183164485810191	1.0	5	wt	1
Path (58)	0.0	41.33955617705767	1.0	5	wt	1
Path (59)	1.0	34.66396868297967	1.0	5	wt	1
Path (60)	1.0	6.006605036020639	2.0	5	wt	1
Path (61)	2.0	50.99044005995693	1.0	5	wt	1
Path (62)	1.0	7.546719601122324	2.0	5	wt	1
Path (65)	3.0	23.65498560315469	2.0	5	wt	1
Path (66)	2.0	12.60724057196853	3.0	5	wt	1
Path (67)	1.0	3.065992043707652	4.0	5	wt	1
Path (68)	1.0	12.617840379539937	3.0	5	wt	1
Path (63)	1.0	53.66499252865295	1.0	5	wt	1
Path (64)	1.0	4.606859913939632	2.0	5	wt	1
Path (69)	0.0	16.89823692742985	1.0	5	wt	1
Path (70)	0.0	20.978743741723665	1.0	5	wt	1
Path (71)	0.0	28.356490480106707	1.0	5	wt	1
Path (72)	2.0	46.67021622637383	1.0	5	wt	1
Path (73)	1.0	5.446192598269727	2.0	5	wt	1
Path (75)	1.0	17.995290409202358	2.0	5	wt	1
Path (74)	0.0	31.683216668048505	1.0	5	wt	1
Path (76)	0.0	22.28961205400138	1.0	5	wt	1
Path (77)	0.0	54.30731995416432	1.0	5	wt	1
Path (78)	0.0	35.26966465017171	1.0	5	wt	1
Path (79)	0.0	33.17534685151584	1.0	5	wt	1
Path (80)	0.0	19.836278158139383	1.0	5	wt	1
Path (81)	0.0	21.600495308775987	1.0	5	wt	1
Path (82)	3.0	70.94513521232163	1.0	5	wt	1
Path (83)	1.0	7.870611095185776	2.0	5	wt	1
Path (84)	2.0	16.656572175607675	2.0	5	wt	1
Path (85)	1.0	20.49905139879408	2.0	5	wt	1
Path (88)	0.0	21.25283232437623	1.0	5	wt	1
Path (89)	0.0	6.943907997143165	1.0	5	wt	1
Path (90)	0.0	26.25414507998566	1.0	5	wt	1
Path (91)	0.0	15.059067973857411	1.0	5	wt	1
Path (92)	3.0	61.009121767666834	1.0	5	wt	1
Path (93)	1.0	15.97592456936803	2.0	5	wt	1
Path (98)	2.0	22.73631058638161	2.0	5	wt	1
Path (100)	2.0	15.014850103701695	2.0	5	wt	1
Path (94)	1.0	37.53583928694621	1.0	5	wt	1
Path (96)	0.0	7.476911601151401	1.0	5	wt	1
Path (97)	0.0	7.900591878714351	1.0	5	wt	1
Path (102)	0.0	17.67290559503163	1.0	5	wt	1
Path (103)	1.0	27.57743164588328	1.0	5	wt	1
Path (105)	0.0	15.514235645223462	1.0	5	wt	1
Path (106)	2.0	49.29177011192792	1.0	5	wt	1
Path (108)	1.0	15.299979576428058	2.0	5	wt	1
Path (109)	3.0	13.570133793415218	2.0	5	wt	1
Path (107)	0.0	18.723169106146603	1.0	5	wt	1
Path (112)	0.0	20.63396492467276	1.0	5	wt	1
Path (113)	0.0	14.595560410233878	1.0	5	wt	1
Path (114)	0.0	20.197112894824485	1.0	5	wt	1
Path (115)	3.0	22.90076361985632	1.0	5	wt	1
Path (119)	0.0	10.412380731359054	1.0	5	wt	1
Path (120)	0.0	26.030042508658237	1.0	5	wt	1
Path (121)	0.0	8.203283687821166	1.0	5	wt	1
Path (122)	1.0	28.38101560678627	1.0	5	wt	1
Path (124)	0.0	35.59869996384931	1.0	5	wt	1
Path (125)	1.0	16.86643766030794	1.0	5	wt	1
Path (127)	5.0	39.2682570145753	1.0	5	wt	1
Path (128)	1.0	7.016288011348516	2.0	5	wt	1
Path (129)	2.0	8.60137376595063	2.0	5	wt	1
Path (131)	1.0	5.441802064415572	2.0	5	wt	1
Path (132)	1.0	7.4999298559686896	2.0	5	wt	1
Path (133)	1.0	12.159788850752443	2.0	5	wt	1
Path (134)	0.0	4.670458802452913	1.0	5	wt	1
Path (135)	1.0	43.98807757641613	1.0	5	wt	1
Path (137)	0.0	10.647083110355643	1.0	5	wt	1
Path (1)	0.0	8.676325644733351	1.0	1	wt	2
Path (2)	0.0	9.963110162453235	1.0	1	wt	2
Path (3)	0.0	8.004771242083539	1.0	1	wt	2
Path (4)	0.0	8.126513014553861	1.0	1	wt	2
Path (5)	0.0	7.041878145820903	1.0	1	wt	2
Path (6)	0.0	5.403793367984135	1.0	1	wt	2
Path (7)	0.0	6.507055907267436	1.0	1	wt	2
Path (8)	0.0	5.785074411353071	1.0	1	wt	2
Path (9)	0.0	5.348222385534657	1.0	1	wt	2
Path (10)	0.0	9.222500995988526	1.0	1	wt	2
Path (11)	0.0	5.160309823043468	1.0	1	wt	2
Path (12)	0.0	3.871706665861395	1.0	1	wt	2
Path (13)	0.0	7.2352466266986	1.0	1	wt	2
Path (14)	0.0	7.011897362568871	1.0	1	wt	2
Path (15)	1.0	10.184640787120893	1.0	1	wt	2
Path (17)	0.0	33.029209154865576	1.0	1	wt	2
Path (18)	0.0	6.343668209641795	1.0	1	wt	2
Path (19)	0.0	3.4348546400429867	1.0	1	wt	2
Path (20)	0.0	3.26011382971565	1.0	1	wt	2
Path (21)	0.0	2.67411119276734	1.0	1	wt	2
Path (22)	0.0	3.061601459653029	1.0	1	wt	2
Path (23)	0.0	9.828196637819072	1.0	1	wt	2
Path (24)	0.0	18.31403777546875	1.0	1	wt	2
Path (25)	1.0	7.105476991249325	1.0	1	wt	2
Path (1)	4.0	41.42510794275909	1.0	7	Pum		5
Path (6)	1.0	14.290296524683368	1.0	7	Pum		5
Path (8)	0.0	6.677406133540195	1.0	7	Pum		5
Path (9)	3.0	41.3330349243392	1.0	7	Pum		5
Path (13)	2.0	38.17013800222839	1.0	7	Pum		5
Path (16)	0.0	13.770464677755944	1.0	7	Pum		5
Path (17)	0.0	22.570350734421773	1.0	7	Pum		5
Path (18)	0.0	7.798231009041977	1.0	7	Pum		5
Path (19)	2.0	18.53707501039686	1.0	7	Pum		5
Path (22)	1.0	21.44664188512596	1.0	7	Pum		5
Path (24)	1.0	16.359777409952027	1.0	7	Pum		5
Path (26)	0.0	4.830209178069371	1.0	7	Pum		5
Path (27)	0.0	11.028364055505538	1.0	7	Pum		5
Path (28)	3.0	46.37781219842914	1.0	7	Pum		5
Path (33)	1.0	24.34592098148519	1.0	7	Pum		5
Path (35)	1.0	34.23984713339638	1.0	7	Pum		5
Path (37)	0.0	9.12559611758532	1.0	7	Pum		5
Path (38)	0.0	5.015549795968147	1.0	7	Pum		5
Path (39)	0.0	20.174847759032087	1.0	7	Pum		5
Path (40)	4.0	25.470383135911344	1.0	7	Pum		5
Path (45)	2.0	16.682162221148708	1.0	7	Pum		5
Path (47)	4.0	23.082154718370266	1.0	7	Pum		5
Path (52)	2.0	26.453722542186437	1.0	7	Pum		5
Path (54)	1.0	2.0007381506553408	2.0	7	Pum		5
Path (55)	2.0	11.004592495770291	2.0	7	Pum		5
Path (53)	0.0	23.463435761739177	1.0	7	Pum		5
Path (57)	0.0	10.72203497026677	1.0	7	Pum		5
Path (59)	2.0	9.765351097520874	1.0	7	Pum		5
Path (62)	1.0	24.78095436784142	1.0	7	Pum		5
Path (64)	2.0	20.900466533870787	1.0	7	Pum		5
Path (67)	0.0	17.48863014843285	1.0	7	Pum		5
Path (68)	0.0	8.282626154330867	1.0	7	Pum		5
Path (69)	0.0	5.34822238553466	1.0	7	Pum		5
Path (70)	2.0	49.95849219987941	1.0	7	Pum		5
Path (73)	1.0	16.62552590436741	1.0	7	Pum		5
Path (75)	0.0	22.90408865832021	1.0	7	Pum		5
Path (1)	3.0	23.35335913117212	1.0	1	wt	7
Path (5)	0.0	2.995430669632136	1.0	1	wt	7
Path (6)	0.0	13.23927971812675	1.0	1	wt	7
Path (7)	0.0	6.791120043031544	1.0	1	wt	7
Path (8)	0.0	3.2601138297156385	1.0	1	wt	7
Path (9)	0.0	15.59646201808392	1.0	1	wt	7
Path (10)	0.0	21.309156415899253	1.0	1	wt	7
Path (11)	1.0	15.404158871538078	1.0	1	wt	7
Path (13)	0.0	32.40475659575763	1.0	1	wt	7
Path (14)	1.0	10.86346974761924	1.0	1	wt	7
Path (16)	0.0	11.448407050235744	1.0	1	wt	7
Path (17)	0.0	13.743809144226642	1.0	1	wt	7
Path (18)	0.0	5.874263455978899	1.0	1	wt	7
Path (19)	0.0	8.115913206982462	1.0	1	wt	7
Path (20)	1.0	20.040999568729724	1.0	1	wt	7
Path (22)	1.0	28.716571908332668	1.0	1	wt	7
Path (24)	1.0	21.98873868152807	1.0	1	wt	7
Path (26)	0.0	59.0957534593679	1.0	1	wt	7
Path (27)	0.0	9.047006880530862	1.0	1	wt	7
Path (28)	0.0	4.608678553401802	1.0	1	wt	7
Path (29)	0.0	3.3880648257027723	1.0	1	wt	7
Path (30)	1.0	30.225640355850565	1.0	1	wt	7
Path (32)	0.0	30.929435457143327	1.0	1	wt	7
Path (33)	0.0	8.592592518493982	1.0	1	wt	7
Path (34)	0.0	6.611235343519332	1.0	1	wt	7
Path (35)	0.0	15.942618389015871	1.0	1	wt	7
Path (36)	0.0	3.995267077793903	1.0	1	wt	7
Path (37)	0.0	3.837335298554736	1.0	1	wt	7
Path (38)	0.0	2.842642779577903	1.0	1	wt	7
Path (39)	0.0	4.293568300053769	1.0	1	wt	7
Path (40)	0.0	6.3685051037088645	1.0	1	wt	7
Path (41)	0.0	12.261396230238107	1.0	1	wt	7
Path (42)	0.0	11.438560547794674	1.0	1	wt	7
Path (43)	0.0	6.824738105207981	1.0	1	wt	7
Path (44)	0.0	7.74523197118495	1.0	1	wt	7
Path (45)	2.0	32.44897446550538	1.0	1	wt	7
Path (47)	1.0	25.733559685734217	1.0	1	wt	7
Path (49)	0.0	10.781996536770874	1.0	1	wt	7
Path (51)	0.0	4.691658374510863	1.0	1	wt	7
Path (52)	0.0	8.333053247595444	1.0	1	wt	7
Path (53)	0.0	2.690920223855559	1.0	1	wt	7
Path (54)	1.0	7.32079839240012	1.0	1	wt	7
Path (1)	0.0	33.0137774873108	1.0	5	Pum		1
Path (2)	4.0	78.71702206256988	1.0	5	Pum		1
Path (3)	1.0	6.26432566745705	2.0	5	Pum		1
Path (4)	1.0	4.589297577721156	2.0	5	Pum		1
Path (5)	1.0	6.424076086158381	2.0	5	Pum		1
Path (6)	2.0	18.155040661897665	2.0	5	Pum		1
Path (8)	0.0	28.950208950832334	1.0	5	Pum		1
Path (9)	0.0	16.94578004690035	1.0	5	Pum		1
Path (10)	0.0	21.347918367260565	1.0	5	Pum		1
Path (11)	0.0	31.743802000679047	1.0	5	Pum		1
Path (12)	0.0	7.702079435769043	1.0	5	Pum		1
Path (13)	0.0	7.161047973698788	1.0	5	Pum		1
Path (14)	0.0	11.597557661365718	1.0	5	Pum		1
Path (15)	0.0	13.25502341488315	1.0	5	Pum		1
Path (16)	0.0	32.85810562346257	1.0	5	Pum		1
Path (17)	0.0	6.357905296137505	1.0	5	Pum		1
Path (18)	0.0	7.344569952135378	1.0	5	Pum		1
Path (19)	0.0	9.140586509211328	1.0	5	Pum		1
Path (20)	0.0	10.620739507808947	1.0	5	Pum		1
Path (21)	0.0	6.984488523909283	1.0	5	Pum		1
Path (22)	1.0	22.05779344534304	1.0	5	Pum		1
Path (24)	1.0	13.732456031524965	1.0	5	Pum		1
Path (26)	0.0	41.59213291930912	1.0	5	Pum		1
Path (27)	0.0	9.40012578010993	1.0	5	Pum		1
Path (28)	0.0	25.50550780834833	1.0	5	Pum		1
Path (29)	1.0	39.14394293526388	1.0	5	Pum		1
Path (31)	0.0	9.779588184016667	1.0	5	Pum		1
Path (32)	0.0	21.48163731083581	1.0	5	Pum		1
Path (33)	2.0	15.91050693710007	1.0	5	Pum		1
Path (36)	0.0	11.991257151768188	1.0	5	Pum		1
Path (37)	0.0	13.150090673500952	1.0	5	Pum		1
Path (38)	2.0	21.726627466037066	1.0	5	Pum		1
Path (39)	1.0	4.07385631484833	2.0	5	Pum		1
Path (40)	1.0	3.0915822429050985	2.0	5	Pum		1
Path (41)	0.0	16.044667156603992	1.0	5	Pum		1
Path (42)	2.0	27.7353631707214	1.0	5	Pum		1
Path (53)	1.0	15.17717232848395	2.0	5	Pum		1
Path (54)	1.0	3.841725882609358	2.0	5	Pum		1
Path (43)	0.0	34.124755860371536	1.0	5	Pum		1
Path (44)	4.0	25.65754239327226	1.0	5	Pum		1
Path (49)	1.0	15.60963377024778	1.0	5	Pum		1
Path (51)	0.0	6.515837075376687	1.0	5	Pum		1
Path (52)	0.0	26.640569770345788	1.0	5	Pum		1
Path (55)	1.0	44.28305314316473	1.0	5	Pum		1
Path (57)	1.0	26.17888085046029	1.0	5	Pum		1
Path (59)	0.0	20.381700021275243	1.0	5	Pum		1
Path (60)	0.0	11.049563670648372	1.0	5	Pum		1
Path (61)	0.0	29.35375494367597	1.0	5	Pum		1
Path (62)	0.0	15.51680744669762	1.0	5	Pum		1
Path (63)	2.0	15.08359269980348	1.0	5	Pum		1
Path (66)	0.0	16.628097848959893	1.0	5	Pum		1
Path (67)	0.0	20.06113384954066	1.0	5	Pum		1
Path (68)	1.0	24.187235897115738	1.0	5	Pum		1
Path (70)	2.0	40.87422997824774	1.0	5	Pum		1
Path (1)	5.0	64.30028115215916	1.0	5	wt	4
Path (7)	3.0	35.882010466086214	1.0	5	wt	4
Path (11)	4.0	105.18329229851618	1.0	5	wt	4
Path (12)	1.0	19.38776080742868	2.0	5	wt	4
Path (13)	2.0	12.491708023014974	2.0	5	wt	4
Path (19)	2.0	28.23111142871208	2.0	5	wt	4
Path (28)	1.0	13.763502149108866	2.0	5	wt	4
Path (15)	1.0	16.46138490161145	1.0	5	wt	4
Path (17)	0.0	26.08561325098135	1.0	5	wt	4
Path (18)	0.0	11.153743106900237	1.0	5	wt	4
Path (20)	0.0	33.739084232947995	1.0	5	wt	4
Path (22)	2.0	34.74255792003409	1.0	5	wt	4
Path (23)	1.0	23.66226016100336	2.0	5	wt	4
Path (24)	1.0	5.884863263550281	2.0	5	wt	4
Path (25)	0.0	10.348781789876732	1.0	5	wt	4
Path (26)	0.0	8.669363116086254	1.0	5	wt	4
Path (27)	0.0	9.577438535029687	1.0	5	wt	4
Path (29)	1.0	15.059821140068289	1.0	5	wt	4
Path (31)	1.0	58.75216903302844	1.0	5	wt	4
Path (32)	2.0	50.90670693371742	1.0	5	wt	4
Path (37)	1.0	12.87631431610663	2.0	5	wt	4
Path (38)	1.0	17.677296016054285	2.0	5	wt	4
Path (34)	1.0	40.02793476527061	1.0	5	wt	4
Path (35)	2.0	11.33105586182004	2.0	5	wt	4
Path (39)	0.0	21.72844610549921	1.0	5	wt	4
Path (40)	2.0	77.31621160615673	1.0	5	wt	4
Path (41)	1.0	17.978481212108154	2.0	5	wt	4
Path (42)	1.0	2.505579605956764	2.0	5	wt	4
Path (43)	0.0	23.476607513902984	1.0	5	wt	4
Path (44)	1.0	10.904803643573056	1.0	5	wt	4
Path (46)	1.0	17.83993040854964	1.0	5	wt	4
Path (48)	0.0	40.15770440071989	1.0	5	wt	4
Path (49)	3.0	48.59963969782336	1.0	5	wt	4
Path (53)	0.0	43.6448047734896	1.0	5	wt	4
Path (54)	0.0	16.879609256879515	1.0	5	wt	4
Path (55)	0.0	14.684749320216152	1.0	5	wt	4
Path (56)	0.0	19.631556381570977	1.0	5	wt	4
Path (57)	5.0	58.48202995455839	1.0	5	wt	4
Path (59)	1.0	23.86698175458279	2.0	5	wt	4
Path (61)	1.0	10.736272056762491	2.0	5	wt	4
Path (62)	1.0	16.08524774742744	2.0	5	wt	4
Path (63)	1.0	18.814176617513905	2.0	5	wt	4
Path (64)	1.0	28.96262739786596	2.0	5	wt	4
Path (58)	0.0	64.3232994067638	1.0	5	wt	4
Path (65)	0.0	35.46635805541047	1.0	5	wt	4
Path (66)	0.0	20.079761520091058	1.0	5	wt	4
Path (67)	1.0	29.10845275927316	1.0	5	wt	4
Path (69)	2.0	27.743832309629035	1.0	5	wt	4
Path (70)	1.0	8.33305324759542	2.0	5	wt	4
Path (71)	2.0	15.545281619689018	2.0	5	wt	4
Path (73)	0.0	12.828771196636112	1.0	5	wt	4
Path (74)	0.0	6.943907933085844	1.0	5	wt	4
Path (75)	0.0	16.777248460089748	1.0	5	wt	4
Path (76)	0.0	11.349683532370388	1.0	5	wt	4
Path (77)	1.0	16.04648579606616	1.0	5	wt	4
Path (79)	0.0	35.016334277428406	1.0	5	wt	4
Path (80)	2.0	35.64078683653643	1.0	5	wt	4
Path (83)	3.0	35.37641570565418	1.0	5	wt	4
Path (87)	3.0	38.22997032200532	1.0	5	wt	4
Path (88)	1.0	11.251713319635348	2.0	5	wt	4
Path (89)	1.0	16.020895596868698	2.0	5	wt	4
Path (92)	2.0	34.9154800908993	2.0	5	wt	4
Path (93)	2.0	15.12962920901348	3.0	5	wt	4
Path (90)	0.0	15.288314293382925	1.0	5	wt	4
Path (91)	0.0	9.892548788377754	1.0	5	wt	4
Path (95)	2.0	35.81220239714092	1.0	5	wt	4
Path (98)	4.0	62.36979234637776	1.0	5	wt	4
Path (103)	0.0	14.68732126480858	1.0	5	wt	4
Path (104)	2.0	17.51058306870582	1.0	5	wt	4
Path (107)	3.0	33.2795259817263	1.0	5	wt	4
Path (108)	2.0	20.849598164677506	2.0	5	wt	4
Path (110)	1.0	6.952689101195057	2.0	5	wt	4
Path (111)	1.0	8.399224037616303	2.0	5	wt	4
Path (112)	1.0	49.02181336121742	1.0	5	wt	4
Path (113)	3.0	14.884327024610604	2.0	5	wt	4
Path (116)	2.0	32.64278422231177	1.0	5	wt	4
Path (119)	0.0	13.36434674031988	1.0	5	wt	4
Path (1)	0.0	23.33805671034454	1.0	7	Pum		4
Path (2)	0.0	29.595419849154407	1.0	7	Pum		4
Path (3)	0.0	8.137112822125259	1.0	7	Pum		4
Path (4)	1.0	29.27228173282738	1.0	7	Pum		4
Path (6)	0.0	11.143896604459131	1.0	7	Pum		4
Path (7)	0.0	15.964259280087392	1.0	7	Pum		4
Path (8)	0.0	31.091757820437152	1.0	7	Pum		4
Path (9)	0.0	5.949215414109052	1.0	7	Pum		4
Path (10)	0.0	11.393589372916578	1.0	7	Pum		4
Path (11)	0.0	9.935701323793666	1.0	7	Pum		4
Path (12)	0.0	15.543462980226876	1.0	7	Pum		4
Path (13)	1.0	12.993665504522331	1.0	7	Pum		4
Path (14)	0.0	5.655304775903763	1.0	7	Pum		4
Path (1)	0.0	15.3881031455802	1.0	1	wt	6
Path (2)	1.0	17.30147089107187	1.0	1	wt	6
Path (4)	1.0	19.75768873809599	1.0	1	wt	6
Path (6)	0.0	7.056868537446945	1.0	1	wt	6
Path (7)	1.0	14.389020042548784	1.0	1	wt	6
Path (9)	0.0	17.551475688730882	1.0	1	wt	6
Path (10)	0.0	6.620016511628545	1.0	1	wt	6
Path (11)	0.0	18.138231630809507	1.0	1	wt	6
Path (12)	0.0	6.912108510371613	1.0	1	wt	6
Path (13)	0.0	4.242387901658901	1.0	1	wt	6
Path (14)	1.0	16.321768763721046	1.0	1	wt	6
Path (16)	0.0	7.576700384374376	1.0	1	wt	6
Path (17)	0.0	3.69257527147942	1.0	1	wt	6
Path (18)	0.0	6.651815934342762	1.0	1	wt	6
Path (19)	1.0	8.156493797805917	1.0	1	wt	6
Path (21)	0.0	7.504320370836732	1.0	1	wt	6
Path (22)	0.0	6.762204594111403	1.0	1	wt	6
Path (23)	3.0	24.039150620317663	1.0	1	wt	6
Path (27)	0.0	17.17715717400905	1.0	1	wt	6
Path (28)	1.0	10.872250915728593	1.0	1	wt	6
Path (30)	3.0	24.536717517770487	1.0	1	wt	6
Path (31)	2.0	8.959636475367196	2.0	1	wt	6
Path (33)	1.0	3.2045428472661857	2.0	1	wt	6
Path (34)	2.0	9.208575938694358	2.0	1	wt	6
Path (36)	0.0	28.28304513223717	1.0	1	wt	6
Path (37)	0.0	19.6289844369785	1.0	1	wt	6
Path (38)	0.0	3.065992043707633	1.0	1	wt	6
Path (39)	0.0	1.6106759391771786	1.0	1	wt	6
Path (40)	0.0	4.2829684924823646	1.0	1	wt	6
Path (41)	0.0	6.034013874680235	1.0	1	wt	6
Path (42)	1.0	38.12729749601407	1.0	1	wt	6
Path (44)	0.0	19.77525107431437	1.0	1	wt	6
Path (45)	0.0	21.396214791861407	1.0	1	wt	6
Path (46)	0.0	12.345129356477472	1.0	1	wt	6
Path (47)	1.0	22.920585660206783	1.0	1	wt	6
Path (49)	1.0	38.259639076055855	1.0	1	wt	6
Path (51)	0.0	6.206936045545429	1.0	1	wt	6
Path (52)	0.0	4.489508725523899	1.0	1	wt	6
Path (1)	4.0	108.11450006431777	1.0	5	wt	5
Path (2)	2.0	27.80743115505748	2.0	5	wt	5
Path (4)	2.0	15.627508135667783	2.0	5	wt	5
Path (5)	3.0	15.79422108301624	2.0	5	wt	5
Path (63)	1.0	6.971316771745424	2.0	5	wt	5
Path (9)	1.0	49.471837139199664	1.0	5	wt	5
Path (11)	1.0	67.4489409877743	1.0	5	wt	5
Path (13)	0.0	28.1119416008341	1.0	5	wt	5
Path (14)	1.0	38.02129942030011	1.0	5	wt	5
Path (16)	0.0	34.53162710293786	1.0	5	wt	5
Path (17)	0.0	82.14203020017106	1.0	5	wt	5
Path (18)	1.0	62.99970082387214	1.0	5	wt	5
Path (20)	0.0	34.54737079969418	1.0	5	wt	5
Path (21)	0.0	24.031122757338725	1.0	5	wt	5
Path (22)	3.0	51.35052148818302	1.0	5	wt	5
Path (23)	1.0	6.764776538703877	2.0	5	wt	5
Path (24)	2.0	14.032575893246976	2.0	5	wt	5
Path (26)	3.0	20.046143457914688	2.0	5	wt	5
Path (29)	1.0	17.23379349079038	1.0	5	wt	5
Path (31)	0.0	21.707246490356404	1.0	5	wt	5
Path (32)	1.0	37.4554310641626	1.0	5	wt	5
Path (34)	6.0	130.8948990639772	1.0	5	wt	5
Path (35)	1.0	26.06805091476289	2.0	5	wt	5
Path (36)	1.0	18.09068851133897	2.0	5	wt	5
Path (37)	1.0	10.940993650341891	2.0	5	wt	5
Path (38)	1.0	7.546719601122318	2.0	5	wt	5
Path (39)	3.0	19.26056311657185	2.0	5	wt	5
Path (41)	2.0	15.764993604894473	2.0	5	wt	5
Path (44)	2.0	37.86305561185915	1.0	5	wt	5
Path (45)	1.0	13.024711622106285	2.0	5	wt	5
Path (46)	2.0	14.998040934102006	2.0	5	wt	5
Path (47)	1.0	7.046268729875514	3.0	5	wt	5
Path (48)	1.0	22.341857581107117	1.0	5	wt	5
Path (50)	0.0	27.257618524877977	1.0	5	wt	5
Path (51)	3.0	53.44044868346388	1.0	5	wt	5
Path (52)	1.0	5.654551470773477	2.0	5	wt	5
Path (53)	2.0	11.18993311366907	2.0	5	wt	5
Path (55)	1.0	4.9369605589137056	2.0	5	wt	5
Path (56)	0.0	14.59223502586757	1.0	5	wt	5
Path (57)	4.0	38.78687472755893	1.0	5	wt	5
Path (58)	2.0	21.327784086449636	2.0	5	wt	5
Path (60)	1.0	9.74778876130244	2.0	5	wt	5
Path (61)	1.0	11.816516341440826	2.0	5	wt	5
Path (62)	1.0	4.994350180825337	2.0	5	wt	5
Path (1)	6.0	55.901498390471424	1.0	5	Pum		5
Path (2)	2.0	17.03239714693374	2.0	5	Pum		5
Path (4)	1.0	12.315148573225468	2.0	5	Pum		5
Path (5)	2.0	13.921433928348009	2.0	5	Pum		5
Path (6)	2.0	12.549850950056904	2.0	5	Pum		5
Path (9)	2.0	7.875001606634232	2.0	5	Pum		5
Path (10)	1.0	6.134556032007752	2.0	5	Pum		5
Path (12)	1.0	15.464120438042167	1.0	5	Pum		5
Path (14)	1.0	10.144060196297389	1.0	5	Pum		5
Path (16)	1.0	17.07040579316472	1.0	5	Pum		5
Path (18)	2.0	10.856195189770649	1.0	5	Pum		5
Path (21)	2.0	26.50490294058128	1.0	5	Pum		5
Path (22)	2.0	18.745433882900624	2.0	5	Pum		5
Path (24)	1.0	15.50802627858838	2.0	5	Pum		5
Path (25)	0.0	5.669541862399499	1.0	5	Pum		5
Path (26)	0.0	9.38331674902173	1.0	5	Pum		5
Path (27)	0.0	7.218437595610422	1.0	5	Pum		5
Path (28)	0.0	16.306778372095046	1.0	5	Pum		5
Path (29)	0.0	11.253531959097495	1.0	5	Pum		5
Path (30)	1.0	8.102741454818643	1.0	5	Pum		5
Path (32)	0.0	6.413476278586987	1.0	5	Pum		5
Path (33)	0.0	10.24384904849463	1.0	5	Pum		5
Path (34)	1.0	9.928738795146591	1.0	5	Pum		5
Path (37)	2.0	22.567778789829323	1.0	5	Pum		5
Path (40)	1.0	12.092552614226005	1.0	5	Pum		5
Path (42)	1.0	36.28932298458126	1.0	5	Pum		5
Path (44)	1.0	24.877105941114355	1.0	5	Pum		5
Path (46)	0.0	9.404516364164545	1.0	5	Pum		5
Path (47)	1.0	19.22832241792898	1.0	5	Pum		5
Path (48)	2.0	11.444769771311424	2.0	5	Pum		5
Path (50)	2.0	52.21619767684092	1.0	5	Pum		5
Path (51)	1.0	3.6370042890299095	2.0	5	Pum		5
Path (52)	2.0	11.933114224726245	2.0	5	Pum		5
Path (54)	0.0	9.852721502684616	1.0	5	Pum		5
Path (55)	3.0	28.055305284052825	1.0	5	Pum		5
Path (59)	1.0	19.321590017407825	1.0	5	Pum		5
Path (61)	3.0	41.71099071798547	1.0	5	Pum		5
Path (65)	1.0	27.83377465938529	1.0	5	Pum		5
Path (67)	1.0	29.936120301699923	1.0	5	Pum		5
Path (69)	3.0	56.53579745202085	1.0	5	Pum		5
Path (70)	2.0	34.79010103950464	2.0	5	Pum		5
Path (72)	2.0	17.459402670311068	2.0	5	Pum		5
Path (74)	1.0	6.567017473771508	2.0	5	Pum		5
Path (75)	2.0	51.161543591359816	1.0	5	Pum		5
Path (78)	0.0	26.040642076103293	1.0	5	Pum		5
Path (79)	2.0	18.27678243436803	1.0	5	Pum		5
Path (82)	0.0	10.2120496257804	1.0	5	Pum		5
Path (83)	3.0	14.480027726636717	1.0	5	Pum		5
Path (84)	1.0	8.542165425229449	2.0	5	Pum		5
Path (85)	1.0	9.964928801915391	2.0	5	Pum		5
Path (89)	2.0	13.081347938887602	2.0	5	Pum		5
Path (86)	1.0	14.318458668473276	1.0	5	Pum		5
Path (88)	0.0	11.847250429823156	1.0	5	Pum		5
Path (91)	0.0	15.258333510130912	1.0	5	Pum		5
Path (92)	0.0	12.745791375527045	1.0	5	Pum		5
Path (93)	0.0	12.93188529855611	1.0	5	Pum		5
Path (94)	0.0	12.631012131703814	1.0	5	Pum		5
Path (95)	1.0	21.53871490354584	1.0	5	Pum		5
Path (97)	1.0	25.44372760238201	1.0	5	Pum		5
Path (99)	1.0	15.735766126772718	1.0	5	Pum		5
Path (101)	2.0	29.74745443407845	1.0	5	Pum		5
Path (104)	1.0	37.84141472078782	1.0	5	Pum		5
Path (106)	0.0	30.582396534353958	1.0	5	Pum		5
Path (107)	1.0	23.16074395542472	1.0	5	Pum		5
Path (1)	0.0	12.546525700334165	1.0	7	Pum		1
Path (2)	0.0	13.579980170672254	1.0	7	Pum		1
Path (3)	0.0	5.8205111129915865	1.0	7	Pum		1
Path (4)	0.0	7.781421977953775	1.0	7	Pum		1
Path (5)	0.0	6.939517349031181	1.0	7	Pum		1
Path (6)	0.0	23.286123006819377	1.0	7	Pum		1
Path (7)	0.0	30.508509910555738	1.0	7	Pum		1
Path (8)	1.0	17.876873720448764	1.0	7	Pum		1
Path (9)	1.0	7.617280975197813	2.0	7	Pum		1
Path (10)	0.0	30.5678474186566	1.0	7	Pum		1
Path (11)	3.0	32.20486686216147	1.0	7	Pum		1
Path (12)	2.0	9.55987619881123	2.0	7	Pum		1
Path (15)	1.0	10.75822497703558	2.0	7	Pum		1
Path (16)	1.0	14.945795201375288	2.0	7	Pum		1
Path (14)	0.0	6.183164485810157	1.0	7	Pum		1
Path (17)	2.0	46.7766555780164	1.0	7	Pum		1
Path (18)	0.0	18.378389926027424	1.0	7	Pum		1
Path (19)	2.0	17.451686836533643	1.0	7	Pum		1
Path (22)	0.0	7.6103184465507425	1.0	7	Pum		1
Path (23)	0.0	4.945741727022953	1.0	7	Pum		1
Path (24)	0.0	23.34790321278564	1.0	7	Pum		1
Path (25)	0.0	33.75815317942708	1.0	7	Pum		1
Path (28)	1.0	17.31903322729032	1.0	7	Pum		1
Path (30)	0.0	15.90021915873026	1.0	7	Pum		1
Path (31)	0.0	10.281857694725618	1.0	7	Pum		1
Path (32)	1.0	32.575860127160574	1.0	7	Pum		1
Path (34)	0.0	23.27476989411769	1.0	7	Pum		1
Path (35)	0.0	18.63868250205627	1.0	7	Pum		1
Path (36)	0.0	7.69329826765978	1.0	7	Pum		1
Path (37)	0.0	5.5054008596435455	1.0	7	Pum		1
Path (38)	0.0	13.50653482280276	1.0	7	Pum		1
Path (39)	1.0	24.280062220665958	1.0	7	Pum		1
Path (41)	0.0	11.56757687811365	1.0	7	Pum		1
Path (42)	2.0	47.09753377895269	1.0	7	Pum		1
Path (43)	1.0	21.72919941062949	1.0	7	Pum		1
Path (47)	1.0	22.313695437317246	1.0	7	Pum		1
Path (49)	2.0	18.241345732729467	1.0	7	Pum		1
Path (52)	1.0	29.535770311851994	1.0	7	Pum		1
Path (54)	1.0	21.574904910314658	1.0	7	Pum		1
Path (55)	2.0	11.873905963352469	2.0	7	Pum		1
Path (57)	0.0	15.175353689021868	1.0	7	Pum		1
Path (58)	1.0	23.982514303536306	1.0	7	Pum		1
Path (59)	2.0	18.49135053038847	2.0	7	Pum		1
Path (61)	1.0	20.63032745540085	1.0	7	Pum		1
Path (62)	3.0	12.801362357976531	2.0	7	Pum		1
Path (65)	1.0	21.11942521394593	1.0	7	Pum		1
Path (67)	0.0	7.608499807088572	1.0	7	Pum		1
Path (68)	0.0	11.93204889039441	1.0	7	Pum		1
Path (69)	1.0	16.07132269013324	1.0	7	Pum		1
Path (71)	1.0	10.131641749263796	2.0	7	Pum		1
Path (70)	0.0	14.09692804380563	1.0	7	Pum		1
Path (72)	0.0	13.774101956680289	1.0	7	Pum		1
Path (73)	0.0	15.382959256395353	1.0	7	Pum		1
Path (74)	1.0	37.172120233528695	1.0	7	Pum		1
Path (76)	0.0	31.589636747091365	1.0	7	Pum		1
Path (77)	1.0	31.490471953297387	1.0	7	Pum		1
Path (79)	3.0	57.14105181792222	1.0	7	Pum		1
Path (83)	0.0	24.927845063580477	1.0	7	Pum		1
Path (84)	5.0	80.00198794082682	1.0	7	Pum		1
Path (85)	1.0	21.654247452499405	2.0	7	Pum		1
Path (86)	4.0	30.08890819175424	2.0	7	Pum		1
Path (90)	1.0	5.95906191655012	2.0	7	Pum		1
Path (91)	1.0	19.40563517284881	2.0	7	Pum		1
Path (92)	2.0	16.962589077988557	2.0	7	Pum		1
Path (94)	1.0	20.86791380602628	1.0	7	Pum		1
Path (96)	0.0	31.21638356670155	1.0	7	Pum		1
Path (97)	1.0	7.501748426244258	1.0	7	Pum		1
Path (99)	0.0	18.05374519943989	1.0	7	Pum		1
Path (100)	0.0	22.679986089060115	1.0	7	Pum		1
Path (101)	2.0	32.205932196493336	1.0	7	Pum		1
Path (104)	0.0	16.209873493691823	1.0	7	Pum		1
Path (105)	0.0	40.23234432964846	1.0	7	Pum		1
Path (106)	0.0	17.342051481895314	1.0	7	Pum		1
Path (107)	0.0	10.610893005367846	1.0	7	Pum		1
Path (108)	4.0	29.83846211816649	1.0	7	Pum		1
Path (113)	1.0	25.26308959773952	1.0	7	Pum		1
Path (1)	0.0	9.30033692791265	1.0	1	wt	3
Path (2)	0.0	6.643788071363815	1.0	1	wt	3
Path (3)	0.0	16.5714615321785	1.0	1	wt	3
Path (4)	0.0	9.304727511967288	1.0	1	wt	3
Path (5)	0.0	11.774870416285506	1.0	1	wt	3
Path (6)	0.0	8.810485864237263	1.0	1	wt	3
Path (7)	0.0	6.856537527922171	1.0	1	wt	3
Path (8)	0.0	6.968744827152973	1.0	1	wt	3
Path (9)	0.0	7.074430873665397	1.0	1	wt	3
Path (10)	0.0	6.0596040738776455	1.0	1	wt	3
Path (11)	0.0	7.08684932069898	1.0	1	wt	3
Path (12)	0.0	9.119386894068548	1.0	1	wt	3
Path (13)	3.0	32.05966555915752	1.0	1	wt	3
Path (17)	0.0	7.608499807088536	1.0	1	wt	3
Path (18)	0.0	10.050480567616916	1.0	1	wt	3
Path (19)	4.0	41.02701786830206	1.0	1	wt	3
Path (24)	0.0	5.491163773147819	1.0	1	wt	3
Path (25)	0.0	14.12433688246526	1.0	1	wt	3
Path (26)	0.0	6.877737143064968	1.0	1	wt	3
Path (27)	0.0	8.030361441280963	1.0	1	wt	3
Path (28)	1.0	20.26403680365793	1.0	1	wt	3
Path (30)	0.0	18.108250847557443	1.0	1	wt	3
Path (31)	1.0	33.53254399990655	1.0	1	wt	3
Path (33)	0.0	16.372949162115898	1.0	1	wt	3
Path (1)	3.0	52.65637495238193	1.0	3	Pum		6
Path (2)	1.0	12.889798097472102	2.0	3	Pum		6
Path (3)	1.0	13.04409259778694	2.0	3	Pum		6
Path (4)	3.0	16.336005850216765	2.0	3	Pum		6
Path (5)	1.0	7.489329979210707	3.0	3	Pum		6
Path (6)	2.0	12.877379650438517	3.0	3	Pum		6
Path (8)	0.0	34.58719808538744	1.0	3	Pum		6
Path (9)	0.0	14.191573006817991	1.0	3	Pum		6
Path (10)	4.0	40.60289631871874	1.0	3	Pum		6
Path (11)	2.0	10.753081087850669	2.0	3	Pum		6
Path (13)	1.0	5.282051595513797	2.0	3	Pum		6
Path (14)	1.0	1.5127057264421002	2.0	3	Pum		6
Path (15)	1.0	10.761862255959914	2.0	3	Pum		6
Path (16)	2.0	30.75500667601754	1.0	3	Pum		6
Path (19)	1.0	28.70597210076145	1.0	3	Pum		6
Path (21)	0.0	6.782338874922334	1.0	3	Pum		6
Path (22)	1.0	22.11668967751521	1.0	3	Pum		6
Path (24)	3.0	24.866064857614187	1.0	3	Pum		6
Path (25)	1.0	6.84593772035073	2.0	3	Pum		6
Path (26)	2.0	8.761124105304564	2.0	3	Pum		6
Path (28)	1.0	4.955588229464033	2.0	3	Pum		6
Path (29)	4.0	38.24646732389202	1.0	3	Pum		6
Path (30)	2.0	5.140928847362814	2.0	3	Pum		6
Path (33)	3.0	13.154481257555553	2.0	3	Pum		6
Path (39)	1.0	8.539593480636983	2.0	3	Pum		6
Path (40)	1.0	19.72770795484389	2.0	3	Pum		6
Path (36)	0.0	12.97095927911896	1.0	3	Pum		6
Path (37)	0.0	17.06344326451767	1.0	3	Pum		6
Path (38)	0.0	14.162345528696264	1.0	3	Pum		6
Path (41)	0.0	30.35509796209825	1.0	3	Pum		6
Path (42)	0.0	20.50162315428338	1.0	3	Pum		6
Path (43)	0.0	31.814363374754738	1.0	3	Pum		6
Path (44)	2.0	35.84187115119144	1.0	3	Pum		6
Path (45)	1.0	4.471946389305415	2.0	3	Pum		6
Path (46)	2.0	12.284414484843078	2.0	3	Pum		6
Path (48)	0.0	44.48852804187436	1.0	3	Pum		6
Path (49)	0.0	24.10939996519156	1.0	3	Pum		6
Path (50)	2.0	38.27281082821964	1.0	3	Pum		6
Path (51)	2.0	23.307322621962104	2.0	3	Pum		6
Path (53)	1.0	8.432842099792701	2.0	3	Pum		6
Path (54)	0.0	28.895703302714757	1.0	3	Pum		6
Path (1)	0.0	8.660581947977008	1.0	7	wt	2
Path (2)	1.0	26.253079503460093	1.0	7	wt	2
Path (4)	1.0	36.78205802205071	1.0	7	wt	2
Path (6)	1.0	55.53081715467405	1.0	7	wt	2
Path (8)	0.0	25.669648811104203	1.0	7	wt	2
Path (9)	2.0	17.423212663542124	1.0	7	wt	2
Path (12)	4.0	39.75309307354437	1.0	7	wt	2
Path (17)	0.0	22.142279876712625	1.0	7	wt	2
Path (18)	2.0	20.028581121696178	1.0	7	wt	2
Path (21)	0.0	26.481884685976333	1.0	7	wt	2
Path (22)	0.0	7.082458736644353	1.0	7	wt	2
Path (23)	5.0	29.739426571099543	1.0	7	wt	2
Path (29)	1.0	37.13774886622217	1.0	7	wt	2
Path (31)	1.0	22.74327290528697	1.0	7	wt	2
Path (33)	1.0	17.527392099794064	1.0	7	wt	2
Path (34)	2.0	5.92983443842837	2.0	7	wt	2
Path (36)	1.0	32.697601899630946	1.0	7	wt	2
Path (37)	3.0	19.743763680801774	2.0	7	wt	2
Path (40)	1.0	22.03295655127585	1.0	7	wt	2
Path (42)	6.0	114.76436811247058	1.0	7	wt	2
Path (43)	1.0	5.079901946526863	2.0	7	wt	2
Path (44)	1.0	5.2546427568542	2.0	7	wt	2
Path (45)	3.0	35.15563838611718	2.0	7	wt	2
Path (48)	1.0	20.064771128465	2.0	7	wt	2
Path (49)	3.0	18.25558281922521	2.0	7	wt	2
Path (52)	1.0	12.903723154766228	2.0	7	wt	2
Path (1)	1.0	24.236285626846826	1.0	1	Pum		2
Path (2)	1.0	10.195240594692232	2.0	1	Pum		2
Path (3)	2.0	10.98671813035024	1.0	1	Pum		2
Path (4)	1.0	2.0943177793357983	2.0	1	Pum		2
Path (5)	1.0	2.3670288023982486	2.0	1	Pum		2
Path (6)	0.0	9.885274230529111	1.0	1	Pum		2
Path (7)	0.0	6.478893763477558	1.0	1	Pum		2
Path (8)	0.0	10.216440209835037	1.0	1	Pum		2
Path (9)	3.0	16.41534839240152	1.0	1	Pum		2
Path (10)	1.0	9.730979730214257	2.0	1	Pum		2
Path (11)	1.0	5.54416281100482	2.0	1	Pum		2
Path (12)	1.0	8.221911282696492	2.0	1	Pum		2
Path (13)	0.0	12.714303982014435	1.0	1	Pum		2
Path (14)	0.0	13.635551153121726	1.0	1	Pum		2
Path (15)	1.0	16.86204692066102	1.0	1	Pum		2
Path (16)	1.0	7.065649705556163	2.0	1	Pum		2
Path (17)	0.0	5.771149354058895	1.0	1	Pum		2
Path (18)	0.0	5.172728270077012	1.0	1	Pum		2
Path (19)	0.0	3.749964893391045	1.0	1	Pum		2
Path (20)	0.0	3.3112942281105227	1.0	1	Pum		2
Path (21)	3.0	40.16529098777016	1.0	1	Pum		2
Path (22)	1.0	4.868217824300364	2.0	1	Pum		2
Path (23)	2.0	6.98630716337144	2.0	1	Pum		2
Path (24)	2.0	9.163604763816288	2.0	1	Pum		2
Path (25)	1.0	2.597340595175048	3.0	1	Pum		2
Path (26)	1.0	3.769345869071683	3.0	1	Pum		2
Path (27)	1.0	40.22857780399694	1.0	1	Pum		2
Path (28)	1.0	1.8259973403279808	2.0	1	Pum		2
Path (29)	0.0	11.463397441861767	1.0	1	Pum		2
Path (30)	0.0	10.2683739133602	1.0	1	Pum		2
Path (31)	0.0	10.182068842528375	1.0	1	Pum		2
Path (32)	0.0	18.928955861337226	1.0	1	Pum		2
Path (33)	0.0	8.520212504956362	1.0	1	Pum		2
Path (34)	0.0	2.41639056133094	1.0	1	Pum		2
Path (35)	3.0	22.415744204905373	1.0	1	Pum		2
Path (36)	3.0	9.30729945655973	2.0	1	Pum		2
Path (37)	1.0	7.250237018324621	2.0	1	Pum		2
Path (38)	1.0	10.507778903447814	2.0	1	Pum		2
Path (39)	1.0	7.10547699124931	3.0	1	Pum		2
Path (40)	1.0	4.649259144225274	3.0	1	Pum		2
Path (41)	0.0	23.366218854134377	1.0	1	Pum		2
Path (42)	2.0	20.79628709761893	1.0	1	Pum		2
Path (43)	1.0	2.633530601943888	2.0	1	Pum		2
Path (44)	1.0	1.9963475666007	2.0	1	Pum		2
Path (45)	2.0	21.22799523425232	1.0	1	Pum		2
Path (46)	1.0	2.6891015843933506	2.0	1	Pum		2
Path (47)	1.0	2.720901007107555	2.0	1	Pum		2
Path (48)	1.0	16.034379378234142	1.0	1	Pum		2
Path (49)	1.0	14.307858860901808	2.0	1	Pum		2
Path (50)	2.0	12.149188931007318	1.0	1	Pum		2
Path (51)	1.0	2.716510423052942	2.0	1	Pum		2
Path (52)	1.0	3.189552455640159	2.0	1	Pum		2
Path (53)	0.0	4.1594080805498574	1.0	1	Pum		2
Path (54)	0.0	14.462465390418249	1.0	1	Pum		2
Path (55)	4.0	17.320851866752463	1.0	1	Pum		2
Path (56)	1.0	1.928358137117673	2.0	1	Pum		2
Path (57)	1.0	3.7155935260843926	2.0	1	Pum		2
Path (58)	1.0	3.6139860344249737	2.0	1	Pum		2
Path (59)	0.0	5.1522819600644905	1.0	1	Pum		2
Path (60)	1.0	3.4878536779000253	2.0	1	Pum		2
Path (61)	1.0	8.582746016052873	1.0	1	Pum		2
Path (62)	1.0	2.6891015843933386	2.0	1	Pum		2
Path (63)	0.0	6.180592541217626	1.0	1	Pum		2
Path (64)	1.0	9.218422441135491	1.0	1	Pum		2
Path (65)	1.0	3.1939430396947923	2.0	1	Pum		2
Path (66)	0.0	15.396884313689368	1.0	1	Pum		2
Path (67)	0.0	23.674366578835357	1.0	1	Pum		2
Path (1)	1.0	53.788111664656704	1.0	3	wt	1
Path (3)	0.0	14.978659958421368	1.0	3	wt	1
Path (4)	1.0	18.11339473674237	1.0	3	wt	1
Path (5)	0.0	10.88103208383778	1.0	3	wt	1
Path (6)	0.0	11.81137245225591	1.0	3	wt	1
Path (7)	0.0	3.703175079050837	1.0	3	wt	1
Path (8)	2.0	38.00342505487999	1.0	3	wt	1
Path (12)	0.0	21.680902986028705	1.0	3	wt	1
Path (13)	1.0	25.427230600495356	1.0	3	wt	1
Path (15)	5.0	23.850926028624915	1.0	3	wt	1
Path (16)	2.0	13.000186757240694	2.0	3	wt	1
Path (18)	2.0	8.848494510468225	3.0	3	wt	1
Path (17)	1.0	8.514003281439564	2.0	3	wt	1
Path (20)	2.0	7.9174008369198114	2.0	3	wt	1
Path (22)	1.0	8.295044601364467	2.0	3	wt	1
Path (23)	1.0	4.348385977372963	2.0	3	wt	1
Path (24)	0.0	5.993433283856798	1.0	3	wt	1
Path (25)	0.0	7.401206268916719	1.0	3	wt	1
Path (26)	1.0	12.192653495624848	1.0	3	wt	1
Path (28)	0.0	5.972233668713982	1.0	3	wt	1
Path (29)	0.0	5.220271389547531	1.0	3	wt	1
Path (30)	2.0	19.426522758789982	1.0	3	wt	1
Path (33)	5.0	34.11189613740926	1.0	3	wt	1
Path (34)	1.0	5.386231031765637	2.0	3	wt	1
Path (35)	1.0	4.448928134700463	2.0	3	wt	1
Path (36)	1.0	1.9919569825461036	2.0	3	wt	1
Path (37)	2.0	10.928575203308306	2.0	3	wt	1
Path (39)	1.0	7.6772425417019186	2.0	3	wt	1
Path (40)	1.0	17.751806698255674	1.0	3	wt	1
Path (42)	0.0	9.0937966948711	1.0	3	wt	1
Path (43)	0.0	8.31003499299044	1.0	3	wt	1
Path (44)	0.0	8.514003281439567	1.0	3	wt	1
Path (45)	1.0	12.863142563942786	1.0	3	wt	1
Path (47)	2.0	33.50846041096958	1.0	3	wt	1
Path (48)	1.0	9.603028734227124	2.0	3	wt	1
Path (49)	2.0	7.30217072184978	2.0	3	wt	1
Path (50)	2.0	5.47178279746718	3.0	3	wt	1
Path (52)	0.0	7.749622555239588	1.0	3	wt	1
Path (53)	0.0	6.285525282599836	1.0	3	wt	1
Path (1)	0.0	35.64473614466228	1.0	1	Pum		7
Path (2)	1.0	23.82307591403658	1.0	1	Pum		7
Path (4)	1.0	14.009557638642011	1.0	1	Pum		7
Path (6)	0.0	12.399635004595126	1.0	1	Pum		7
Path (7)	0.0	18.80614875453502	1.0	1	Pum		7
Path (8)	1.0	34.28299966881224	1.0	1	Pum		7
Path (9)	2.0	10.365590820964975	2.0	1	Pum		7
Path (11)	1.0	12.359366442973236	1.0	1	Pum		7
Path (12)	0.0	6.698605748682972	1.0	1	Pum		7
Path (14)	1.0	19.28540001063899	1.0	1	Pum		7
Path (16)	0.0	15.939734415221846	1.0	1	Pum		7
Path (17)	1.0	14.554226379636583	1.0	1	Pum		7
Path (19)	0.0	5.3138510182280125	1.0	1	Pum		7
Path (20)	1.0	14.793319340522618	1.0	1	Pum		7
Path (22)	1.0	14.094356099213211	1.0	1	Pum		7
Path (24)	0.0	9.022169986463757	1.0	1	Pum		7
Path (25)	0.0	18.120669294591007	1.0	1	Pum		7
Path (26)	0.0	10.098335716289066	1.0	1	Pum		7
Path (27)	0.0	14.518789677998011	1.0	1	Pum		7
Path (28)	0.0	15.880526153848008	1.0	1	Pum		7
Path (29)	0.0	6.950117156602629	1.0	1	Pum		7
Path (30)	0.0	6.376532966687859	1.0	1	Pum		7
Path (31)	2.0	10.3857251017759	1.0	1	Pum		7
Path (34)	1.0	24.59046986075772	1.0	1	Pum		7
Path (36)	3.0	25.80775833873405	1.0	1	Pum		7
Path (40)	3.0	20.94104712469421	1.0	1	Pum		7
Path (44)	0.0	11.409645098874488	1.0	1	Pum		7
Path (45)	0.0	10.008081337331316	1.0	1	Pum		7
Path (46)	0.0	5.104738840593985	1.0	1	Pum		7
Path (47)	0.0	4.408347543877041	1.0	1	Pum		7
Path (48)	0.0	10.907375588165506	1.0	1	Pum		7
Path (49)	0.0	12.168569906687988	1.0	1	Pum		7
Path (50)	0.0	9.240375361408566	1.0	1	Pum		7
Path (51)	0.0	8.113341262390014	1.0	1	Pum		7
Path (52)	0.0	2.863842394720721	1.0	1	Pum		7
Path (53)	1.0	3.4198642484169763	1.0	1	Pum		7
Path (55)	0.0	3.8823064734328017	1.0	1	Pum		7
Path (56)	0.0	5.53795358748805	1.0	1	Pum		7
Path (57)	0.0	17.23787204564343	1.0	1	Pum		7
Path (58)	1.0	6.909536565779154	1.0	1	Pum		7
Path (60)	0.0	6.6986057486829695	1.0	1	Pum		7
Path (61)	0.0	11.60891077406736	1.0	1	Pum		7
Path (62)	2.0	21.88819652420058	1.0	1	Pum		7
Path (65)	0.0	5.077330001934419	1.0	1	Pum		7
Path (66)	0.0	3.6158046738871614	1.0	1	Pum		7
Path (67)	0.0	9.558057559349088	1.0	1	Pum		7
Path (68)	0.0	4.530089316347369	1.0	1	Pum		7
Path (69)	0.0	5.944071524924057	1.0	1	Pum		7
Path (70)	1.0	4.936960558913677	1.0	1	Pum		7
Path (72)	0.0	7.412559381618425	1.0	1	Pum		7
Path (73)	0.0	5.034930771648776	1.0	1	Pum		7
Path (74)	0.0	10.238393130108149	1.0	1	Pum		7
Path (75)	0.0	3.64139487308455	1.0	1	Pum		7
Path (76)	0.0	9.142405148673491	1.0	1	Pum		7
Path (77)	0.0	4.7146766291158375	1.0	1	Pum		7
Path (78)	0.0	5.667723222937343	1.0	1	Pum		7
Path (79)	0.0	19.512386553693084	1.0	1	Pum		7
Path (80)	0.0	7.836239655272923	1.0	1	Pum		7
Path (81)	0.0	5.833682865155449	1.0	1	Pum		7
Path (82)	1.0	28.25457095924571	1.0	1	Pum		7
Path (84)	0.0	29.72292956921288	1.0	1	Pum		7
Path (85)	1.0	26.8872493182821	1.0	1	Pum		7
Path (87)	0.0	27.20901007107563	1.0	1	Pum		7
Path (88)	0.0	13.762436814776976	1.0	1	Pum		7
Path (89)	2.0	26.27459114780443	1.0	1	Pum		7
Path (92)	7.0	71.5729123666855	1.0	1	Pum		7
Path (93)	1.0	29.90538621331762	2.0	1	Pum		7
Path (94)	1.0	4.706648766136866	2.0	1	Pum		7
Path (95)	1.0	7.879392190688876	2.0	1	Pum		7
Path (96)	1.0	6.608663398926829	2.0	1	Pum		7
Path (97)	1.0	7.727669634966449	2.0	1	Pum		7
Path (98)	4.0	12.108608340183832	2.0	1	Pum		7
Path (102)	1.0	7.647261758449894	2.0	1	Pum		7
Path (103)	1.0	14.87629916163166	1.0	1	Pum		7
Path (105)	0.0	19.087952974908276	1.0	1	Pum		7
Path (106)	0.0	31.76287094715825	1.0	1	Pum		7
Path (107)	0.0	31.773470754729622	1.0	1	Pum		7
Path (108)	0.0	11.249894680173178	1.0	1	Pum		7
Path (109)	0.0	3.664413127689533	1.0	1	Pum		7
Path (110)	0.0	2.2840489812891587	1.0	1	Pum		7
Path (111)	0.0	4.971331926220357	1.0	1	Pum		7
Path (112)	0.0	2.252249558574979	1.0	1	Pum		7
Path (113)	0.0	8.743561769086064	1.0	1	Pum		7
Path (1)	2.0	37.51570465986842	1.0	3	Pum		3
Path (4)	2.0	38.69617907267261	1.0	3	Pum		3
Path (5)	0.0	15.732128847848406	1.0	3	Pum		3
Path (8)	2.0	17.265280884303017	1.0	3	Pum		3
Path (10)	1.0	22.867898651551315	1.0	3	Pum		3
Path (12)	0.0	8.428451515738075	1.0	3	Pum		3
Path (14)	3.0	25.62028705217153	1.0	3	Pum		3
Path (18)	1.0	23.039002182954256	1.0	3	Pum		3
Path (20)	0.0	9.698427002369712	1.0	3	Pum		3
Path (21)	0.0	3.641394873084555	1.0	3	Pum		3
Path (22)	0.0	10.008081337331332	1.0	3	Pum		3
Path (1)	0.0	23.929515265679377	1.0	3	wt	6
Path (2)	0.0	20.707410082194656	1.0	3	wt	6
Path (3)	0.0	21.187414643428944	1.0	3	wt	6
Path (4)	1.0	13.804082739932316	1.0	3	wt	6
Path (6)	0.0	13.769399343424054	1.0	3	wt	6
Path (7)	0.0	13.849807219940676	1.0	3	wt	6
Path (8)	0.0	6.820347521153328	1.0	3	wt	6
Path (9)	0.0	8.019761633709543	1.0	3	wt	6
Path (10)	2.0	25.263842902869765	1.0	3	wt	6
Path (13)	0.0	4.994350180825333	1.0	3	wt	6
Path (14)	0.0	3.157753032925953	1.0	3	wt	6
Path (15)	0.0	35.396549986465395	1.0	3	wt	6
Path (16)	2.0	19.760260682688383	1.0	3	wt	6
Path (19)	0.0	9.88194898080636	1.0	3	wt	6
Path (20)	1.0	17.75406661364653	1.0	3	wt	6
Path (21)	3.0	14.599197554514634	2.0	3	wt	6
Path (24)	2.0	30.169316068270785	1.0	3	wt	6
Path (25)	2.0	7.608499807088571	2.0	3	wt	6
Path (27)	1.0	10.107870189528557	2.0	3	wt	6
Path (28)	2.0	26.99550730938691	1.0	3	wt	6
Path (31)	1.0	15.218818253639316	1.0	3	wt	6
Path (33)	1.0	23.48645401634417	1.0	3	wt	6
Path (35)	1.0	12.800609052846234	1.0	3	wt	6
Path (36)	2.0	8.565183679834407	2.0	3	wt	6
Path (38)	1.0	26.217954831023118	1.0	3	wt	6
Path (40)	1.0	38.76128452836159	1.0	3	wt	6
Path (42)	5.0	32.43442534980807	1.0	3	wt	6
Path (43)	1.0	10.431008305855531	2.0	3	wt	6
Path (44)	3.0	10.97354637818636	2.0	3	wt	6
Path (47)	1.0	9.975528609486808	2.0	3	wt	6
Path (48)	1.0	5.910453462747728	2.0	3	wt	6
Path (49)	1.0	10.806833430837964	2.0	3	wt	6
Path (50)	1.0	21.27039446453804	1.0	3	wt	6
Path (52)	1.0	8.670116421216578	1.0	3	wt	6
Path (54)	0.0	11.921449082822972	1.0	3	wt	6
Path (55)	0.0	27.48278642846993	1.0	3	wt	6
Path (56)	1.0	28.94945564570217	1.0	3	wt	6
Path (58)	0.0	10.538512991830151	1.0	3	wt	6
Path (59)	0.0	8.109703983465671	1.0	3	wt	6
Path (60)	0.0	6.545817858628735	1.0	3	wt	6
Path (61)	3.0	58.56124325001601	1.0	3	wt	6
Path (62)	1.0	8.137112822125221	2.0	3	wt	6
Path (63)	1.0	5.763121491079923	2.0	3	wt	6
Path (64)	1.0	5.533563003433422	2.0	3	wt	6
Path (65)	0.0	10.011718616255642	1.0	3	wt	6
Path (66)	0.0	4.387147928734229	1.0	3	wt	6
Path (67)	1.0	6.202545461490793	1.0	3	wt	6
Path (69)	1.0	24.082744431662334	1.0	3	wt	6
Path (71)	0.0	13.499572294155636	1.0	3	wt	6
Path (72)	0.0	20.39562507856933	1.0	3	wt	6
Path (73)	0.0	24.681165515644203	1.0	3	wt	6
Path (74)	3.0	14.639024840207773	1.0	3	wt	6
Path (75)	1.0	5.831864225693292	2.0	3	wt	6
Path (76)	1.0	11.726573991684678	2.0	3	wt	6
Path (77)	2.0	5.35004102499686	2.0	3	wt	6
Path (79)	1.0	14.085574931103968	1.0	3	wt	6
Path (81)	0.0	3.2363422699804296	1.0	3	wt	6
Path (82)	0.0	4.20180731083545	1.0	3	wt	6
Path (83)	0.0	28.045458781611764	1.0	3	wt	6
Path (84)	0.0	8.43723268384727	1.0	3	wt	6
Path (85)	1.0	23.2579608630295	1.0	3	wt	6
Path (86)	2.0	8.829866839917893	2.0	3	wt	6
Path (88)	0.0	8.842285286951485	1.0	3	wt	6
Path (89)	0.0	3.982095325630066	1.0	3	wt	6
Path (90)	3.0	36.486952802786405	1.0	3	wt	6
Path (91)	2.0	13.832998188852503	2.0	3	wt	6
Path (93)	1.0	2.972412415027181	2.0	3	wt	6
Path (95)	1.0	5.537200282357718	2.0	3	wt	6
Path (94)	0.0	6.18134584634798	1.0	3	wt	6
Path (96)	1.0	10.158297282793104	1.0	3	wt	6
Path (98)	1.0	23.38741846927714	1.0	3	wt	6
Path (100)	2.0	15.343131970702116	1.0	3	wt	6
Path (103)	1.0	13.57634289174792	1.0	3	wt	6
Path (105)	0.0	5.0323588270563615	1.0	3	wt	6
Path (1)	0.0	8.094713591839653	1.0	1	Pum		5
Path (2)	0.0	9.01959804187133	1.0	1	Pum		5
Path (3)	0.0	2.4225997848477165	1.0	1	Pum		5
Path (4)	0.0	5.021759019484923	1.0	1	Pum		5
Path (1)	6.0	122.05180693614906	1.0	7	wt	5
Path (8)	3.0	24.27975019146433	1.0	7	wt	5
Path (12)	2.0	17.891110806944486	1.0	7	wt	5
Path (15)	0.0	41.56472408064952	1.0	7	wt	5
Path (16)	2.0	22.302030295413964	1.0	7	wt	5
Path (19)	0.0	14.976841318959233	1.0	7	wt	5
Path (20)	0.0	5.967843084659347	1.0	7	wt	5
Path (21)	1.0	29.42431631775153	1.0	7	wt	5
Path (23)	1.0	14.923088975971918	1.0	7	wt	5
Path (25)	0.0	8.600620381472952	1.0	7	wt	5
Path (26)	0.0	126.66568291448245	1.0	7	wt	5
Path (27)	1.0	28.41206146255617	1.0	7	wt	5
Path (29)	3.0	27.17131345404625	1.0	7	wt	5
Path (30)	1.0	5.793102274332005	2.0	7	wt	5
Path (31)	1.0	16.30163448291008	2.0	7	wt	5
Path (32)	2.0	27.327426593823184	2.0	7	wt	5
Path (34)	0.0	46.25318645216471	1.0	7	wt	5
Path (35)	2.0	35.32128599913373	1.0	7	wt	5
Path (38)	1.0	36.04690477397242	1.0	7	wt	5
Path (40)	2.0	30.280899309098483	1.0	7	wt	5
Path (43)	0.0	14.86388071459814	1.0	7	wt	5
Path (44)	0.0	11.787288863319082	1.0	7	wt	5
Path (45)	1.0	45.14841730262093	1.0	7	wt	5
Path (47)	0.0	14.12797416138953	1.0	7	wt	5
Path (48)	1.0	42.2321999284465	1.0	7	wt	5
Path (50)	2.0	26.40812730890518	1.0	7	wt	5
Path (1)	0.0	18.676379119085706	1.0	3	Pum		1
Path (2)	0.0	21.77705455930161	1.0	3	Pum		1
Path (3)	2.0	35.08112770391578	1.0	3	Pum		1
Path (6)	0.0	11.358464700479631	1.0	3	Pum		1
Path (7)	0.0	11.240048177732024	1.0	3	Pum		1
Path (8)	1.0	26.352868355657296	1.0	3	Pum		1
Path (10)	0.0	7.58987213653823	1.0	3	Pum		1
Path (11)	0.0	5.927262493835904	1.0	3	Pum		1
Path (12)	0.0	5.027968243001701	1.0	3	Pum		1
Path (13)	0.0	4.331576946284735	1.0	3	Pum		1
Path (14)	2.0	47.03939085191066	1.0	3	Pum		1
Path (16)	0.0	5.00313134893457	1.0	3	Pum		1
Path (18)	0.0	4.546898347435549	1.0	3	Pum		1
Path (19)	0.0	6.558236305662303	1.0	3	Pum		1
Path (20)	0.0	1.7960165570759414	1.0	3	Pum		1
Path (21)	3.0	17.194719510227543	1.0	3	Pum		1
Path (25)	0.0	6.3242872339611536	1.0	3	Pum		1
Path (26)	0.0	8.117731846444592	1.0	3	Pum		1
Path (27)	4.0	40.291864620223805	1.0	3	Pum		1
Path (32)	3.0	45.62221264033845	1.0	3	Pum		1
Path (36)	3.0	42.29140818982011	1.0	3	Pum		1
Path (40)	0.0	10.333038093120448	1.0	3	Pum		1
Path (41)	0.0	9.197976131122992	1.0	3	Pum		1
Path (42)	0.0	9.531402025819764	1.0	3	Pum		1
Path (43)	3.0	33.1589787903149	1.0	3	Pum		1
Path (44)	2.0	9.58364775854645	2.0	3	Pum		1
Path (45)	1.0	5.190290606295488	2.0	3	Pum		1
Path (47)	2.0	21.40455468404193	2.0	3	Pum		1
Path (49)	0.0	10.424799082338842	1.0	3	Pum		1
Path (1)	13.0	104.22541384471155	1.0	3	Pum		4
Path (4)	1.0	9.61726582072286	2.0	3	Pum		4
Path (5)	1.0	5.15849118358129	2.0	3	Pum		4
Path (6)	1.0	5.211490221438288	2.0	3	Pum		4
Path (7)	1.0	17.68714251849539	2.0	3	Pum		4
Path (8)	5.0	17.15338561427381	2.0	3	Pum		4
Path (13)	1.0	5.454220461248709	2.0	3	Pum		4
Path (14)	1.0	5.91848132572668	2.0	3	Pum		4
Path (15)	2.0	19.147161236282063	2.0	3	Pum		4
Path (17)	1.0	15.373112753954146	2.0	3	Pum		4
Path (18)	1.0	4.099446514045729	2.0	3	Pum		4
Path (19)	5.0	21.913033418267684	2.0	3	Pum		4
Path (21)	2.0	12.100580477204955	3.0	3	Pum		4
Path (23)	1.0	3.673194295798766	3.0	3	Pum		4
Path (24)	1.0	8.098350870763978	3.0	3	Pum		4
Path (25)	1.0	4.480727557414687	3.0	3	Pum		4
Path (20)	1.0	8.452223075473295	2.0	3	Pum		4
Path (26)	1.0	13.608895619592436	2.0	3	Pum		4
Path (2)	0.0	15.29377021176944	1.0	3	Pum		4
Path (3)	0.0	9.890730148915596	1.0	3	Pum		4
Path (27)	3.0	24.107140049800662	1.0	3	Pum		4
Path (31)	2.0	8.454041714935466	1.0	3	Pum		4
Path (32)	1.0	2.597340595175053	2.0	3	Pum		4
Path (33)	3.0	7.433758996761247	2.0	3	Pum		4
Path (36)	0.0	18.8945844940305	1.0	3	Pum		4
Path (37)	0.0	6.588217088914328	1.0	3	Pum		4
Path (38)	0.0	8.567755624426859	1.0	3	Pum		4
Path (39)	0.0	18.550246762560715	1.0	3	Pum		4
Path (40)	0.0	14.036966477301554	1.0	3	Pum		4
Path (41)	2.0	16.65444135328756	1.0	3	Pum		4
Path (44)	2.0	11.739745743848554	1.0	3	Pum		4
Path (47)	0.0	11.376780341828406	1.0	3	Pum		4
Path (48)	5.0	41.841513658565006	1.0	3	Pum		4
Path (50)	1.0	10.820005183001854	2.0	3	Pum		4
Path (51)	1.0	5.4761733815217815	2.0	3	Pum		4
Path (52)	1.0	3.914105896147012	2.0	3	Pum		4
Path (53)	1.0	7.124857966929973	2.0	3	Pum		4
Path (54)	2.0	5.0667301943629806	2.0	3	Pum		4
Path (49)	0.0	18.09326045593146	1.0	3	Pum		4
Path (1)	1.0	44.839828301991055	1.0	3	wt	3
Path (3)	0.0	16.9538079098793	1.0	3	wt	3
Path (4)	0.0	36.92016754968055	1.0	3	wt	3
Path (5)	0.0	4.849590153750029	1.0	3	wt	3
Path (6)	0.0	5.571571649664425	1.0	3	wt	3
Path (7)	0.0	2.8400708349854504	1.0	3	wt	3
Path (8)	0.0	2.8550612266114626	1.0	3	wt	3
Path (9)	0.0	10.451895891796768	1.0	3	wt	3
Path (10)	0.0	5.803702081903392	1.0	3	wt	3
Path (11)	0.0	5.824901697046206	1.0	3	wt	3
Path (12)	0.0	8.457366964658222	1.0	3	wt	3
Path (13)	0.0	6.161964870667339	1.0	3	wt	3
Path (14)	0.0	3.439245224097633	1.0	3	wt	3
Path (15)	0.0	4.7472293569603465	1.0	3	wt	3
Path (16)	2.0	36.06371380506072	1.0	3	wt	3
Path (17)	2.0	15.187018830925089	2.0	3	wt	3
Path (19)	1.0	15.223962142824234	2.0	3	wt	3
Path (20)	0.0	24.161333668716708	1.0	3	wt	3
Path (21)	0.0	4.943169782430492	1.0	3	wt	3
Path (22)	1.0	38.92786822898292	1.0	3	wt	3
Path (24)	0.0	22.07384917130088	1.0	3	wt	3
Path (25)	2.0	14.850708962434233	1.0	3	wt	3
Path (28)	2.0	26.263991340233027	1.0	3	wt	3
Path (31)	1.0	13.11979786104731	1.0	3	wt	3
Path (32)	2.0	18.65549153314453	2.0	3	wt	3
Path (34)	0.0	15.032724330610252	1.0	3	wt	3
Path (35)	0.0	5.132900984383854	1.0	3	wt	3
Path (36)	0.0	7.695870212252293	1.0	3	wt	3
Path (37)	0.0	19.227257083597078	1.0	3	wt	3
Path (38)	0.0	12.425225203792522	1.0	3	wt	3
Path (39)	0.0	8.200711667553655	1.0	3	wt	3
Path (40)	0.0	35.47846447324257	1.0	3	wt	3
Path (41)	4.0	45.99395921046774	1.0	3	wt	3
Path (46)	1.0	20.303864089351094	1.0	3	wt	3
Path (48)	0.0	13.519706574966586	1.0	3	wt	3
Path (49)	1.0	17.397934493546366	1.0	3	wt	3
Path (51)	0.0	22.48040838466562	1.0	3	wt	3
Path (52)	0.0	4.276005963835269	1.0	3	wt	3
Path (53)	0.0	24.938444871151848	1.0	3	wt	3
Path (54)	0.0	14.066947260553617	1.0	3	wt	3
Path (55)	0.0	10.860897803026848	1.0	3	wt	3
Path (56)	0.0	11.04335444713157	1.0	3	wt	3
Path (57)	0.0	13.658569407726652	1.0	3	wt	3
Path (58)	0.0	5.264489259295343	1.0	3	wt	3
Path (59)	0.0	11.85452498767178	1.0	3	wt	3
Path (60)	5.0	49.17397719286843	1.0	3	wt	3
Path (65)	0.0	3.662594488227367	1.0	3	wt	3
Path (66)	0.0	16.52649035730038	1.0	3	wt	3
Path (67)	0.0	8.467966772229618	1.0	3	wt	3
Path (68)	0.0	25.405277680222355	1.0	3	wt	3
Path (69)	2.0	41.21053984673863	1.0	3	wt	3
Path (70)	1.0	13.967158408356363	1.0	3	wt	3
Path (71)	3.0	20.773580872215565	2.0	3	wt	3
Path (77)	3.0	17.87536711018818	1.0	3	wt	3
Path (78)	1.0	2.803880828216643	2.0	3	wt	3
Path (79)	1.0	4.741020133443555	2.0	3	wt	3
Path (80)	2.0	6.259935083402427	2.0	3	wt	3
Path (82)	0.0	9.454631428227508	1.0	3	wt	3
Path (83)	0.0	9.353335965769691	1.0	3	wt	3
Path (84)	0.0	9.42828792389976	1.0	3	wt	3
Path (85)	0.0	11.469606665378569	1.0	3	wt	3
Path (86)	0.0	14.00184180486459	1.0	3	wt	3
Path (87)	0.0	18.147012798918706	1.0	3	wt	3
Path (1)	4.0	63.04649121981448	1.0	5	wt	2
Path (6)	0.0	29.55044894687837	1.0	5	wt	2
Path (7)	3.0	54.36063102171469	1.0	5	wt	2
Path (11)	0.0	10.87375762629923	1.0	5	wt	2
Path (12)	1.0	7.785059328695018	1.0	5	wt	2
Path (14)	1.0	31.736527735599047	1.0	5	wt	2
Path (16)	2.0	72.60348353299457	1.0	5	wt	2
Path (17)	0.0	17.72954191233547	1.0	5	wt	2
Path (20)	2.0	78.30877417886511	1.0	5	wt	2
Path (23)	1.0	24.536717744121013	1.0	5	wt	2
Path (25)	1.0	11.76169877262289	1.0	5	wt	2
Path (27)	0.0	15.660061007975926	1.0	5	wt	2
Path (28)	0.0	12.828771314981136	1.0	5	wt	2
Path (29)	1.0	43.27957985533144	1.0	5	wt	2
Path (30)	3.0	43.39178715559724	1.0	5	wt	2
Path (33)	2.0	52.37670188384591	1.0	5	wt	2
Path (36)	2.0	58.55654117694219	1.0	5	wt	2
Path (37)	1.0	8.833504200331037	2.0	5	wt	2
Path (38)	3.0	41.91677803257771	2.0	5	wt	2
Path (41)	1.0	22.96844102076208	1.0	5	wt	2
Path (42)	2.0	16.07571342248581	2.0	5	wt	2
Path (44)	0.0	15.350094640953332	1.0	5	wt	2
Path (46)	3.0	87.86137590794978	1.0	5	wt	2
Path (47)	1.0	10.037308908046922	2.0	5	wt	2
Path (48)	4.0	21.476934895703607	2.0	5	wt	2
Path (52)	3.0	37.856093432433504	2.0	5	wt	2
Path (55)	4.0	59.64556663977585	1.0	5	wt	2
Path (60)	0.0	24.72569564268728	1.0	5	wt	2
Path (61)	1.0	42.72431130164304	1.0	5	wt	2
Path (62)	2.0	31.143562564533497	2.0	5	wt	2
Path (63)	0.0	35.490129942541216	1.0	5	wt	2
Path (64)	1.0	15.10146720453416	1.0	5	wt	2
Path (67)	3.0	21.298556804806417	1.0	5	wt	2
Path (71)	0.0	8.593345902897646	1.0	5	wt	2
Path (72)	3.0	32.20549121765932	1.0	5	wt	2
Path (76)	0.0	17.958035067757944	1.0	5	wt	2
Path (77)	0.0	16.393395623356973	1.0	5	wt	2
Path (78)	0.0	31.498941382781787	1.0	5	wt	2
Path (79)	0.0	33.58660868193074	1.0	5	wt	2
Path (80)	6.0	45.23459354401356	1.0	5	wt	2
Path (81)	1.0	24.70524933248613	2.0	5	wt	2
Path (82)	1.0	4.536298581711368	2.0	5	wt	2
Path (83)	1.0	9.570476094669988	2.0	5	wt	2
Path (84)	3.0	27.54350155419212	2.0	5	wt	2
Path (85)	1.0	7.724032427296087	3.0	5	wt	2
Path (86)	1.0	5.35004107435079	3.0	5	wt	2
Path (87)	1.0	12.93113211271511	2.0	5	wt	2
Path (88)	1.0	8.61015493414089	2.0	5	wt	2
Path (89)	0.0	30.84965192361687	1.0	5	wt	2
Path (90)	0.0	12.976103288008073	1.0	5	wt	2
Path (91)	0.0	11.14132476264508	1.0	5	wt	2
Path (92)	1.0	27.114677387396952	1.0	5	wt	2
Path (93)	3.0	9.924348302643768	2.0	5	wt	2
Path (96)	0.0	27.404950749355592	1.0	5	wt	2
Path (97)	2.0	39.00250851770834	1.0	5	wt	2
Path (98)	1.0	9.187376408304836	2.0	5	wt	2
Path (99)	2.0	19.491187118355857	2.0	5	wt	2
Path (101)	1.0	18.77723347883422	1.0	5	wt	2
Path (103)	3.0	22.325048755966797	1.0	5	wt	2
Path (107)	0.0	17.322670666015718	1.0	5	wt	2
Path (1)	1.0	4.910617054585986	1.0	1	wt	1
Path (3)	0.0	5.980261531692911	1.0	1	wt	1
Path (4)	1.0	13.658257378525114	1.0	1	wt	1
Path (5)	1.0	6.330496457477927	2.0	1	wt	1
Path (8)	0.0	9.099252613257594	1.0	1	wt	1
Path (9)	0.0	15.117210761979932	1.0	1	wt	1
Path (10)	0.0	12.43356509597306	1.0	1	wt	1
Path (11)	0.0	19.90276079437278	1.0	1	wt	1
Path (12)	0.0	18.208039699754668	1.0	1	wt	1
Path (13)	0.0	20.56083141565723	1.0	1	wt	1
Path (14)	0.0	16.293606619931168	1.0	1	wt	1
Path (15)	0.0	11.653128643815156	1.0	1	wt	1
Path (16)	0.0	13.751837007205552	1.0	1	wt	1
Path (1)	0.0	59.07499512015378	1.0	7	Pum		3
Path (2)	0.0	17.21184057051729	1.0	7	Pum		3
Path (3)	0.0	37.97300299569932	1.0	7	Pum		3
Path (4)	0.0	13.68127563313008	1.0	7	Pum		3
[truncated: 80 more rows]
