# Supplementary material for: Pumilio differentially binds to mRNA 3′ UTR isoforms to regulate localization of synaptic proteins
Source: EMBO Rep. 2025 Feb 21;26(7):1792–815. doi: 10.1038/s44319-025-00401-z (PMC11976915; doi:10.1038/s44319-025-00401-z)
Supplement: Supplementary file 8 — Source data Fig. 5 [file 44319_2025_401_MOESM8_ESM.zip › EMBOR-2024-60013V2_SourceDataForFigure5/5D/data_for_qPCR_5D.csv]

reps	genotype	fraction	gene	long/short
rep1	w118	soma	gro
rep2	w118	soma	gro	1.4699999999999989
rep3	w118	soma	gro	1.0599999999999987
rep4	w118	soma	gro	1.3099999999999987
rep1	w118	soma	oamb
rep2	w118	soma	oamb	-3.3999999999999986
rep3	w118	soma	oamb	-3.039999999999999
rep4	w118	soma	oamb	-3.3099999999999987
rep1	w118	soma	nej
rep2	w118	soma	nej	1.379999999999999
rep3	w118	soma	nej	1.1800000000000033
rep4	w118	soma	nej	1.139999999999997
rep1	w118	soma	rut
rep2	w118	soma	rut	1.0700000000000003
rep3	w118	soma	rut	1.259999999999998
rep4	w118	soma	rut	1.2100000000000009
rep1	w118	soma	ksr
rep2	w118	soma	ksr	1.9400000000000013
rep3	w118	soma	ksr	2.240000000000002
rep4	w118	soma	ksr	2.1499999999999986
rep1	w118	soma	Bx
rep2	w118	soma	Bx	-0.5599999999999987
rep3	w118	soma	Bx	-0.6799999999999997
rep4	w118	soma	Bx	-1.3399999999999999
rep1	w118	soma	Khc-73
rep2	w118	soma	Khc-73	-0.870000000000001
rep3	w118	soma	Khc-73	-0.7100000000000009
rep4	w118	soma	Khc-73	-1.3200000000000003
rep1	w118	soma	ATP7
rep2	w118	soma	ATP7	2.1000000000000014
rep3	w118	soma	ATP7	1.5899999999999999
rep4	w118	soma	ATP7	1.1999999999999993
rep1	w118	soma	krz
rep2	w118	soma	krz	0.3000000000000007
rep3	w118	soma	krz	0.8999999999999986
rep4	w118	soma	krz	0.620000000000001
rep1	w118	soma	CG31688
rep2	w118	soma	CG31688	0.4299999999999997
rep3	w118	soma	CG31688	0.3200000000000003
rep4	w118	soma	CG31688	0.34999999999999787
rep1	w118	soma	Gug
rep2	w118	soma	Gug	0.6600000000000001
rep3	w118	soma	Gug	0.9600000000000009
rep4	w118	soma	Gug	1.4200000000000017
rep1	w118	soma	gol
rep2	w118	soma	gol	3.34
rep3	w118	soma	gol	3.129999999999999
rep4	w118	soma	gol	3.969999999999999
rep1	w118	soma	dnc
rep2	w118	soma	dnc	0.5899999999999999
rep3	w118	soma	dnc	0.7600000000000016
rep4	w118	soma	dnc	1.3000000000000007
rep1	w118	soma	BtbVII
rep2	w118	soma	BtbVII	0.9200000000000017
rep3	w118	soma	BtbVII	0.21999999999999886
rep4	w118	soma	BtbVII	1.0999999999999979
rep1	w118	soma	Vmat
rep2	w118	soma	Vmat	1.4499999999999993
rep3	w118	soma	Vmat	1.2300000000000004
rep4	w118	soma	Vmat	0.8999999999999986
rep1	w118	soma	Sema1a
rep2	w118	soma	Sema1a	-1.0199999999999996
rep3	w118	soma	Sema1a	-1.139999999999997
rep4	w118	soma	Sema1a	-0.8400000000000034
rep1	w118	soma	Lap
rep2	w118	soma	Lap	2.0599999999999987
rep3	w118	soma	Lap	1.7800000000000011
rep4	w118	soma	Lap	1.1099999999999994
rep1	w118	soma	GluClalpha
rep2	w118	soma	GluClalpha	-5.600000000000001
rep3	w118	soma	GluClalpha	-3.080000000000002
rep4	w118	soma	GluClalpha	-3.9299999999999997
rep1	w118	soma	orb2
rep2	w118	soma	orb2	3.030000000000001
rep3	w118	soma	orb2	2.84
rep4	w118	soma	orb2	2.5299999999999976
rep1	dPum	soma	gro	-0.759999999999998
rep2	dPum	soma	gro	-0.36999999999999744
rep3	dPum	soma	gro	-0.16000000000000014
rep4	dPum	soma	gro	-0.379999999999999
rep1	dPum	soma	oamb	-2.0700000000000003
rep2	dPum	soma	oamb	-2.8099999999999987
rep3	dPum	soma	oamb	-2.4299999999999997
rep4	dPum	soma	oamb	-2.59
rep1	dPum	soma	nej	0.7300000000000004
rep2	dPum	soma	nej	0.6600000000000001
rep3	dPum	soma	nej	0.8199999999999967
rep4	dPum	soma	nej	0.5799999999999983
rep1	dPum	soma	rut	-0.5899999999999999
rep2	dPum	soma	rut	0.5399999999999991
rep3	dPum	soma	rut	0.370000000000001
rep4	dPum	soma	rut	0.3000000000000007
rep1	dPum	soma	ksr	1.9600000000000009
rep2	dPum	soma	ksr	2.1799999999999997
rep3	dPum	soma	ksr	1.8999999999999986
rep4	dPum	soma	ksr	1.7899999999999991
rep1	dPum	soma	Bx	-0.7399999999999984
rep2	dPum	soma	Bx	-0.629999999999999
rep3	dPum	soma	Bx	-1.4199999999999982
rep4	dPum	soma	Bx	-0.5399999999999991
rep1	dPum	soma	Khc-73	-0.13000000000000256
rep2	dPum	soma	Khc-73	-0.17999999999999972
rep3	dPum	soma	Khc-73	-0.10000000000000142
rep4	dPum	soma	Khc-73	-0.4299999999999997
rep1	dPum	soma	ATP7	2.0
rep2	dPum	soma	ATP7	1.7200000000000024
rep3	dPum	soma	ATP7	1.490000000000002
rep4	dPum	soma	ATP7	1.8200000000000003
rep1	dPum	soma	krz	1.0
rep2	dPum	soma	krz	1.0300000000000011
rep3	dPum	soma	krz	0.9100000000000001
rep4	dPum	soma	krz	0.8599999999999994
rep1	dPum	soma	CG31688	1.1600000000000001
rep2	dPum	soma	CG31688	1.2800000000000011
rep3	dPum	soma	CG31688	0.5899999999999999
rep4	dPum	soma	CG31688	1.0100000000000016
rep1	dPum	soma	Gug	1.0299999999999976
rep2	dPum	soma	Gug	1.8200000000000003
rep3	dPum	soma	Gug	0.7800000000000011
rep4	dPum	soma	Gug	1.1900000000000013
rep1	dPum	soma	gol	2.330000000000002
rep2	dPum	soma	gol	2.990000000000002
rep3	dPum	soma	gol	3.1999999999999993
rep4	dPum	soma	gol	3.0599999999999987
rep1	dPum	soma	dnc	1.0199999999999996
rep2	dPum	soma	dnc	0.8900000000000006
rep3	dPum	soma	dnc	1.0599999999999987
rep4	dPum	soma	dnc	1.0299999999999976
rep1	dPum	soma	BtbVII	1.1400000000000006
rep2	dPum	soma	BtbVII	1.4399999999999977
rep3	dPum	soma	BtbVII	1.0899999999999999
rep4	dPum	soma	BtbVII	1.1199999999999974
rep1	dPum	soma	Vmat	0.8599999999999994
rep2	dPum	soma	Vmat	1.129999999999999
rep3	dPum	soma	Vmat	0.4800000000000004
rep4	dPum	soma	Vmat	1.1600000000000001
rep1	dPum	soma	Sema1a	-0.629999999999999
rep2	dPum	soma	Sema1a	-0.48999999999999844
rep3	dPum	soma	Sema1a	-2.4299999999999997
rep4	dPum	soma	Sema1a	-0.9899999999999984
rep1	dPum	soma	Lap	1.2799999999999976
rep2	dPum	soma	Lap	1.3499999999999979
rep3	dPum	soma	Lap	1.0899999999999999
rep4	dPum	soma	Lap	1.1999999999999993
rep1	dPum	soma	GluClalpha	-3.599999999999998
rep2	dPum	soma	GluClalpha	-3.8500000000000014
rep3	dPum	soma	GluClalpha	-3.870000000000001
rep4	dPum	soma	GluClalpha	-3.530000000000001
rep1	dPum	soma	orb2	3.2300000000000004
rep2	dPum	soma	orb2	3.0
rep3	dPum	soma	orb2	2.620000000000001
rep4	dPum	soma	orb2	2.599999999999998
