# Supplementary material for: Pumilio differentially binds to mRNA 3′ UTR isoforms to regulate localization of synaptic proteins
Source: EMBO Rep. 2025 Feb 21;26(7):1792–815. doi: 10.1038/s44319-025-00401-z (PMC11976915; doi:10.1038/s44319-025-00401-z)
Supplement: Supplementary file 8 — Source data Fig. 5 [file 44319_2025_401_MOESM8_ESM.zip › EMBOR-2024-60013V2_SourceDataForFigure5/5E/5E_quantification_raw_values.csv]

gene	genotype	mean_intensity	area
syt1	pum	1094,695	0,582
syt1	pum	1008,104	0,588
syt1	pum	1014,591	27,996
syt1	pum	1383,741	0,471
syt1	pum	1486,054	0,51
syt1	pum	1035,014	0,399
syt1	pum	1282,721	0,815
syt1	pum	1610,756	1,547
syt1	pum	1429,711	0,71
syt1	pum	929,28	0,97
syt1	pum	1312,611	1,153
syt1	pum	4518,233	9,726
syt1	pum	4703,87	9,681
syt1	pum	1611,749	1,192
syt1	pum	2143,062	2,501
syt1	pum	2742,573	2,922
syt1	pum	15035,458	9,909
syt1	pum	15021,465	8,151
syt1	pum	2890,019	5,329
syt1	pum	12479,14	23,405
syt1	pum	1383,103	1,242
syt1	pum	1071,161	0,965
syt1	pum	1608,507	1,259
syt1	pum	1892,735	0,837
syt1	pum	1801,731	1,73
syt1	pum	3915,015	21,509
syt1	pum	7595,683	24,192
syt1	pum	8979,174	10,713
syt1	pum	659,079	1,325
syt1	pum	865,189	1,347
syt1	pum	1500,438	6,443
syt1	pum	11552,956	8,827
syt1	pum	8790,413	13,674
syt1	pum	3685,594	3,482
syt1	pum	11526,542	9,521
syt1	pum	7301,4	8,7
syt1	pum	8561,065	1,713
syt1	pum	13806,467	5,573
syt1	pum	10709,204	2,822
syt1	pum	6886,211	1,708
syt1	pum	14180,355	7,402
syt1	pum	5238,521	8,994
syt1	pum	13077,148	5,65
syt1	pum	11200,638	1,547
syt1	pum	12004,78	2,7
syt1	pum	3222,845	2,146
syt1	pum	8332,636	5,428
syt1	pum	2081,686	0,671
syt1	pum	4764,35	2,074
syt1	pum	1937,78	15,254
syt1	pum	2882,868	11,007
syt1	pum	3748,787	15,481
syt1	pum	14141,829	12,481
syt1	pum	4516,946	10,408
syt1	pum	6573,945	16,662
syt1	pum	1209,524	0,815
syt1	pum	11582,832	7,824
syt1	pum	1482,437	0,571
syt1	pum	984,983	4,486
syt1	pum	1089,176	3,338
syt1	pum	932,102	1,569
syt1	pum	985,969	0,721
syt1	pum	1639,516	0,527
syt1	pum	1054,38	10,851
syt1	pum	1321,231	0,649
syt1	pum	1028,721	1,469
syt1	pum	966,097	0,571
syt1	pum	968,785	0,36
syt1	pum	784,418	1,087
syt1	pum	1059,596	1,536
syt1	pum	655,042	1,059
syt1	pum	1303,455	1,414
syt1	pum	741,839	1,858
syt1	pum	997,974	1,281
syt1	pum	1166,043	0,909
syt1	pum	1022,214	0,804
syt1	pum	1111,814	1,785
syt1	pum	1696,898	1,092
syt1	pum	8704,196	23,682
syt1	pum	6688,626	14,006
syt1	pum	6231,444	31,523
syt1	pum	3084,089	7,142
syt1	pum	4528,006	13,335
syt1	pum	4590,877	7,447
syt1	pum	5575,68	10,751
syt1	pum	849,831	1,475
syt1	pum	836,307	1,281
syt1	pum	6607,612	7,685
syt1	pum	5989,908	15,542
syt1	pum	1432,533	0,749
syt1	pum	1761,587	5,794
syt1	pum	1389,026	1,264
syt1	pum	1367,238	1,026
syt1	pum	1019,398	0,976
syt1	pum	886,898	1,192
syt1	pum	843,437	0,965
syt1	pum	879,965	0,954
syt1	pum	747,198	1,403
syt1	pum	1870,901	1,347
syt1	pum	712,597	1,031
syt1	pum	822,46	1,253
syt1	pum	1466,77	1,492
syt1	pum	916,331	0,821
syt1	pum	1147,317	0,893
syt1	pum	1140,214	1,115
syt1	pum	845,148	3,399
syt1	pum	996,493	0,798
syt1	pum	1053,163	22,146
syt1	pum	1531,974	31,489
syt1	pum	11205,497	11,04
syt1	pum	9317,258	47,159
syt1	pum	1344,026	3,044
syt1	pum	1333,463	1,663
syt1	pum	899,665	1,126
syt1	pum	1147,691	3,105
syt1	pum	889,846	0,577
syt1	pum	1622,331	1,508
syt1	pum	1470,851	0,854
syt1	pum	1127,552	0,804
syt1	pum	1285,325	2,029
syt1	pum	745,316	1,087
syt1	pum	823,029	0,76
syt1	pum	817,706	5,606
syt1	pum	777,601	1,181
syt1	pum	837,235	2,695
syt1	pum	975,178	0,749
syt1	pum	1094,866	0,704
syt1	pum	922,5	0,61
syt1	pum	1099,94	0,649
syt1	pum	1478,478	1,009
syt1	pum	6327,253	12,714
syt1	pum	9975,519	12,005
syt1	pum	9078,964	5,351
syt1	pum	4741,965	4,691
syt1	pum	4154,615	5,922
syt1	pum	3880,289	5,966
syt1	pum	5902,471	15,476
syt1	pum	3232,624	6,133
syt1	pum	1564,356	1,791
syt1	pum	4083,759	11,151
syt1	pum	10926,858	27,58
syt1	pum	8292,967	30,308
syt1	pum	1332,596	2,185
syt1	pum	1250,216	1,286
syt1	pum	808,742	1,054
syt1	pum	659,016	0,699
syt1	pum	1038,432	0,898
syt1	pum	1201,902	0,959
syt1	pum	1307,19	1,697
syt1	pum	1493,84	5,539
syt1	pum	1313,537	1,941
syt1	pum	1904,984	1,009
syt1	pum	2129,295	1,486
syt1	pum	848,051	3,255
syt1	pum	862,955	2,567
syt1	pum	1022,676	2,018
syt1	pum	911,013	1,758
syt1	pum	975,617	1,419
syt1	pum	768,77	0,771
syt1	pum	925,755	1,469
syt1	pum	1384,698	0,826
syt1	pum	1684,801	1,835
syt1	pum	2104,398	1,924
syt1	pum	2169,77	0,821
syt1	pum	1917,543	1,031
syt1	pum	1539,216	0,743
syt1	pum	1524,204	1,957
syt1	pum	1512,953	0,943
syt1	pum	1303,59	0,987
syt1	pum	6465,651	6,754
syt1	pum	2684,728	3,443
syt1	pum	1978,522	1,785
syt1	pum	1401,978	1,27
syt1	pum	1528,468	0,771
syt1	pum	1983,181	1,536
syt1	pum	10848,495	9,016
syt1	pum	4857,064	4,453
syt1	pum	5184,978	4,896
syt1	pum	2112,819	4,713
syt1	pum	1475,527	2,451
syt1	pum	1990,148	1,719
syt1	pum	853,576	18,581
syt1	pum	929,082	15,376
syt1	pum	906,943	1,176
syt1	pum	854,575	2,595
syt1	pum	1824,049	0,566
syt1	pum	1392,542	0,399
syt1	pum	1193,015	0,749
syt1	pum	4526,667	4,957
syt1	pum	3042,349	6,227
syt1	pum	3729,332	6,438
syt1	pum	737,975	1,336
syt1	pum	880,922	0,848
syt1	pum	773,5	0,909
syt1	pum	1827,918	1,347
syt1	pum	773,782	1,198
syt1	pum	707,358	2,185
syt1	pum	855,27	1,769
syt1	pum	868,3	1,259
syt1	pum	1437,907	1,131
syt1	pum	877,632	1,58
syt1	pum	829,422	0,959
syt1	pum	621,106	0,993
syt1	pum	818,8	2,961
syt1	pum	905,607	2,429
syt1	pum	745,817	0,998
syt1	pum	719,752	0,604
syt1	pum	716,511	0,488
syt1	pum	776,876	1,115
syt1	pum	822,229	0,848
syt1	pum	848,315	2,057
syt1	pum	744	1,092
syt1	pum	735,449	2,024
syt1	pum	780,087	0,832
syt1	pum	831,612	1,015
syt1	pum	863,288	2,14
syt1	pum	817,867	0,416
syt1	pum	916,576	1,098
syt1	pum	884,62	1,414
syt1	pum	1148,859	1,137
syt1	pum	1352,725	0,787
syt1	pum	870,118	1,414
syt1	pum	885,541	1,076
syt1	pum	9279,876	14,35
syt1	pum	6081,178	3,521
syt1	pum	10580,355	18,154
syt1	pum	1166,701	1,858
syt1	pum	1737,103	1,614
syt1	pum	860,976	0,915
syt1	pum	2640,079	3,316
syt1	pum	9773,222	7,569
syt1	pum	6313,196	15,215
syt1	pum	8580,495	26,826
syt1	pum	12216,317	13,995
syt1	pum	8067,683	8,484
syt1	pum	11020,267	22,795
syt1	pum	3735,4	2,107
syt1	pum	3634,577	1,952
syt1	pum	2105,609	1,83
syt1	pum	1991,69	2,578
syt1	pum	755,674	2,146
syt1	pum	751,13	2,85
syt1	pum	837,933	4,314
syt1	pum	708,903	1,492
syt1	pum	729,466	17,25
syt1	pum	6397,908	3,066
syt1	pum	1450,401	1,342
syt1	pum	1136,909	0,854
syt1	pum	824,359	1,159
syt1	pum	645,357	0,621
syt1	pum	658,855	0,649
syt1	pum	952,763	1,148
syt1	pum	1154,486	1,176
syt1	pum	660,141	4,397
syt1	pum	710,184	0,904
syt1	pum	1625,237	0,771
syt1	pum	1100,87	0,554
syt1	pum	965,788	0,732
syt1	pum	1063,924	0,654
syt1	pum	1487,6	0,499
syt1	pum	980,797	0,41
syt1	pum	820,427	1,675
syt1	pum	1551,268	0,787
syt1	pum	992,8	0,582
syt1	pum	816,11	1,009
syt1	pum	775,345	0,643
syt1	pum	1762,695	0,654
syt1	pum	1699,322	0,826
syt1	pum	1505,6	0,388
syt1	pum	1199,127	0,394
syt1	pum	926,811	0,527
syt1	pum	1426,338	1,198
syt1	pum	1153,725	0,222
syt1	pum	1618,849	0,477
syt1	pum	1006,345	0,627
syt1	pum	1811,957	0,388
syt1	pum	1359,162	0,582
syt1	pum	1254,787	0,599
syt1	pum	820,7	0,333
syt1	pum	1801,592	0,665
syt1	pum	1732,463	0,527
syt1	pum	1829,245	0,793
syt1	pum	1209,345	0,787
syt1	pum	826,668	1,054
syt1	pum	1178,643	0,388
syt1	pum	711,137	3,604
syt1	pum	9715,109	2,856
syt1	pum	8702,982	6,327
syt1	pum	3721,429	4,746
syt1	pum	1305,41	1,042
syt1	pum	1069,766	1,896
syt1	pum	767,23	2,096
syt1	pum	1088,195	0,882
syt1	pum	1619,197	0,649
syt1	pum	1140,948	0,959
syt1	pum	1191,085	1,558
syt1	pum	1339,898	1,353
syt1	pum	882,937	1,059
syt1	pum	1237,909	1,347
syt1	pum	2470,065	2,057
syt1	pum	6833,465	4,497
syt1	pum	1421,054	1,137
syt1	pum	11628,164	7,94
syt1	pum	2152,276	1,686
syt1	pum	1216,112	2,035
syt1	pum	13219,415	11,422
syt1	pum	12505,269	8,561
syt1	pum	665,265	2,617
syt1	pum	2780,952	2,656
syt1	pum	2875,226	2,035
syt1	pum	597,59	1,541
syt1	pum	723,56	1,841
syt1	pum	976,231	0,815
syt1	pum	816,19	1,575
syt1	pum	6171,323	6,682
syt1	pum	5425,613	16,385
syt1	pum	1084,85	0,444
syt1	pum	5376,925	7,491
syt1	pum	1442,425	1,486
syt1	pum	2011,864	1,225
syt1	pum	1562,135	0,41
syt1	pum	1290,316	0,543
syt1	pum	2440,953	1,874
syt1	pum	2492,392	1,625
syt1	pum	2084,267	3,222
syt1	pum	5667,16	2,456
syt1	pum	1871,09	0,92
syt1	pum	1325,547	0,943
syt1	pum	1566,665	1,408
syt1	pum	1201,106	1,153
syt1	pum	8113,438	7,691
syt1	pum	5477,77	2,85
syt1	pum	6481,543	4,281
syt1	pum	4546,586	3,027
syt1	pum	1780,997	1,669
syt1	pum	2869,497	0,848
syt1	pum	1102,697	1,098
syt1	pum	9201,296	14,272
syt1	pum	2403,573	2,168
syt1	pum	7914,573	12,171
syt1	pum	945,195	2,784
syt1	pum	857,078	1,414
syt1	pum	11808,248	22,002
syt1	pum	3230,633	4,22
syt1	pum	10064,606	7,596
syt1	pum	4650,149	2,418
syt1	pum	2643,488	1,841
syt1	pum	613,849	3,011
syt1	pum	6823,324	13,258
syt1	pum	3662,945	1,414
syt1	pum	3220,517	1,791
syt1	pum	5768,149	15,492
syt1	pum	4609,085	5,467
syt1	pum	6448,597	7,103
syt1	pum	4931,692	6,698
syt1	pum	2583,026	1,719
syt1	pum	5499,504	6,443
syt1	pum	7922,188	8,833
syt1	pum	6910,904	6,11
syt1	pum	4019,591	3,022
syt1	pum	3786,584	5,428
syt1	pum	4198,413	5,706
syt1	pum	6998,72	6,188
syt1	pum	2981,895	2,262
syt1	pum	5499,382	7,552
syt1	pum	670,144	1,115
syt1	pum	974,444	0,998
syt1	pum	1486,935	0,771
syt1	pum	1479,69	0,466
syt1	pum	6783,726	8,334
syt1	pum	7293,353	12,221
syt1	pum	5923,459	7,458
syt1	pum	4499,556	7,929
syt1	pum	4495,594	4,07
syt1	pum	4683,601	8,572
syt1	pum	3600,751	2,578
syt1	pum	6945,712	3,604
syt1	pum	6040,542	4,153
syt1	pum	17311,326	6,848
syt1	pum	17274,658	4,569
syt1	pum	17192,023	6,499
syt1	pum	5800,841	2,262
syt1	pum	8469,575	3,793
syt1	pum	7656,068	6,099
syt1	pum	4890,456	3,942
syt1	pum	8557,026	6,548
syt1	pum	5899,672	6,377
syt1	pum	6283,694	7,425
syt1	pum	8654,1	3
syt1	pum	13018,949	1,852
syt1	pum	2689,372	1,802
syt1	pum	8668,15	5,107
syt1	pum	8269,624	5,112
syt1	pum	9535,483	16,823
syt1	pum	3285,235	3,676
syt1	pum	4346,498	2,284
syt1	pum	1867,885	2,362
syt1	pum	2297,053	1,364
syt1	pum	1639,185	1,32
syt1	pum	1538	1,286
syt1	pum	1544,878	0,771
syt1	pum	1170,08	1,808
syt1	pum	1229,37	1,347
syt1	pum	1285,845	0,787
syt1	pum	1056,656	0,71
syt1	pum	917,007	0,749
syt1	pum	833,218	0,737
syt1	pum	1691,698	1,747
syt1	pum	751,333	0,665
syt1	pum	849,715	0,798
syt1	pum	1089,782	2,007
syt1	pum	1204,928	1,763
syt1	pum	338,456	1,264
syt1	pum	813,247	1,237
syt1	pum	1165,784	1,076
syt1	pum	4473,025	5,406
syt1	pum	3106,871	3,26
syt1	pum	3337,945	4,197
syt1	pum	1757,929	1,569
syt1	pum	2057,185	1,259
syt1	pum	1686,241	0,92
syt1	pum	1894,175	1,176
syt1	pum	1626,277	0,882
syt1	pum	1725,335	1,358
syt1	pum	2387,399	0,932
syt1	pum	2342,799	0,798
syt1	pum	2838,552	0,693
syt1	pum	3092,346	1,713
syt1	pum	2013,425	0,627
syt1	pum	3408,944	0,987
syt1	pum	2638,345	0,915
syt1	pum	2310,273	0,71
syt1	pum	2715,919	0,549
syt1	pum	1704,179	0,959
syt1	pum	8880,414	4,791
syt1	pum	4905,575	3,183
syt1	pum	11916,93	6,82
syt1	pum	7531,127	19,501
syt1	pum	1342,715	0,876
syt1	pum	765,944	1,181
syt1	pum	1228,732	1,591
syt1	pum	1228,732	1,591
syt1	pum	3324,215	1,37
syt1	pum	2143,441	0,516
syt1	pum	1735,294	1,547
syt1	pum	4371,238	3,582
syt1	pum	14120,515	11,373
syt1	pum	8287,167	9,742
syt1	pum	7778,497	3,682
syt1	pum	10955,524	3,05
syt1	pum	10006,402	5,029
syt1	pum	16190,585	18,819
syt1	pum	10496,651	12,615
syt1	pum	4593,645	2,218
syt1	pum	5211,99	4,63
syt1	pum	10699,029	7,147
syt1	pum	14470,19	11,289
syt1	pum	6262,964	24,597
syt1	pum	7807,465	4,558
syt1	pum	7094,235	4,436
syt1	pum	7684,956	2,928
syt1	pum	6943,73	3,998
syt1	pum	5544,915	1,625
syt1	pum	5762,329	5,672
syt1	pum	8198,619	4,502
syt1	pum	1779,898	1,575
syt1	pum	6672,188	2,955
syt1	pum	2920,966	1,614
syt1	pum	2444,686	1,553
syt1	pum	1110,733	2,201
syt1	pum	1169,246	1,553
syt1	pum	3906,559	1,32
syt1	pum	1171,889	1,852
syt1	pum	1176,604	2,018
syt1	pum	1054,052	0,643
syt1	pum	1186,752	0,56
syt1	pum	1958,978	0,516
syt1	pum	1700,359	0,726
syt1	pum	1279,038	2,068
syt1	pum	1668,767	1,142
syt1	pum	1019,678	0,981
syt1	pum	1464,046	1,314
syt1	pum	1556,122	0,865
syt1	pum	2021,738	0,721
syt1	pum	1522,832	0,926
syt1	pum	1609,901	1,009
syt1	pum	2044,495	0,604
syt1	pum	2098,14	0,948
syt1	pum	2432,236	1,059
syt1	pum	1558,165	0,505
syt1	pum	2223,21	0,898
syt1	pum	9526,24	17,777
syt1	pum	7992,061	12,249
syt1	pum	1804,032	0,854
syt1	pum	4883,109	4,613
syt1	pum	9586,182	1,885
syt1	pum	6779,964	5,223
syt1	pum	12317,147	4,475
syt1	pum	12041,699	8,606
syt1	pum	9313,148	3,382
syt1	pum	11105,452	4,669
syt1	pum	11824,649	2,467
syt1	pum	9047,755	11,267
syt1	pum	11703,577	9,798
syt1	pum	2006,932	2,273
syt1	pum	1767,462	1,475
syt1	pum	1542,901	0,837
syt1	pum	1634,054	1,131
syt1	pum	1271,519	1,614
syt1	pum	1822,751	1,58
syt1	pum	2102,131	1,187
syt1	pum	1266,4	0,998
syt1	pum	4850,212	9,349
syt1	pum	3987,886	2,784
syt1	pum	5256,787	6,704
syt1	pum	3630,173	3,915
syt1	pum	7419,991	17,211
syt1	pum	5235,227	11,55
syt1	pum	4423,656	4,464
syt1	pum	5711,459	2,85
syt1	pum	3078,545	2,828
syt1	pum	7732,158	16,141
syt1	pum	8087,942	9,67
syt1	pum	7830,361	4,297
syt1	pum	4707,864	4,78
syt1	pum	4789,287	5,783
syt1	pum	4119,893	4,597
syt1	pum	9541,358	4,325
syt1	pum	10510,842	2,906
syt1	pum	5827,467	2,517
syt1	pum	5004,554	0,871
syt1	pum	4846,98	1,12
syt1	pum	619,357	2,856
syt1	pum	660,222	0,976
syt1	pum	619,49	1,347
syt1	pum	8756,995	10,74
syt1	pum	9169,661	17,439
syt1	pum	7950,883	7,513
syt1	pum	7752,926	18,293
syt1	pum	8749,864	7,358
syt1	pum	9063,735	4,874
syt1	pum	5469,212	4,907
syt1	pum	6691,747	7,186
syt1	pum	5005,404	6,332
syt1	pum	4403,943	2,734
syt1	pum	5087,499	4,608
syt1	pum	4724,606	4,968
syt1	pum	1611,397	2,484
syt1	pum	1482,927	0,987
syt1	pum	1263,923	1,519
syt1	pum	1280,55	1,12
syt1	pum	1413,728	1,059
syt1	pum	15416,307	7,585
syt1	pum	11666,967	8,445
syt1	pum	8104,217	16,989
syt1	pum	6745,022	6,648
syt1	pum	10939,642	11,999
syt1	pum	3978,592	6,587
syt1	pum	1076,637	2,079
syt1	pum	1196,312	1,153
syt1	pum	1237,243	1,575
syt1	pum	1123,444	0,887
syt1	pum	1075,224	0,843
syt1	pum	940,146	0,721
syt1	pum	997,495	1,176
syt1	pum	854,646	1,004
syt1	pum	881,94	1,381
syt1	pum	936,825	1,27
syt1	pum	922,392	0,976
syt1	pum	749,88	0,92
syt1	pum	756,694	0,815
syt1	pum	976,636	0,61
syt1	pum	2405,633	1,497
syt1	pum	2261,29	1,281
syt1	pum	1940,822	0,81
syt1	pum	1875,94	0,826
syt1	pum	1716,135	1,026
syt1	pum	1986,244	0,954
syt1	pum	2201,841	0,383
syt1	pum	1241,851	1,076
syt1	pum	800,582	1,181
syt1	pum	1100,179	1,453
syt1	pum	1109,55	1,27
syt1	pum	1248,571	1,242
syt1	pum	1168,61	1,364
syt1	pum	1342,092	0,787
syt1	pum	1476,926	0,599
syt1	pum	1467,164	0,81
syt1	pum	1015,254	1,902
syt1	pum	1152,264	1,952
syt1	pum	1157,069	2,246
syt1	pum	1148,92	1,453
syt1	pum	1132,278	0,937
syt1	wt	399,262	2,035
syt1	wt	619,895	2,75
syt1	wt	802,082	1,148
syt1	wt	1162,092	0,726
syt1	wt	596,435	0,599
syt1	wt	528,646	1,957
syt1	wt	544,51	0,532
syt1	wt	540,176	0,505
syt1	wt	818,779	1,054
syt1	wt	698,248	0,737
syt1	wt	991,714	1,009
syt1	wt	876,23	0,338
syt1	wt	715,184	1,686
syt1	wt	1094,771	1,863
syt1	wt	549,027	0,41
syt1	wt	479,951	0,676
syt1	wt	1183,174	0,893
syt1	wt	908,107	1,297
syt1	wt	740,213	0,338
syt1	wt	1444,944	1,087
syt1	wt	791,351	0,632
syt1	wt	932,229	0,46
syt1	wt	531,143	0,272
syt1	wt	618,473	0,821
syt1	wt	630,167	0,233
syt1	wt	566,187	0,593
syt1	wt	894,654	1,331
syt1	wt	996,328	0,998
syt1	wt	1255,294	0,981
syt1	wt	721,84	1,109
syt1	wt	1053,336	0,726
syt1	wt	670,517	0,815
syt1	wt	623,794	0,943
syt1	wt	592,721	1,392
syt1	wt	611,089	1,37
syt1	wt	707,865	0,577
syt1	wt	833,285	1,148
syt1	wt	864,615	1,514
syt1	wt	802,8	0,776
syt1	wt	789,81	1,109
syt1	wt	741,441	0,516
syt1	wt	821,613	0,66
syt1	wt	884,711	0,826
syt1	wt	1034,731	0,516
syt1	wt	697,365	1,004
syt1	wt	713,238	1,237
syt1	wt	3711,889	6
syt1	wt	1973,615	7,558
syt1	wt	1635,906	6,138
syt1	wt	740,136	1,464
syt1	wt	770,341	0,715
syt1	wt	576,987	0,444
syt1	wt	3143,608	13,557
syt1	wt	1136,942	8,628
syt1	wt	1310,866	10,452
syt1	wt	634,551	1,619
syt1	wt	652,126	1,103
syt1	wt	1813,823	11,134
syt1	wt	555,225	1,724
syt1	wt	6342,047	6,183
syt1	wt	654,664	1,419
syt1	wt	624,401	1,896
syt1	wt	589,97	1,092
syt1	wt	540,196	1,558
syt1	wt	529,95	1,436
syt1	wt	513,915	1,885
syt1	wt	571,132	1,297
syt1	wt	593,989	1,464
syt1	wt	530,249	1,07
syt1	wt	767,975	1,353
syt1	wt	471,38	1,314
syt1	wt	462,357	0,793
syt1	wt	505,008	0,699
syt1	wt	625,897	0,538
syt1	wt	472,256	0,649
syt1	wt	455,35	0,76
syt1	wt	432,068	0,737
syt1	wt	467,017	1,336
syt1	wt	552,515	0,948
syt1	wt	623,777	1,17
syt1	wt	722,393	1,652
syt1	wt	925,196	1,248
syt1	wt	555,893	1,397
syt1	wt	591,184	1,148
syt1	wt	630,914	1,414
syt1	wt	781,355	1,203
syt1	wt	758,566	1,048
syt1	wt	689,766	1,353
syt1	wt	567,808	1,009
syt1	wt	707,468	0,854
syt1	wt	682,878	0,771
syt1	wt	817,321	0,882
syt1	wt	752,135	0,904
syt1	wt	597,333	1,996
syt1	wt	840,668	2,09
syt1	wt	687,047	0,937
syt1	wt	675,326	1,259
syt1	wt	2097,43	13,302
syt1	wt	4894,097	2,107
syt1	wt	2756,15	2,85
syt1	wt	1091,649	1,264
syt1	wt	1042,832	0,693
syt1	wt	2509,829	6,099
syt1	wt	643,011	1,026
syt1	wt	612,424	5,013
syt1	wt	585,049	5,295
syt1	wt	591,883	0,615
syt1	wt	4064,983	8,334
syt1	wt	1843,536	5,961
syt1	wt	2808,757	12,121
syt1	wt	558,648	0,804
syt1	wt	531,25	0,599
syt1	wt	521,703	1,009
syt1	wt	569,609	0,993
syt1	wt	573,257	0,798
syt1	wt	514,832	0,593
syt1	wt	523,393	3,443
syt1	wt	486,153	4,624
syt1	wt	523,335	1,142
syt1	wt	537,663	1,347
syt1	wt	482,935	0,765
syt1	wt	486,583	2,872
syt1	wt	498,946	0,815
syt1	wt	518,306	1,015
syt1	wt	514,31	1,092
syt1	wt	1957,742	7,158
syt1	wt	820,062	1,602
syt1	wt	543,714	2,678
syt1	wt	535,238	1,841
syt1	wt	798,811	1,553
syt1	wt	859,219	0,582
syt1	wt	791,895	0,632
syt1	wt	767,792	0,56
syt1	wt	999,767	0,477
syt1	wt	715,113	0,932
syt1	wt	943,149	0,41
syt1	wt	814,332	2,124
syt1	wt	519,893	1,037
syt1	wt	825,254	1,397
syt1	wt	673,618	1,248
syt1	wt	612,185	0,51
syt1	wt	704,101	1,148
syt1	wt	638,28	0,793
syt1	wt	558,724	0,582
syt1	wt	1059,911	0,993
syt1	wt	676,345	0,821
syt1	wt	1566,453	1,115
syt1	wt	600,113	1,131
syt1	wt	946,551	1,913
syt1	wt	1285,179	0,776
syt1	wt	1396,214	3,732
syt1	wt	1782,252	2,856
syt1	wt	994,079	1,264
syt1	wt	1655,953	21,353
syt1	wt	995,345	0,771
syt1	wt	1077,723	0,56
syt1	wt	836,389	6,338
syt1	wt	2641,877	8,761
syt1	wt	2107,643	5,007
syt1	wt	570,577	1,48
syt1	wt	2246,516	10,302
syt1	wt	717,838	3,416
syt1	wt	508,868	2,063
syt1	wt	491,684	1,669
syt1	wt	602,458	0,665
syt1	wt	694,055	0,804
syt1	wt	471,123	0,405
syt1	wt	559,376	2,329
syt1	wt	478,689	1,176
syt1	wt	764,771	1,503
syt1	wt	637,483	1,907
syt1	wt	812	0,815
syt1	wt	721,458	3,222
syt1	wt	543,086	2,268
syt1	wt	548,754	2,617
syt1	wt	542,625	2,917
syt1	wt	467,467	2,329
syt1	wt	484,454	1,758
syt1	wt	524,636	1,264
syt1	wt	507,398	2,662
syt1	wt	497,356	2,49
syt1	wt	640,443	1,076
syt1	wt	542,976	1,641
syt1	wt	1462,466	27,015
syt1	wt	504,845	1,109
syt1	wt	1485,457	10,957
syt1	wt	1329,028	2,345
syt1	wt	1562,471	4,17
syt1	wt	2972,597	18,886
syt1	wt	2013,163	4,114
syt1	wt	1408,092	3,421
syt1	wt	1674,79	3,543
syt1	wt	1447,579	9,742
syt1	wt	1508,224	3,538
syt1	wt	488,779	3,843
syt1	wt	699,581	1,852
syt1	wt	1266,751	4,037
syt1	wt	1558,858	3,71
syt1	wt	647,198	1,176
syt1	wt	1001,241	1,541
syt1	wt	627,831	0,654
syt1	wt	1609,605	1,713
syt1	wt	961,297	2,856
syt1	wt	550,288	0,865
syt1	wt	527,871	0,904
syt1	wt	501,857	1,358
syt1	wt	531,241	1,176
syt1	wt	506,076	0,954
syt1	wt	541,758	1,331
syt1	wt	504,088	1,07
syt1	wt	552,483	1,458
syt1	wt	532,124	1,342
syt1	wt	635,8	1,054
syt1	wt	562,57	1,508
syt1	wt	522,682	1,17
syt1	wt	513,741	0,898
syt1	wt	623,138	0,965
syt1	wt	629,272	4,674
syt1	wt	577,926	1,12
syt1	wt	627,104	1,758
syt1	wt	551,73	1,519
syt1	wt	582,444	0,749
syt1	wt	632,131	2,079
syt1	wt	628,787	0,782
syt1	wt	516,114	0,682
syt1	wt	566,937	1,048
syt1	wt	903,556	4,175
syt1	wt	984,1	1,724
syt1	wt	1527,338	7,951
syt1	wt	1141,608	3,976
syt1	wt	1144,768	1,724
syt1	wt	1601,868	1,769
syt1	wt	486,916	0,859
syt1	wt	927,123	4,275
syt1	wt	945,6	8,972
syt1	wt	511,767	1,952
syt1	wt	558,63	1,364
syt1	wt	828,705	15,991
syt1	wt	1452,607	9,249
syt1	wt	1167,259	10,291
syt1	wt	503,676	2,567
syt1	wt	712	0,915
syt1	wt	613,549	1,009
syt1	wt	1208,915	0,715
syt1	wt	653,17	10,624
syt1	wt	646,702	2,379
syt1	wt	648,424	1,126
syt1	wt	2198,048	15,731
syt1	wt	1628,033	16,319
syt1	wt	2103,819	15,653
syt1	wt	1796,599	36,18
syt1	wt	2083,254	11,683
syt1	wt	1289,159	10,053
syt1	wt	1655,638	10,175
syt1	wt	1859,403	8,057
syt1	wt	888,703	1,475
syt1	wt	516,416	1,519
syt1	wt	550,865	1,597
syt1	wt	511,171	0,682
syt1	wt	545,179	1,397
syt1	wt	582,49	1,131
syt1	wt	592,638	0,843
syt1	wt	628,899	0,937
syt1	wt	503,388	2,418
syt1	wt	503,388	2,418
syt1	wt	2217,3	6,754
syt1	wt	1704,574	8,639
syt1	wt	2049,798	14,151
syt1	wt	1163,701	6,964
syt1	wt	1930,609	17,134
syt1	wt	728,096	2,479
syt1	wt	1099,36	4,785
syt1	wt	874,528	1,808
syt1	wt	1015,998	3,088
syt1	wt	1159,303	5,245
syt1	wt	856,638	0,826
syt1	wt	747,395	10,485
syt1	wt	1034,955	9,21
syt1	wt	570,782	2,723
syt1	wt	920,422	16,313
syt1	wt	983,031	7,608
syt1	wt	1105,823	8,866
syt1	wt	1129,521	3,599
syt1	wt	717,027	2,689
syt1	wt	675,147	1,436
syt1	wt	681,886	0,926
syt1	wt	600,257	0,604
syt1	wt	678,571	3,216
syt1	wt	659,473	4,913
syt1	wt	1175,325	4,075
syt1	wt	1474,683	2,434
syt1	wt	1009,033	3,393
syt1	wt	614,684	1,087
syt1	wt	2175,325	11,04
syt1	wt	1156,692	4,874
syt1	wt	1396,12	1,713
syt1	wt	1428,48	4,763
syt1	wt	933,933	2,578
syt1	wt	652,296	2,19
syt1	wt	651,184	0,815
syt1	wt	692,77	0,482
syt1	wt	616,493	1,597
syt1	wt	910,193	4,857
syt1	wt	1510,321	5,6
syt1	wt	948,161	0,516
syt1	wt	1633,364	2,623
syt1	wt	527,034	3,1
syt1	wt	681,65	1,647
syt1	wt	621,146	1,364
syt1	wt	731,788	0,837
syt1	wt	660,98	0,566
syt1	wt	1489,2	1,913
syt1	wt	436,337	3,632
syt1	wt	1777,3	2,789
syt1	wt	1917,736	2,246
syt1	wt	1357,524	2,467
syt1	wt	1918,028	1,996
syt1	wt	1054,299	1,281
syt1	wt	1252,316	3,227
syt1	wt	684,658	1,037
syt1	wt	1107,314	1,076
syt1	wt	925,616	1,242
syt1	wt	1261,397	2,318
syt1	wt	393,394	1,042
syt1	wt	397,269	1,198
syt1	wt	412,699	1,07
syt1	wt	370,272	1,181
syt1	wt	1259,064	1,724
syt1	wt	1951,611	17,71
syt1	wt	666,701	1,708
syt1	wt	608,872	0,865
syt1	wt	593,905	0,699
syt1	wt	1001,339	1,242
syt1	wt	774,726	0,909
syt1	wt	681,419	0,887
syt1	wt	1394,971	33,829
syt1	wt	980,09	21,736
syt1	wt	1334,585	13,524
syt1	wt	1655,317	2,434
syt1	wt	1022,335	3,36
syt1	wt	912,738	3,804
syt1	wt	1072,526	4,142
syt1	wt	2457,775	2,861
syt1	wt	2292,599	3,565
syt1	wt	1219,184	10,563
syt1	wt	1881,848	4,414
syt1	wt	1200,2	9,809
syt1	wt	1635,733	2,246
syt1	wt	594,742	1,397
syt1	wt	637,294	12,731
syt1	wt	1207,254	7,07
syt1	wt	1649,771	2,035
syt1	wt	1592,52	5,584
syt1	wt	1566,159	1,397
syt1	wt	660,459	2,14
syt1	wt	909,102	1,519
syt1	wt	667,392	1,697
syt1	wt	397,251	1,303
syt1	wt	834,458	1,974
syt1	wt	625,938	1,242
syt1	wt	768,435	1,02
syt1	wt	401,282	0,649
syt1	wt	347,694	0,871
syt1	wt	475,602	1,896
syt1	wt	660,29	1,07
syt1	wt	383,056	0,688
syt1	wt	621,472	0,798
syt1	wt	407,029	0,566
syt1	wt	569,65	1,187
syt1	wt	409,482	1,381
syt1	wt	812,359	1,281
syt1	wt	743,388	0,743
syt1	wt	825,26	0,937
syt1	wt	527,058	1,525
syt1	wt	1126,927	1,669
syt1	wt	1220,383	1,259
syt1	wt	784,747	0,46
syt1	wt	909,477	0,593
syt1	wt	655,176	0,848
syt1	wt	530,563	1,586
syt1	wt	552,088	2,717
syt1	wt	575,003	2,041
syt1	wt	714,37	0,704
syt1	wt	690,347	0,671
syt1	wt	659,189	0,615
syt1	wt	578,2	0,859
syt1	wt	552,19	1,281
syt1	wt	580,512	0,704
syt1	wt	619,379	0,571
syt1	wt	570,697	1,209
syt1	wt	627,227	0,538
syt1	wt	677,202	0,577
syt1	wt	737,943	0,676
syt1	wt	583,87	0,427
syt1	wt	584,016	1,042
syt1	wt	574,281	0,316
syt1	wt	651,058	0,854
syt1	wt	639,805	1,364
syt1	wt	589,229	0,388
syt1	wt	657,036	1,392
syt1	wt	591,406	1,065
syt1	wt	637,602	1,336
syt1	wt	545,563	0,749
syt1	wt	646,677	2,85
syt1	wt	573,3	1,869
syt1	wt	630,507	1,935
syt1	wt	611,983	0,976
syt1	wt	613,928	0,848
syt1	wt	637,245	0,859
syt1	wt	537,069	0,56
syt1	wt	623,156	1,885
syt1	wt	594,065	0,599
syt1	wt	644,093	1,198
syt1	wt	954,948	2,861
syt1	wt	1920,216	3,21
syt1	wt	1469,578	5,939
syt1	wt	675,742	1,974
syt1	wt	945,389	2,307
syt1	wt	1126,975	3,283
syt1	wt	1384,511	3,493
syt1	wt	1034,507	3,183
syt1	wt	608,08	1,53
syt1	wt	616,302	1,12
syt1	wt	554,137	0,848
syt1	wt	541,667	0,981
syt1	wt	601,38	0,715
syt1	wt	553,141	0,51
syt1	wt	530,667	0,449
syt1	wt	501,595	1,054
syt1	wt	515,867	0,876
syt1	wt	540,375	0,577
syt1	wt	497,368	0,948
syt1	wt	529,293	0,737
syt1	wt	555,433	0,743
syt1	wt	509,445	1,159
syt1	wt	458,146	0,871
syt1	wt	2083,254	11,683
syt1	wt	1289,159	10,053
syt1	wt	1655,638	10,175
syt1	wt	1859,403	8,057
syt1	wt	888,703	1,475
syt1	wt	516,416	1,519
syt1	wt	550,865	1,597
syt1	wt	511,171	0,682
syt1	wt	545,179	1,397
syt1	wt	582,49	1,131
syt1	wt	592,638	0,843
syt1	wt	628,899	0,937
syt1	wt	503,388	2,418
syt1	wt	503,388	2,418
syt1	wt	2217,3	6,754
syt1	wt	1704,574	8,639
syt1	wt	2049,798	14,151
syt1	wt	1163,701	6,964
syt1	wt	1930,609	17,134
syt1	wt	728,096	2,479
syt1	wt	1099,36	4,785
syt1	wt	874,528	1,808
syt1	wt	1015,998	3,088
syt1	wt	1159,303	5,245
syt1	wt	856,638	0,826
syt1	wt	747,395	10,485
syt1	wt	1034,955	9,21
syt1	wt	570,782	2,723
syt1	wt	920,422	16,313
syt1	wt	983,031	7,608
syt1	wt	1105,823	8,866
syt1	wt	1129,521	3,599
syt1	wt	717,027	2,689
syt1	wt	675,147	1,436
syt1	wt	681,886	0,926
syt1	wt	600,257	0,604
syt1	wt	678,571	3,216
syt1	wt	659,473	4,913
syt1	wt	1175,325	4,075
syt1	wt	1474,683	2,434
syt1	wt	1009,033	3,393
syt1	wt	614,684	1,087
syt1	wt	2175,325	11,04
syt1	wt	1156,692	4,874
syt1	wt	1396,12	1,713
syt1	wt	1428,48	4,763
syt1	wt	933,933	2,578
syt1	wt	652,296	2,19
syt1	wt	651,184	0,815
syt1	wt	692,77	0,482
syt1	wt	616,493	1,597
syt1	wt	910,193	4,857
syt1	wt	1510,321	5,6
syt1	wt	948,161	0,516
syt1	wt	1633,364	2,623
syt1	wt	527,034	3,1
syt1	wt	681,65	1,647
syt1	wt	621,146	1,364
syt1	wt	731,788	0,837
syt1	wt	660,98	0,566
syt1	wt	1489,2	1,913
syt1	wt	436,337	3,632
syt1	wt	1777,3	2,789
syt1	wt	1917,736	2,246
syt1	wt	1357,524	2,467
syt1	wt	1918,028	1,996
syt1	wt	1054,299	1,281
syt1	wt	1252,316	3,227
syt1	wt	684,658	1,037
syt1	wt	1107,314	1,076
syt1	wt	925,616	1,242
syt1	wt	1261,397	2,318
syt1	wt	393,394	1,042
syt1	wt	397,269	1,198
syt1	wt	412,699	1,07
syt1	wt	370,272	1,181
syt1	wt	1259,064	1,724
syt1	wt	1951,611	17,71
syt1	wt	666,701	1,708
syt1	wt	608,872	0,865
syt1	wt	593,905	0,699
syt1	wt	1001,339	1,242
syt1	wt	774,726	0,909
syt1	wt	681,419	0,887
syt1	wt	1394,971	33,829
syt1	wt	980,09	21,736
syt1	wt	1334,585	13,524
syt1	wt	1655,317	2,434
syt1	wt	1022,335	3,36
syt1	wt	912,738	3,804
syt1	wt	1072,526	4,142
syt1	wt	2457,775	2,861
syt1	wt	2292,599	3,565
syt1	wt	1219,184	10,563
syt1	wt	1881,848	4,414
syt1	wt	1200,2	9,809
syt1	wt	1635,733	2,246
syt1	wt	594,742	1,397
syt1	wt	637,294	12,731
syt1	wt	1207,254	7,07
syt1	wt	1649,771	2,035
syt1	wt	1592,52	5,584
syt1	wt	1566,159	1,397
syt1	wt	660,459	2,14
syt1	wt	909,102	1,519
syt1	wt	667,392	1,697
syt1	wt	397,251	1,303
syt1	wt	834,458	1,974
syt1	wt	625,938	1,242
syt1	wt	768,435	1,02
syt1	wt	401,282	0,649
syt1	wt	347,694	0,871
syt1	wt	475,602	1,896
syt1	wt	660,29	1,07
syt1	wt	383,056	0,688
syt1	wt	621,472	0,798
syt1	wt	407,029	0,566
syt1	wt	569,65	1,187
syt1	wt	409,482	1,381
syt1	wt	812,359	1,281
syt1	wt	743,388	0,743
syt1	wt	825,26	0,937
syt1	wt	527,058	1,525
syt1	wt	1126,927	1,669
syt1	wt	1220,383	1,259
syt1	wt	784,747	0,46
syt1	wt	909,477	0,593
syt1	wt	655,176	0,848
syt1	wt	530,563	1,586
syt1	wt	552,088	2,717
syt1	wt	575,003	2,041
syt1	wt	714,37	0,704
syt1	wt	690,347	0,671
syt1	wt	659,189	0,615
syt1	wt	578,2	0,859
syt1	wt	552,19	1,281
syt1	wt	580,512	0,704
syt1	wt	619,379	0,571
syt1	wt	570,697	1,209
syt1	wt	627,227	0,538
syt1	wt	677,202	0,577
syt1	wt	737,943	0,676
syt1	wt	583,87	0,427
syt1	wt	584,016	1,042
syt1	wt	574,281	0,316
syt1	wt	651,058	0,854
syt1	wt	639,805	1,364
syt1	wt	589,229	0,388
syt1	wt	657,036	1,392
syt1	wt	591,406	1,065
syt1	wt	637,602	1,336
syt1	wt	545,563	0,749
syt1	wt	646,677	2,85
syt1	wt	573,3	1,869
syt1	wt	630,507	1,935
syt1	wt	611,983	0,976
syt1	wt	613,928	0,848
syt1	wt	637,245	0,859
syt1	wt	537,069	0,56
syt1	wt	623,156	1,885
syt1	wt	594,065	0,599
syt1	wt	644,093	1,198
syt1	wt	954,948	2,861
syt1	wt	1920,216	3,21
syt1	wt	1469,578	5,939
syt1	wt	675,742	1,974
syt1	wt	945,389	2,307
syt1	wt	1126,975	3,283
syt1	wt	1384,511	3,493
syt1	wt	1034,507	3,183
syt1	wt	608,08	1,53
syt1	wt	616,302	1,12
syt1	wt	554,137	0,848
syt1	wt	541,667	0,981
syt1	wt	601,38	0,715
syt1	wt	553,141	0,51
syt1	wt	530,667	0,449
syt1	wt	501,595	1,054
syt1	wt	515,867	0,876
syt1	wt	540,375	0,577
syt1	wt	497,368	0,948
syt1	wt	529,293	0,737
syt1	wt	555,433	0,743
syt1	wt	509,445	1,159
syt1	wt	458,146	0,871
syt1	wt	3321,417	1,464
syt1	wt	2372,266	1,602
syt1	wt	1166,514	0,993
syt1	wt	2844,417	1,237
syt1	wt	1494,217	0,893
syt1	wt	1722,096	1,447
syt1	wt	1048,86	0,832
syt1	wt	3992,643	2,052
syt1	wt	1456,561	2,146
syt1	wt	2835,822	1,591
syt1	wt	1121,182	3,233
syt1	wt	1423,26	8,761
syt1	wt	1303,946	1,647
syt1	wt	1749,966	1,309
syt1	wt	1550,449	10,763
syt1	wt	965,951	13,28
syt1	wt	1115,166	4,02
syt1	wt	1008,853	2,95
syt1	wt	3090,903	1,824
syt1	wt	2111,358	2,989
syt1	wt	1404,055	4,148
syt1	wt	2021,816	2,833
syt1	wt	1046,97	1,83
syt1	wt	1159,513	5,24
syt1	wt	1080,461	2,717
syt1	wt	1672,635	0,926
syt1	wt	1727,655	0,948
syt1	wt	1085,23	2,384
syt1	wt	1187,782	2,284
syt1	wt	1457,968	1,924
syt1	wt	1236,42	3,344
syt1	wt	4572,715	6,759
syt1	wt	7165,196	3,571
syt1	wt	1118,973	2,429
syt1	wt	1283,294	1,453
syt1	wt	1124,506	2,268
syt1	wt	1096,631	1,397
syt1	wt	1007,069	2,634
syt1	wt	886,195	1,991
syt1	wt	925,127	4,53
syt1	wt	3958,482	6,942
syt1	wt	4941,565	7,852
syt1	wt	891,358	3,005
syt1	wt	4478,382	5,018
syt1	wt	2885,873	2,883
syt1	wt	2063,365	1,092
syt1	wt	1464,264	0,776
syt1	wt	1844,214	0,804
syt1	wt	2708,568	1,669
syt1	wt	1063,859	7,896
syt1	wt	2463,67	9,97
syt1	wt	1550,429	0,943
syt1	wt	1804,568	1,054
syt1	wt	1418,939	0,998
syt1	wt	2038,169	0,427
syt1	wt	1535,215	1,059
syt1	wt	1604,76	2,839
syt1	wt	3685,07	3,804
syt1	wt	2760,903	2,412
syt1	wt	3264,806	2,922
syt1	wt	2814,747	9,82
syt1	wt	2757,534	8,75
syt1	wt	5550,318	14,572
syt1	wt	2661,978	7,474
syt1	wt	5854,598	16,84
syt1	wt	6063,38	8,018
syt1	wt	1766,341	3,998
syt1	wt	3275,247	3,305
syt1	wt	2728,904	2,495
syt1	wt	2652,199	2,201
syt1	wt	2217,584	1,652
syt1	wt	1260,708	1,403
syt1	wt	1423,622	1,203
syt1	wt	2197,36	1,541
syt1	wt	1287,749	2,207
syt1	wt	1088,661	1,946
syt1	wt	1085,851	2,118
syt1	wt	1115,734	2,107
syt1	wt	1227,562	1,253
syt1	wt	1085,857	1,702
syt1	wt	863,886	1,553
syt1	wt	1323,126	1,453
syt1	wt	1676,013	1,752
syt1	wt	2387,095	0,41
syt1	wt	3163,068	0,815
syt1	wt	1795,99	0,56
syt1	wt	2133,961	0,427
syt1	wt	1932,063	0,349
syt1	wt	3445,987	0,421
syt1	wt	2414,992	0,654
syt1	wt	2444,636	2,135
syt1	wt	1310,754	0,632
syt1	wt	2346,176	1,885
syt1	wt	1599,413	0,51
syt1	wt	1731,339	1,065
syt1	wt	1599,743	0,41
syt1	wt	1769,294	0,699
syt1	wt	1794,045	0,737
syt1	wt	1877,739	0,743
syt1	wt	1569,618	0,798
syt1	wt	1064,5	0,577
syt1	wt	1692,324	1,026
syt1	wt	2170,734	0,793
syt1	wt	3811,297	10,23
syt1	wt	3807,699	5,39
syt1	wt	2153,053	2,196
syt1	wt	2668,538	2,423
syt1	wt	2609,229	2,928
syt1	wt	1989,864	1,187
syt1	wt	2170,362	1,885
syt1	wt	2891,858	2,146
syt1	wt	4516,972	3,405
syt1	wt	2734,035	2,357
syt1	wt	5623,4	4,325
syt1	wt	4489,376	2,124
syt1	wt	4318,635	7,519
syt1	wt	1607,369	1,037
syt1	wt	1449,658	0,649
syt1	wt	2465,146	1,026
syt1	wt	2673,393	1,015
syt1	wt	1611,747	1,469
syt1	wt	1636,903	0,571
syt1	wt	2292,762	0,699
syt1	wt	1573,429	1,331
syt1	wt	2384,9	0,887
syt1	wt	1258,704	0,749
syt1	wt	1485,676	0,582
syt1	wt	940,708	5,04
syt1	wt	4136,035	1,569
syt1	wt	1116,361	1,059
syt1	wt	949,386	1,22
syt1	wt	1018,833	0,665
syt1	wt	905,934	1,419
syt1	wt	995,586	0,804
syt1	wt	1009,555	1,059
syt1	wt	1229,009	1,237
syt1	wt	1612,458	1,115
syt1	wt	1500,826	0,732
syt1	wt	1137,543	0,51
syt1	wt	2239,74	1,985
syt1	wt	1935,312	2,135
syt1	wt	1377,626	0,726
syt1	wt	1818,835	0,604
syt1	wt	1273,367	1,164
syt1	wt	1338,029	1,137
syt1	wt	979,474	2,911
syt1	wt	938,681	3,005
syt1	wt	1468,044	0,627
syt1	wt	3738,681	5,916
syt1	wt	2901,096	4,724
syt1	wt	4159,336	12,92
syt1	wt	5414,444	6,748
syt1	wt	5967,981	14,3
syt1	wt	5014,067	8,561
syt1	wt	5566,035	7,319
syt1	wt	4717,954	4,702
syt1	wt	4816,409	6,898
syt1	wt	6578,331	5,861
syt1	wt	4958,9	10,142
syt1	wt	3711,329	8,678
syt1	wt	2003,859	1,142
syt1	wt	2965,396	1,065
syt1	wt	5050,291	2,018
syt1	wt	5382,996	1,442
syt1	wt	3006,257	1,403
syt1	wt	1599,521	1,297
syt1	wt	2114,407	0,776
syt1	wt	1414,103	0,482
syt1	wt	1775,948	0,538
syt1	wt	2257,364	0,732
syt1	wt	2241,211	1,364
syt1	wt	2658,08	0,482
syt1	wt	1958,025	1,098
syt1	wt	3908,398	10,801
syt1	wt	4950,912	5,977
syt1	wt	2482,201	1,625
syt1	wt	2820,167	1,891
syt1	wt	5751,804	2,467
syt1	wt	3638,2	1,913
syt1	wt	4101,395	3,538
syt1	wt	2421,919	2,395
syt1	wt	2421,919	2,395
syt1	wt	2831,264	6,399
syt1	wt	2944,411	6,914
syt1	wt	2358	0,854
syt1	wt	1084,379	0,965
syt1	wt	2336,935	0,771
syt1	wt	2406,548	12,21
syt1	wt	2627,02	1,63
syt1	wt	1438,005	1,076
syt1	wt	2364,373	1,026
syt1	wt	1628,853	1,736
syt1	wt	1333,878	1,408
syt1	wt	3171,27	9,626
syt1	wt	3404,679	5,501
syt1	wt	4562,103	7,02
syt1	wt	2189,576	2,684
syt1	wt	3235,087	1,791
syt1	wt	2121,341	1,203
syt1	wt	2861,125	0,887
syt1	wt	2030,98	0,549
syt1	wt	1746,67	0,571
syt1	wt	1459,036	0,311
brp	pum	2544,773	6,133
brp	pum	2362,64	2,329
brp	pum	2462,982	3,116
brp	pum	1463,445	4,935
brp	pum	2741,227	2,495
brp	pum	4338,891	4,841
brp	pum	6858,988	9,476
brp	pum	3710,438	4,403
brp	pum	5732,023	9,426
brp	pum	5817,082	3,909
brp	pum	410,782	2,013
brp	pum	6082,323	6,038
brp	pum	2047,223	1,569
brp	pum	1738,402	1,297
brp	pum	1821,159	1,669
brp	pum	859,578	1,026
brp	pum	959,118	0,66
brp	pum	935,882	0,754
brp	pum	668,74	0,554
brp	pum	544,577	1,115
brp	pum	479,156	0,604
brp	pum	481,784	1,259
brp	pum	750,88	0,693
brp	pum	776,916	1,314
brp	pum	1153,442	1,492
brp	pum	921,997	1,619
brp	pum	786,949	0,754
brp	pum	807,58	0,726
brp	pum	9950,405	16,008
brp	pum	9440,521	13,834
brp	pum	7737,676	7,852
brp	pum	1044,652	4,641
brp	pum	2564,33	4,724
brp	pum	2155,35	7,231
brp	pum	865,847	2,495
brp	pum	2055,625	3,654
brp	pum	2414,223	3,798
brp	pum	1244,164	2,063
brp	pum	1689,478	3,05
brp	pum	1090,307	1,663
brp	pum	1059,305	2,689
brp	pum	732,05	1,225
brp	pum	677,453	1,126
brp	pum	663,965	1,115
brp	pum	903,068	0,898
brp	pum	432,286	2,09
brp	pum	9565,117	16,729
brp	pum	4686,6	5,445
brp	pum	6148,907	9,415
brp	pum	5467,772	25,723
brp	pum	6170,916	17,605
brp	pum	3147,837	3,466
brp	pum	1725,028	1,602
brp	pum	1355,64	1,541
brp	pum	2294,181	3,854
brp	pum	3785,354	3,51
brp	pum	1817,512	1,636
brp	pum	2462,649	3,876
brp	pum	1534,3	2,052
brp	pum	1594,055	3,1
brp	pum	1718,296	2,623
brp	pum	1409,388	2,212
brp	pum	4706,529	11,007
brp	pum	4774,851	7,131
brp	pum	3708,704	6,942
brp	pum	3467,946	4,331
brp	pum	2891,772	5,129
brp	pum	2631,243	2,717
brp	pum	1357,227	2,54
brp	pum	1735,113	3,632
brp	pum	939,613	0,932
brp	pum	766,031	0,704
brp	pum	677,816	0,693
brp	pum	992,76	0,715
brp	pum	475,517	0,665
brp	pum	790,362	0,782
brp	pum	2620,278	39,801
brp	pum	2739,569	21,697
brp	pum	5039,025	14,25
brp	pum	4205,168	10,003
brp	pum	2933,828	6,066
brp	pum	3781,731	12,31
brp	pum	2959,765	6,438
brp	pum	2307,028	6,837
brp	pum	2144,736	6,255
brp	pum	1866,202	5,234
brp	pum	2997,963	2,833
brp	pum	4303,695	3,959
brp	pum	2018,24	4,27
brp	pum	896,41	3,288
brp	pum	4920,188	5,988
brp	pum	3597,096	10,984
brp	pum	3332,007	9,737
brp	pum	2464,676	2,412
brp	pum	636,131	2,251
brp	pum	1357,048	2,334
brp	pum	534,993	2,312
brp	pum	5915,059	6,731
brp	pum	6233,428	10,441
brp	pum	4618,691	8,872
brp	pum	5351,038	5,312
brp	pum	6891,241	4,691
brp	pum	5052,927	3,421
brp	pum	4013,326	5,428
brp	pum	1487,99	1,658
brp	pum	4081,173	2,212
brp	pum	3220,28	7,89
brp	pum	3036,197	3,937
brp	pum	7252,847	10,031
brp	pum	8370,384	8,755
brp	pum	5041,627	4,946
brp	pum	2174,219	7,774
brp	pum	2828,898	3,604
brp	pum	6187,363	12,731
brp	pum	6161,897	17,927
brp	pum	1926,664	2,922
brp	pum	1161,685	2,462
brp	pum	822,919	0,754
brp	pum	529,092	1,081
brp	pum	825,975	1,963
brp	pum	644,574	1,392
brp	pum	665,174	1,275
brp	pum	638,182	1,248
brp	pum	4205,894	3,183
brp	pum	1217,813	1,602
brp	pum	2295,93	3,072
brp	pum	2174,536	5,916
brp	pum	1416,98	7,741
brp	pum	1679,334	7,974
brp	pum	1430,194	2,545
brp	pum	1592,653	5,889
brp	pum	578,022	0,754
brp	pum	957,397	1,048
brp	pum	514,93	0,948
brp	pum	850,614	0,488
brp	pum	924,548	1,164
brp	pum	578,81	0,643
brp	pum	757,889	0,898
brp	pum	717,136	0,981
brp	pum	642,446	0,41
brp	pum	679,19	0,815
brp	pum	566,455	0,743
brp	pum	719,189	0,998
brp	pum	4457,223	16,89
brp	pum	1867,617	20,594
brp	pum	5646,831	12,154
brp	pum	1377,219	4,83
brp	pum	713,961	6,626
brp	pum	905,845	8,073
brp	pum	1389,829	15,276
brp	pum	2228,683	6,499
brp	pum	1866,096	7,347
brp	pum	1122,822	4,153
brp	pum	2503,762	5,334
brp	pum	2317,465	9,521
brp	pum	1867,061	10,502
brp	pum	5109,566	11,312
brp	pum	1662,975	10,097
brp	pum	1132,09	3,937
brp	pum	2083,964	18,597
brp	pum	1316,198	5,173
brp	pum	1471,957	10,247
brp	pum	1921,245	2,806
brp	pum	1262,45	7,524
brp	pum	1419,056	8,345
brp	pum	1937,752	6,587
brp	pum	1064,567	3,82
brp	pum	2208,134	5,34
brp	pum	2468,152	8,628
brp	pum	1733,981	10,48
brp	pum	3290,996	6,138
brp	pum	3210,75	12,093
brp	pum	3059,128	5,506
brp	pum	4574,439	6,698
brp	pum	1737,934	6,687
brp	pum	1823,219	5,966
brp	pum	446,066	0,837
brp	pum	355,623	0,632
brp	pum	309,548	0,405
brp	pum	339,034	0,826
brp	pum	1044,347	5,462
brp	pum	899,757	3,382
brp	pum	503,338	2,606
brp	pum	3228,219	8,173
brp	pum	2119,031	6,537
brp	pum	1858,631	6,648
brp	wt	2441,679	7,253
brp	wt	3690,468	2,617
brp	wt	1941,712	5,184
brp	wt	3197,412	7,286
brp	wt	1463,971	4,059
brp	wt	1131,612	2,761
brp	wt	1338,421	4,647
brp	wt	1212,529	4,053
brp	wt	1323,207	1,852
brp	wt	1158,891	3,055
brp	wt	1981,597	2,85
brp	wt	2954,983	5,828
brp	wt	2406,829	5,556
brp	wt	3239,061	4,852
brp	wt	2169,332	7,885
brp	wt	1784,263	6,449
brp	wt	1907,317	5,911
brp	wt	1410,055	3,726
brp	wt	1294,93	2,362
brp	wt	2209,093	10,801
brp	wt	2895,739	2,828
brp	wt	1500,611	7,242
brp	wt	1314,493	9,326
brp	wt	676,006	0,882
brp	wt	738,893	1,708
brp	wt	661,424	0,732
brp	wt	667,563	1,663
brp	wt	855,305	1,325
brp	wt	931,168	1,353
brp	wt	914,596	0,604
brp	wt	941,348	0,909
brp	wt	832,351	1,547
brp	wt	639,487	1,092
brp	wt	580,835	0,538
brp	wt	684,443	0,588
brp	wt	768,605	0,981
brp	wt	570,96	0,554
brp	wt	763,029	2,107
brp	wt	1373,778	2,223
brp	wt	4364,167	5,672
brp	wt	4127,185	12,16
brp	wt	5030,207	11,6
brp	wt	2016,668	3,46
brp	wt	2574,573	8,45
brp	wt	1227,033	8,162
brp	wt	960,868	3,621
brp	wt	796,126	4,43
brp	wt	938,801	6,765
brp	wt	1462,029	4,519
brp	wt	1165,877	6,609
brp	wt	499,826	4,314
brp	wt	544,572	5,118
brp	wt	519,438	1,253
brp	wt	457,955	1,869
brp	wt	446,852	1,841
brp	wt	294,452	4,652
brp	wt	1097,363	3,942
brp	wt	405,739	4,264
brp	wt	293,329	3,865
brp	wt	883,769	5,6
brp	wt	751,313	3,615
brp	wt	296,72	1,702
brp	wt	354,057	2,734
brp	wt	450,876	2,906
brp	wt	31,706	3,072
brp	wt	471,276	1,225
brp	wt	367,718	1,198
brp	wt	418,353	0,959
brp	wt	1047,019	7,391
brp	wt	739,936	2,151
brp	wt	456,539	2,922
brp	wt	621,46	1,591
brp	wt	395,321	1,885
brp	wt	1150,992	6,765
brp	wt	337,075	1,037
brp	wt	106,18	3,582
brp	wt	1320,974	5,861
brp	wt	1705,086	5,362
brp	wt	1443,011	4,514
brp	wt	1816,102	6
brp	wt	829,147	4,22
brp	wt	430,745	1,436
brp	wt	1574,023	7,574
brp	wt	484,853	1,73
brp	wt	1578,767	9,942
brp	wt	1398,118	8,944
brp	wt	1151,822	5,783
brp	wt	1004,11	5,406
brp	wt	432,582	2,373
brp	wt	3118,736	20,987
brp	wt	292,384	9,515
brp	wt	1110,7	9,709
brp	wt	2025,543	7,646
brp	wt	3101,22	7,452
brp	wt	1080,008	2,889
brp	wt	971,636	2,373
brp	wt	454,305	2,035
brp	wt	558,388	3,161
brp	wt	493,666	3,848
brp	wt	733,511	4,475
brp	wt	342,509	1,547
brp	wt	1155,148	2,29
brp	wt	280,208	1,12
brp	wt	282,71	0,937
brp	wt	285,134	0,909
brp	wt	329,115	0,771
brp	wt	1016,979	1,314
brp	wt	244,71	0,726
brp	wt	2088,251	3,332
brp	wt	295,482	11,567
brp	wt	279,953	0,832
brp	wt	257,508	1,353
brp	wt	611,013	1,275
brp	wt	1138,33	2,822
brp	wt	1774,357	4,042
brp	wt	963,077	3,327
brp	wt	1342,606	6,171
brp	wt	1289,687	4,408
brp	wt	1267,957	5,966
brp	wt	204,392	2,856
brp	wt	457,962	1,769
brp	wt	714,982	4,968
brp	wt	330,199	2,839
brp	wt	707,224	8,217
brp	wt	697,141	5,667
brp	wt	973,445	12,615
brp	wt	419,784	8,04
brp	wt	1392,643	18,475
brp	wt	1188,907	14,672
brp	wt	1224,624	17,35
brp	wt	2685,437	15,764
brp	wt	451,654	9,526
brp	wt	300	1,264
brp	wt	213,526	1,991
brp	wt	199,13	0,937
brp	wt	246,131	0,593
brp	wt	203,244	0,499
